# Supplementary material for: Lineage-specific sequence evolution and exon edge conservation partially explain the relationship between evolutionary rate and expression level in A. thaliana
Source: Mol Ecol. 2015 Jun 5;24(12):3093–106. doi: 10.1111/mec.13221 (PMC4480654; doi:10.1111/mec.13221)
Supplement: Supplementary file 1 [file mec0024-3093-sd1.xlsx]

## Sheet: Index
Index
Table	Description
1	Structural and functional characteristics of A. thaliana genes.
2	Relationship between dN/dS and NI with various genomic characteristics in A. thaliana.
3	Partial correlations between dN/dS and 20 genomic characteristics in A. thaliana, controlling for expression level.
4	Average estimates of four evolutionary rate variables after sequential codon removal from the exon edges vs. random codon removal.
5	Characteristics of the dN/dS and NI distributions for dataset A (pairwise alignment of A. thaliana with A. lyrata) and dataset B (pairwise alignment of A. thaliana with T. parvula), before and after codon removal at exon-intron junctions.
6	Correlations between 4 selection strength/direction variables and 25 genomic characteristics, after the removal of 10, 20 and 30 codons from the exon edges vs. random removal of an equal number of codons.
7	dN/dS estimates using codons common to the alignment of A. thaliana, A. lyrata and T. parvula.
8	Relationship between dN/dS and evolutionary rate predictors using estimates derived from codons common to the alignment of A. thaliana, A. lyrata and T. parvula.
9	Relationship between the average number of alternative splicing events per gene and the difference in evolutionary rate estimates before and after codon removal from the exon edges.

## Sheet: Supplementary Table 1
Supplementary Table 1. Structural and functional characteristics of A. thaliana genes.
This table features raw data only.
Note: expression level data is named for the three independent platforms used - (1) microarray data from ADA, the Arabidopsis Development Atlas, (2) MPSS, massive parallel signature sequencing, and (3) RNA-seq.
For the ADA and MPSS data, two normalisation methods are employed as in previous studies: (1) ADA - according to [i] Slotte, et al. (2011) Genomic Determinants of Protein Evolution and Polymorphism in Arabidopsis. Genome Biology and Evolution 3, 1210-1219, and according to [ii] Yang and Gaut (2011) Factors that Contribute to Variation in Evolutionary Rate among Arabidopsis Genes. Mol Biol Evol 28…
On top of the indices of expression obtained from each dataset, all three estimates of transcript abundance (MPSS, ADA and RNA-seq) were transformed into Z-scores to allow direct comparisons between them.
Evolutionary rate variables - dN, dS, dN/dS and NI - are calculated according to methods detailed in the main text. In brief:
(a) For 'pairwise' dN/dS estimates, alignments were obtained for exons in the longest available transcript per gene (blastn), with the best hit refined using the Smith-Waterman algorithm (fasta36.3.5d). These alignments were then concatenated to create a single sequence alignment per gene. For genes with at least 150 aligned bases, dN/dS was estimated using the yn00 package of PAML.
(b) For lineage-specific estimates, multiple sequence alignments between the CDS of an A. thaliana gene, its A. lyrata orthologue (if extant) and the homologous sequence in T. parvula were made using PRANK. Only those T. parvula genes with detectable homology to an A. thaliana gene for >50% of the CDS length of the longest Col-0 transcript were used. For genes with at least 150 aligned bases, dN/…
(c) Note also that A. lyrata lineage-specific dN/dS estimates are calculated alongside A. thaliana lineage-specific estimates, although more accurately refer to their A. thaliana orthologue in A. lyrata.
(d) In addition, lacking polymorphism data in A. lyrata, a lineage-specific NI for this species could not be calculated.
Gene ID	Average exon length (bp)	Average intron length (bp)	Gene length (bp)	Primary transcript length (bp)	Protein length (no. of amino acids)	Total exon length (bp)	Total intron length (bp)	UTR length (5') (bp)	UTR length (3') (bp)	Expression breadth (no. of tissues in which a gene is expressed [using ADA data, which covers a total of 79 tissues])	Exp. level (ADA, as Z)	Exp. level (ADA - Slotte) (gcRMA)	Exp. level (ADA - Yang&Gaut) (gcRMA)	Exp. level (MPSS, as Z)	Exp. level (MPSS - Foxe) (no. of mRNA tags)	Exp. level (MPSS - Yang) (no. of mRNA tags)	Exp. level (RNA-seq) (rpkm)	Exp. level (RNA-seq, as Z)	Protein abundance (ppm)	Tissue specificity (tau)	Effective number of codons	Frequency of optimal codons	GC content (%)	Intron density per gene (no. of introns/bp)	Total no. of introns	Multifunctionality (no. of GOslim terms for biological processes)	No. of protein-protein interactions	Recombination rate (cM)	dN				dS				dN/dS				NI
																													Pairwise alignment (A. thaliana against A. lyrata)	Pairwise alignment (A. thaliana against T. parvula)	Multiple sequence alignment (A. thaliana lineage-specific dN)	Multiple sequence alignment (A. lyrata lineage-specific dN)	Pairwise alignment (A. thaliana against A. lyrata)	Pairwise alignment (A. thaliana against T. parvula)	Multiple sequence alignment (A. thaliana lineage-specific dS)	Multiple sequence alignment (A. lyrata lineage-specific dS)	Pairwise alignment (A. thaliana against A. lyrata)	Pairwise alignment (A. thaliana against T. parvula)	Multiple sequence alignment (A. thaliana lineage-specific dN/dS)	Multiple sequence alignment (A. lyrata lineage-specific dN/dS)	Pairwise alignment (A. thaliana against A. lyrata)	Pairwise alignment (A. thaliana against T. parvula)	Multiple sequence alignment (A. thaliana lineage-specific NI)
AT1G01010	281.33	116.2	2269	2269	429	1688	581	129	269	8	-0.458017	98.3067	18.1312	-0.0956785	NA	NA	1.76119	-0.112662	0.0778734	0.459321	56.1288	NA	38.6073	0.00220361	5	4	NA	NA	0.1059	NA	NA	NA	0.2215	NA	NA	NA	0.478104	NA	NA	NA	-0.0437646	NA	NA
AT1G01020	162.3	131.89	2810	2810	245	1623	1187	71	0	NA	NA	NA	NA	-0.185816	251	NA	2.92932	-0.106886	0.190122	NA	50.2303	NA	35.9075	0.00320285	9	2	73	NA	0.0367	0.0674	NA	NA	0.0804	0.1174	NA	NA	0.456468	0.574106	NA	NA	-0.109144	-0.116506	NA
AT1G01030	952.5	161	2066	2066	358	1905	161	0	215	0	-0.496565	33.4233	8.22487	-0.215782	183	NA	2.79588	-0.101961	0.186412	0.534773	54.8077	NA	39.5934	0.000484027	1	4	NA	NA	0.0169	0.0151	0.0189	0.0228	0.1094	0.2583	0.1141	0.1099	0.154479	0.0584592	0.0064	0.0272	0.326336	0.593627	0.167491
AT1G01040	312.55	96.37	8082	8082	1909	6251	1831	373	148	61	-0.203304	176.057	83.5886	-0.114304	37	33.1429	5.49363	-0.0857639	0.600427	0.17049	50.2122	0.46	40.1386	0.00247463	19	6	21	0.62	0.0135	NA	NA	NA	0.1264	NA	NA	NA	0.106804	NA	NA	NA	0.401766	NA	NA
AT1G01060	251.7	206.89	4493	4379	645	2517	1862	0	0	63	0.57138	1163.37	282.671	-0.0773387	321	41.625	2.31092	-0.104166	0.122747	0.248017	51.395	0.45	38.2818	0.00267082	9	7	8	0.632	0.0434	NA	0.09	0.1088	0.1142	NA	0.2013	0.1363	0.380035	NA	0.0822	0.2392	-0.28275	NA	0.0217192
AT1G01070	286.6	185.75	2193	2193	318	1433	743	330	146	31	-0.311237	341.387	55.8515	-0.140106	240	NA	2.53755	-0.108691	NA	0.437315	48.4866	0.41	33.7437	0.00227998	4	NA	NA	0.638	0.0121	NA	NA	NA	0.1148	NA	NA	NA	0.105401	NA	NA	NA	0.477121	NA	NA
AT1G01080	330.5	134	1724	1724	294	1322	402	230	207	52	0.298422	576.073	212.525	-0.0991704	694	NA	44.8813	0.187811	30.3677	0.21644	51.4412	0.49	38.6891	0.00232019	3	NA	NA	0.645	0.0347	0.0518	NA	NA	0.0918	0.2912	NA	NA	0.377996	0.177885	NA	NA	-0.0228629	0.257873	NA
AT1G01090	542.33	87.5	1802	1802	428	1627	175	120	220	63	2.95963	2666.93	896.416	0.873564	3953	259.824	138.252	0.786717	125.392	0.152671	49.8326	0.6	44.3396	0.00110988	2	3	NA	0.648	0.0098	0.0314	0.0087	0.0052	0.2808	0.37	0.3873	0.2241	0.0349003	0.0848649	0.0018	0.0016	0.830249	0.460253	0.78612
AT1G01100	157.75	164.67	1125	1125	112	631	494	0	209	63	6.05651	2915.89	1692.27	6.39152	25459	1526	216.229	1.22163	1933.33	0.0871305	49.0281	NA	39.2889	0.00533333	3	3	16	NA	NA	0.0198	0.0345	0.0347	NA	0.439	1.6991	1.9009	NA	0.0451025	0.0187	0.0167	NA	-0.127243	0.69897
AT1G01110	356.4	168	2454	2454	527	1782	672	0	0	5	-0.481807	54.6367	12.0174	-0.202421	NA	NA	0.512431	-0.115971	0.115652	0.57011	55.3297	NA	41.2795	0.00162999	4	NA	NA	NA	0.0333	0.04	0.0182	0.0209	0.128	0.3344	0.2398	0.2299	0.260156	0.119617	0.1525	0.1402	0.316487	0.610449	-0.0757207
AT1G01120	1899	NA	1899	1899	528	1899	0	189	123	60	0.779551	783.06	336.168	0.00581521	977	60.7059	42.8426	0.170031	0.583728	0.180199	51.0486	0.51	44.1285	0	0	5	NA	0.659	0.0036	0.0525	0.0253	0.026	0.1225	0.2395	0.1647	0.1514	0.0293878	0.219207	0.0691	0.0754	1.03253	0.241593	0.69897
AT1G01140	121.43	135.31	3460	3460	451	1700	1759	113	231	53	0.67911	1031.12	310.356	-0.0334657	676	NA	19.114	-0.0152515	0.13091	0.26157	58.1944	0.49	36.9653	0.00433526	13	5	11	0.668	0.005	0.0135	NA	NA	0.1559	0.18	NA	NA	0.0320718	0.075	NA	NA	1.06695	0.714482	NA
AT1G01150	294.5	282	2024	2024	345	1178	846	0	0	0	-0.507959	13.51	5.29677	-0.157416	22	NA	0.203078	-0.121893	8.19402	0.485501	51.0095	NA	37.3518	0.00148221	3	3	NA	NA	0.1233	NA	NA	NA	0.2168	NA	NA	NA	0.568727	NA	NA	NA	-0.462763	NA	NA
AT1G01160	188.17	122.2	1758	1758	229	1129	611	226	213	61	-0.0869491	296.987	113.49	-0.208311	33	NA	22.2579	0.018921	6.85565	0.204812	54.7898	0.55	41.1263	0.00341297	5	2	3	0.677	0.0424	NA	NA	NA	0.1336	NA	NA	NA	0.317365	NA	NA	NA	-0.905096	NA	NA
AT1G01180	1176	NA	1176	1176	307	1176	0	50	202	0	-0.475108	27.8567	13.7391	-0.206444	11	NA	5.92295	-0.0826595	0.515335	0.330565	56.6347	0.47	45.4932	0	0	1	NA	0.681	0.0286	0.0747	0.0422	0.0345	0.1363	0.2736	0.2434	0.1935	0.209831	0.273026	0.0135	0.0094	0.0834639	0.128941	0.576824
AT1G01190	804	212	1820	1820	535	1608	212	NA	NA	16	-0.356941	392.743	44.1061	-0.149354	244	NA	7.34531	-0.0700069	0.0541565	0.644597	58.1275	0.45	45.1648	0.000549451	1	1	NA	0.69	0.0275	NA	0.0222	0.0161	0.1458	NA	0.2536	0.254	0.188615	NA	0.0593	0.0737	0.244054	NA	0
AT1G01200	491	717	1699	1699	237	982	717	68	200	1	-0.479193	45.6567	12.6893	-0.214615	81	NA	0.688474	-0.119565	2.21042	0.446854	48.4266	0.6	37.2572	0.000588582	1	1	NA	0.694	0.0199	0.0363	0.0433	0.03	0.1518	0.3118	0.1388	0.177	0.131094	0.116421	0.088	0.0374	0.895265	0.379113	0.0483047
AT1G01210	205.33	116	848	848	106	616	232	79	216	NA	NA	NA	NA	NA	NA	NA	9.02535	-0.057791	5.96529	NA	51.0257	NA	39.5047	0.00235849	2	3	17	NA	0.0211	NA	NA	NA	0.1314	NA	NA	NA	0.160578	NA	NA	NA	-0.23976	NA	NA
AT1G01220	441.5	106.29	4276	4276	1055	3532	744	0	99	57	-0.185054	144.503	88.2787	-0.163445	15	NA	10.095	-0.068224	8.00614	0.131931	52.8794	NA	41.4172	0.00163704	7	2	NA	NA	0.0152	NA	NA	NA	0.145	NA	NA	NA	0.104828	NA	NA	NA	0.468647	NA	NA
AT1G01225	512.5	396	1421	1421	260	1025	396	77	165	29	-0.339761	263.01	48.5213	-0.241307	NA	NA	1.70775	-0.110232	1.60434	0.350298	46.7822	NA	39.8311	0.00070373	1	NA	NA	NA	0.0162	0.0321	0.025	0.0228	0.1052	0.3401	0.2732	0.2709	0.153992	0.094384	0.0029	0.0021	0.765186	0.371961	0.134699
AT1G01230	277.33	476.5	1785	1785	157	832	953	164	194	63	0.20225	521.607	187.81	NA	NA	NA	8.82173	-0.0689138	0.840185	0.183389	50.7604	NA	36.6387	0.00112045	2	3	8	NA	0.0029	0.0088	NA	NA	0.0603	0.237	NA	NA	0.0480929	0.0371308	NA	NA	0.221849	0.39211	NA
AT1G01240	1941	NA	1941	1941	331	1941	0	789	156	58	0.181371	958.56	182.444	-0.213416	4	NA	8.48891	-0.0702213	NA	0.302464	52.2186	NA	37.5064	0.0010304	0	3	NA	NA	0.0436	0.0668	0.0326	0.0342	0.1143	0.1502	0.1031	0.0955	0.381452	0.44474	0.0127	0.0293	0.114529	-0.196295	-0.18142
AT1G01250	840	NA	840	840	192	840	0	21	240	18	-0.27089	677.787	66.22	-0.184654	187	NA	1.27305	-0.113273	NA	0.599302	59.3558	0.49	45.7143	0	0	3	NA	0.715	0.0207	0.0355	0.0164	0.0133	0.0709	0.2387	0.2533	0.2685	0.291961	0.148722	0.103	0.1161	0.131279	0.393344	0
AT1G01260	1288.5	75	2664	2652	590	2577	75	0	230	60	-0.306171	93.3367	57.1533	-0.163227	NA	NA	4.07134	-0.0929552	0.304041	0.128835	49.0789	0.49	40.991	0.000750751	1	3	NA	0.721	NA	NA	0.0383	0.0399	NA	NA	0.1793	0.1164	NA	NA	0.0589	0.0947	NA	NA	0.329425
AT1G01280	801	83	1685	1685	510	1602	83	27	42	3	-0.464896	557.613	16.3632	0.308886	32	130.25	0	-0.122552	0.653394	NA	58.1718	0.42	44.9852	0.000593472	1	4	1	0.724	0.0251	0.0386	0.0101	0.0121	0.1574	0.4011	0.3263	0.3457	0.159466	0.0962354	0.1115	0.1109	0.308563	0.360616	-0.446087
AT1G01290	339	403	1823	1823	270	1017	806	13	0	52	-0.324599	100.383	52.4177	-0.248571	7	NA	7.72808	-0.0764059	0.756602	0.157744	55.874	NA	38.3434	0.00109709	2	2	11	NA	0.0408	NA	0.0115	0.0083	0.1901	NA	0.1287	0.0844	0.214624	NA	0.0107	0.0105	0.26012	NA	0.443697
AT1G01300	1822	NA	1822	1822	485	1822	0	122	242	60	0.836731	1104.89	350.863	1.10787	79	313.588	35.0393	0.207292	51.441	0.209985	51.5742	0.58	47.8046	0	0	3	5	0.729	0.0115	0.0292	0.0375	0.0347	0.1719	0.2409	0.2192	0.2142	0.0668994	0.121212	0.0591	0.0534	0.262277	0.510545	0.414445
AT1G01305	601	NA	601	601	141	601	0	32	143	NA	NA	NA	NA	NA	NA	NA	0	-0.122651	NA	NA	43.2599	NA	37.604	0	0	NA	NA	NA	0.0761	NA	NA	NA	0.1571	NA	NA	NA	0.484405	NA	NA	NA	-0.00425782	NA	NA
AT1G01310	977	NA	977	977	241	977	0	67	184	5	-0.136752	5041.32	100.691	-0.222423	NA	NA	0	-0.122187	NA	0.973981	55.2863	0.44	45.2405	0	0	NA	14	0.732	0.0361	NA	0.0841	0.0808	0.0813	NA	0.32	0.2742	0.444034	NA	0.1765	0.1462	0.116045	NA	0.486362
AT1G01320	241.96	144.25	9511	9511	1787	6049	3462	0	0	57	0.817095	855.353	198.48	0.322323	1345	133.333	69.1918	0.35725	32.139	0.245844	53.2934	0.47	38.282	0.00273368	24	NA	NA	0.735	0.0203	NA	NA	NA	0.0957	NA	NA	NA	0.212121	NA	NA	NA	-0.189056	NA	NA
AT1G01340	344.43	97.33	3504	3502	706	2411	584	204	86	21	-0.410756	123.237	30.2765	-0.107844	277	NA	0.572049	-0.119675	NA	0.475248	52.4929	0.49	39.6119	0.00228311	6	2	1	0.747	0.0168	NA	NA	NA	0.1181	NA	NA	NA	0.142252	NA	NA	NA	-0.0885213	NA	NA
AT1G01350	350	213	2039	2039	343	1400	639	0	192	NA	NA	NA	NA	-0.245665	NA	NA	3.05831	-0.101698	4.26267	NA	48.7545	0.49	38.3521	0.00147131	3	NA	6	0.752	0.0173	0.0156	0.0256	0.0238	0.2148	0.1625	0.2514	0.1876	0.08054	0.096	0.0257	0.0344	0.376451	1.01639	0.571391
AT1G01360	333.33	106.5	1213	1213	187	1000	213	167	269	59	-0.117465	315.413	105.648	-0.170418	17	NA	6.87088	-0.0863045	NA	0.227288	41.8101	NA	38.0049	0.0016488	2	NA	NA	NA	0.0275	0.0157	NA	NA	0.1815	0.3481	NA	NA	0.151515	0.045102	NA	NA	-0.38155	0.245982	NA
AT1G01370	90.9	130.89	2121	2087	178	909	1178	0	250	11	-0.418557	133.357	28.2719	-0.187075	NA	NA	2.1363	-0.108832	60.5017	0.383477	48.7544	0.56	37.7181	0.00424328	9	1	1	0.761	0.0331	NA	NA	NA	0.1591	NA	NA	NA	0.208045	NA	NA	NA	0.320335	NA	NA
AT1G01380	189.33	111	790	790	83	568	222	114	202	0	-0.507119	21.6533	5.51259	-0.216249	NA	NA	0.51989	-0.116081	NA	0.582614	43.2036	0.45	34.4304	0.00253165	2	3	3	0.765	0.0162	0.0313	0.0468	0.0279	0.0754	0.1977	0.8858	0.2853	0.214854	0.158321	0.1464	0.0896	0.109144	0.159701	0
AT1G01390	1687	NA	1687	1687	480	1687	0	45	199	2	-0.478385	65.84	12.8968	NA	16	NA	2.9205	-0.105986	0.163309	0.491473	57.8773	0.44	44.8133	0	0	1	NA	0.766	0.0495	NA	0.0701	0.0612	0.1054	NA	0.3241	0.3112	0.469639	NA	0.1389	0.1515	-0.064458	NA	-0.21779
AT1G01400	286.25	125.67	1522	1522	204	1145	377	61	469	NA	NA	NA	NA	NA	NA	NA	0	-0.122621	0.663446	NA	59.4142	NA	39.4218	0.00197109	3	NA	NA	NA	0.1654	NA	NA	NA	0.1029	NA	NA	NA	1.60739	NA	NA	NA	-0.146128	NA	NA
AT1G01410	1086	NA	1086	1086	361	1086	0	NA	NA	0	-0.510932	16.42	4.5328	NA	NA	NA	0	-0.122651	NA	0.540585	50.6185	NA	41.7127	0	0	NA	NA	NA	0.0501	NA	0.2955	0.2516	0.1074	NA	0.3988	0.3607	0.46648	NA	0.2218	0.2555	0.576253	NA	-0.69897
AT1G01420	1520	NA	1520	1520	481	1520	0	0	0	10	-0.439877	103.867	22.7928	-0.215782	63	NA	6.66311	-0.0771398	1.3761	0.416291	56.4478	0.43	46.6447	0	0	1	NA	0.773	NA	NA	0.0542	0.0546	NA	NA	0.2981	0.326	NA	NA	0.301	0.3184	NA	NA	-0.221849
AT1G01430	547.33	106.5	1855	1855	456	1642	213	119	152	62	0.196811	503.497	186.412	-0.173256	157	19.6154	41.9035	0.114078	0.085004	0.189612	50.1166	0.55	43.2884	0.00107817	2	NA	NA	0.776	0.0454	0.0632	0.0404	0.0474	0.1155	0.311	0.1572	0.1682	0.393074	0.203215	0.2001	0.1873	-0.0757207	0.186557	-0.221849
AT1G01440	444.2	124	2717	2717	664	2221	496	0	79	32	-0.374219	73.89	39.6659	-0.235206	75	NA	6.66694	-0.0795599	1.14379	0.161285	52.1707	0.51	42.5469	0.00147221	4	NA	NA	0.779	0.0402	NA	0.0712	0.0791	0.1313	NA	0.1803	0.1135	0.306169	NA	0.0019	0.151	-0.042612	NA	-0.211807
AT1G01450	1413	NA	1413	1413	470	1413	0	NA	NA	0	-0.496781	22.18	8.16937	NA	NA	NA	2.98569	-0.102269	0.417115	0.365963	52.837	NA	42.2505	0	0	3	NA	NA	0.0225	NA	0.0291	0.0306	0.1528	NA	0.1663	0.1502	0.147251	NA	0.0059	0.0096	0.198046	NA	0.648192
AT1G01453	1225	NA	1254	1254	289	1225	0	44	311	NA	NA	NA	NA	NA	NA	NA	0	-0.122572	NA	NA	59.9024	NA	44.4179	0.000797448	0	NA	NA	NA	NA	0.0824	NA	NA	NA	0.2359	NA	NA	NA	0.349301	NA	NA	NA	0.0496878	NA
AT1G01460	145.2	110.11	2443	2443	427	1452	991	0	11	5	-0.103613	5620.19	109.208	-0.236949	NA	NA	0	-0.122637	NA	0.903627	55.7186	0.48	37.2084	0.003684	9	2	NA	0.79	0.0176	0.0224	NA	NA	0.156	0.1826	NA	NA	0.112821	0.122673	NA	NA	0.0230839	0.514105	NA
AT1G01470	363.5	76	803	803	151	727	76	122	149	58	2.44316	3901.43	763.691	0.213262	1342	108.308	37.1925	0.0786089	207.268	0.271585	61	0.48	40.9714	0.00124533	1	3	NA	0.794	0.0273	0.0282	0.0265	0.0501	0.1462	0.5717	0.3742	0.2211	0.186731	0.0493266	0.0523	0.0477	0.231949	0.613959	1.17609
AT1G01480	480	233	2619	2619	496	1920	699	80	349	9	-0.386264	442.09	36.5706	-0.111658	NA	NA	0.0808	-0.122339	NA	0.752145	56.4721	0.5	38.1825	0.00114548	3	2	2	0.798	0.0225	0.0468	0.0488	0.0342	0.126	0.4869	0.3589	0.3785	0.178571	0.0961183	0.0545	0.0902	0.249323	0.339679	-0.170262
AT1G01490	369	566	2300	2239	177	1107	1132	292	281	63	1.30291	961.887	470.664	0.119635	1341	86.8235	22.1977	0.00486236	12.6727	0.130707	61	0.4	35	0.00130435	2	1	NA	0.803	0.0081	0.0085	0.0034	0.0032	0.1316	0.2332	0.1068	0.1036	0.0615502	0.0364494	0.0102	0.0387	0.723104	0.792392	0.531479
AT1G01500	730.5	330	1791	1791	327	1461	330	127	350	63	0.0469701	2462.06	147.905	-0.174693	NA	NA	16.2129	-0.0320317	0.0634785	0.411253	53.6952	NA	43.6628	0.000558347	1	NA	NA	NA	NA	0.0363	NA	NA	NA	0.2945	NA	NA	NA	0.12326	NA	NA	NA	0.424643	NA
AT1G01510	307.86	115.17	2846	2846	636	2155	691	24	220	58	0.0188475	305.053	140.678	-0.226781	33	7.33333	13.6442	-0.051683	7.95613	0.173593	56.9257	0.49	44.1673	0.00210822	6	3	28	0.811	0.0065	0.019	NA	NA	0.0663	0.2768	NA	NA	0.0980392	0.0686416	NA	NA	0.193427	-0.323144	NA
AT1G01520	108	97.14	1544	1544	287	864	680	NA	NA	0	-0.505143	36.09	6.02037	NA	NA	NA	0.596916	-0.118059	NA	0.584247	54.7645	NA	36.8523	0.00453368	7	5	NA	NA	NA	0.0549	NA	NA	NA	0.1407	NA	NA	NA	0.390192	NA	NA	NA	0.312311	NA
AT1G01530	376	279	1031	1031	247	752	279	0	0	0	-0.505992	13.1933	5.80228	-0.236949	5	NA	0	-0.122548	0.186766	0.462613	50.6479	0.54	35.6935	0.000969932	1	3	9	0.817	0.1366	NA	NA	NA	0.2299	NA	NA	NA	0.594171	NA	NA	NA	-0.0959986	NA	NA
AT1G01540	274.29	164.17	2905	2905	472	1920	985	200	301	62	0.178779	354.823	181.778	-0.0585449	34	45.9375	23.4981	0.0235801	4.3749	0.145032	56.1331	0.44	40.7917	0.0020654	6	3	NA	0.821	0.0052	0.0132	NA	NA	0.2303	0.2935	NA	NA	0.0225792	0.0449744	NA	NA	0.54636	-0.102111	NA
AT1G01550	486.67	338.5	2137	2137	349	1460	677	0	200	63	1.74492	1123.35	584.254	0.390855	37	149.059	40.1835	0.142858	3.16601	0.105714	53.1947	0.5	37.4357	0.000935891	2	NA	NA	0.826	0.0185	NA	0.032	0.0347	0.1275	NA	0.2663	0.2271	0.145098	NA	0.0255	0.0029	0.0172927	NA	0.393344
AT1G01560	427.5	163.33	2200	2200	275	1710	490	209	673	30	-0.253151	301.95	70.7787	-0.231865	NA	NA	0.57709	-0.118365	3.07122	0.331342	54.165	NA	37.2273	0.00227273	3	2	4	NA	0.0083	0.0353	NA	NA	0.1789	0.3905	NA	NA	0.0463946	0.0903969	NA	NA	-0.0682648	0.459747	NA
AT1G01570	479	411.5	2260	2260	478	1437	823	NA	NA	4	-0.451091	113.55	19.911	-0.223391	NA	NA	0.308881	-0.118751	NA	0.407142	54.5693	0.49	40.3982	0.000884956	2	NA	NA	0.832	0.0252	NA	0.0807	0.0706	0.133	NA	0.2632	0.1916	0.189474	NA	0.1282	0.1516	0.618521	NA	-0.596308
AT1G01580	301.12	176.86	3647	3647	725	2409	1238	0	0	NA	NA	NA	NA	-0.19918	9	NA	0.536293	-0.118007	1.56969	NA	55.9744	0.52	38.6619	0.00191939	7	3	1	0.837	0.0176	NA	NA	NA	0.108	NA	NA	NA	0.162963	NA	NA	NA	0.581996	NA	NA
AT1G01590	264.38	137.29	3076	3076	704	2115	961	NA	NA	NA	NA	NA	NA	-0.157416	NA	NA	0.0363755	-0.12244	NA	NA	58.0062	0.5	38.264	0.00227568	7	1	NA	0.842	0.0418	0.0568	NA	NA	0.1081	0.2763	NA	NA	0.386679	0.205574	NA	NA	0.295426	0.451567	NA
AT1G01600	1081.5	130	2293	2293	554	2163	130	206	292	29	-0.109052	2580.24	107.81	0.584528	30	193.5	7.2331	-0.0947573	NA	0.553988	57.9689	0.47	45.2246	0.00043611	1	2	NA	0.848	0.0132	NA	0.0287	0.0218	0.0994	NA	0.2876	0.2695	0.132797	NA	0.0159	0.0289	0.616381	NA	0.352825
AT1G01610	464	264.67	2650	2650	503	1856	794	85	259	58	0.273265	1201.92	206.06	0.541493	2753	183.625	27.3666	0.0762153	17.3771	0.290068	54.9421	0.58	41.7358	0.00113208	3	2	NA	0.851	0.0077	NA	NA	NA	0.1113	NA	NA	NA	0.0691824	NA	NA	NA	0.595626	NA	NA
AT1G01620	327	110	1638	1638	286	1308	330	126	321	61	4.09508	2205.98	1188.21	1.67235	7149	443.118	163.938	0.889067	269.989	0.115045	44.8241	0.63	42.9182	0.002442	3	3	14	0.856	0.0032	0.0226	NA	NA	0.0974	0.2671	NA	NA	0.0328542	0.0846125	NA	NA	0.436693	0.179787	NA
AT1G01630	240.6	175.5	1905	1905	255	1203	702	193	242	61	0.525994	1925.11	271.008	0.197566	NA	NA	39.1048	0.156144	5.36356	0.309582	56.3006	0.54	37.5853	0.00209974	4	1	7	0.86	0.0213	0.0428	NA	NA	0.1141	0.2181	NA	NA	0.186678	0.19624	NA	NA	0.657693	0.93873	NA
AT1G01640	306	298.5	1515	1515	207	918	597	0	170	21	-0.302437	471.17	58.1128	-0.0794399	281	NA	0.558564	-0.116998	0.116447	0.473149	57.6498	0.52	37.7558	0.0019802	2	1	2	0.862	0.0381	0.0496	0.0404	0.0517	0.099	0.3333	0.3164	0.2451	0.384848	0.148815	0.0632	0.0059	-0.0696359	0.277965	0.69897
AT1G01650	170.77	229.75	4977	4977	398	2220	2757	0	347	63	0.28682	812.147	209.543	-0.0339925	722	NA	3.63772	-0.0977594	0.608567	0.228105	54.5541	0.55	38.6779	0.00261202	12	3	NA	0.864	0.0063	0.0132	NA	NA	0.0632	0.1149	NA	NA	0.0996835	0.114883	NA	NA	0.526809	0.502675	NA
AT1G01660	170.7	93.89	2552	2552	568	1707	845	NA	NA	0	-0.48912	22.2433	10.1382	-0.218646	44	NA	0.243999	-0.119623	0.148567	0.346414	55.9729	0.5	40.9875	0.00352665	9	3	NA	0.872	0.0156	0.0171	NA	NA	0.0674	0.2442	NA	NA	0.231454	0.0700246	NA	NA	0.993751	0.849356	NA
AT1G01680	137.86	165.33	1957	1957	308	965	992	0	0	NA	NA	NA	NA	1.17503	1634	NA	0.591546	-0.12077	0.159624	NA	48.9288	0.42	36.1778	0.00306592	6	4	NA	0.879	0.0326	NA	NA	NA	0.0731	NA	NA	NA	0.445964	NA	NA	NA	-0.627507	NA	NA
AT1G01690	120.86	125.38	3322	3322	449	1692	1630	101	241	NA	NA	NA	NA	-0.17673	7	NA	1.80648	-0.110254	0.106087	NA	55.394	0.48	38.9524	0.00391331	13	5	NA	0.883	0.0165	NA	NA	NA	0.0891	NA	NA	NA	0.185185	NA	NA	NA	-0.0187945	NA	NA
AT1G01695	325.5	82.33	1549	1549	433	1302	247	NA	NA	NA	NA	NA	NA	NA	NA	NA	0.200944	-0.12143	NA	NA	47.5086	NA	37.8309	0.00193673	3	NA	NA	NA	NA	0.1206	NA	NA	NA	0.2688	NA	NA	NA	0.448661	NA	NA	NA	-0.163502	NA
AT1G01710	131.16	136.22	4944	4944	427	2492	2452	122	0	63	-0.124243	184.21	103.906	-0.0511909	NA	NA	8.05864	-0.069476	16.0553	0.131917	55.9341	NA	39.017	0.00364078	18	2	6	NA	0.0147	NA	NA	NA	0.095	NA	NA	NA	0.154737	NA	NA	NA	-0.0682648	NA	NA
AT1G01720	438.67	87	1490	1490	289	1316	174	141	305	63	0.694511	3445.36	314.314	0.471862	11	NA	7.7829	-0.0689588	0.223594	0.385306	54.6074	0.53	45.7047	0.00134228	2	4	NA	0.905	0.0099	0.0197	0.0386	0.0448	0.1048	0.2883	0.3679	0.4364	0.0944656	0.0683316	0.0222	0.0217	0.124296	0.0701999	0.477121
AT1G01730	303.33	98	1106	1106	224	910	196	46	189	62	-0.0163996	303.747	131.62	0.0404226	18	NA	12.228	-0.0493331	13.9508	0.164846	49.5895	0.55	43.6709	0.00180832	2	NA	NA	0.908	0.0362	NA	NA	NA	0.0544	NA	NA	NA	0.665441	NA	NA	NA	0.636822	NA	NA
AT1G01750	256.33	88	945	945	140	769	176	162	184	10	-0.429853	353	25.369	-0.145036	35	NA	1.10605	-0.115088	5.8815	0.781103	46.0234	0.46	39.6825	0.0021164	2	NA	20	0.913	0.0101	0.0047	0.0299	0.0251	0.0355	0.1933	0.3016	0.2288	0.284507	0.0243145	0.1233	0.1087	0.109144	0.884607	0.146128
AT1G01760	131.2	96.78	2183	2183	420	1312	871	0	0	0	-0.521089	5.65333	1.92243	NA	NA	NA	0.998284	-0.113891	NA	0.769071	56.088	NA	40.3115	0.00412277	9	2	6	NA	0.0295	0.0277	NA	NA	0.0701	0.2019	NA	NA	0.420827	0.137197	NA	NA	-0.0810333	0.592076	NA
AT1G01770	147.62	127.67	4277	4277	632	2362	1915	144	0	61	-0.189286	388.38	87.191	-0.216975	4	NA	5.98256	-0.0864716	1.06291	0.282853	52.118	0.51	39.3968	0.00350713	15	NA	NA	0.916	0.0223	0.0354	NA	NA	0.094	0.2011	NA	NA	0.237234	0.176032	NA	NA	1.24231	0.714482	NA
AT1G01780	187.8	136.5	1485	1485	205	939	546	158	163	35	0.232213	6820.14	195.51	-0.115798	41	NA	8.99786	-0.0653112	4.96131	0.549512	57.3945	NA	37.5758	0.0026936	4	NA	1	NA	0.011	0.0103	NA	NA	0.1082	0.2656	NA	NA	0.101664	0.0387801	NA	NA	-0.342423	0.292912	NA
AT1G01790	185.33	129.65	6485	6485	1193	3892	2593	0	225	60	0.452949	495.28	252.236	-0.116669	14	32.6	30.7909	0.0547674	32.8116	0.208043	52.5993	0.46	39.7841	0.00308404	20	3	1	0.925	0.0281	NA	NA	NA	0.1096	NA	NA	NA	0.256387	NA	NA	NA	0.505118	NA	NA
AT1G01800	219.6	150.25	1699	1699	260	1098	601	0	152	62	0.630714	450.383	297.919	0.117841	35	86.4118	22.1	0.0247092	161.443	0.0964277	52.5029	0.55	39.6115	0.00294291	4	1	NA	0.933	0.0167	0.038	NA	NA	0.0831	0.2443	NA	NA	0.200963	0.155546	NA	NA	0.766569	0.860821	NA
AT1G01810	639	NA	639	639	160	639	0	21	135	NA	NA	NA	NA	NA	NA	NA	1.18621	-0.115934	3.98768	NA	45.9835	0.46	41.6275	0	0	NA	NA	0.935	0.0642	NA	NA	NA	0.0871	NA	NA	NA	0.737084	NA	NA	NA	-0.342423	NA	NA
AT1G01820	131	153.14	2120	2120	235	1048	1072	0	212	62	0.200987	473.12	187.485	0.172956	1660	NA	16.6682	-0.0124274	36.9984	0.169981	55.2208	0.5	37.8774	0.00330189	7	1	NA	0.936	0.0103	0.0212	NA	NA	0.1064	0.1984	NA	NA	0.0968045	0.106855	NA	NA	0.136838	-0.244712	NA
AT1G01830	487.6	335.75	3781	3781	574	2438	1343	0	182	22	-0.36496	184.71	42.0455	-0.18656	4079	NA	5.66374	-0.0898378	0.327639	0.336504	55.8505	0.39	39.7249	0.00105792	4	NA	NA	0.939	0.018	0.0465	0.0227	0.014	0.1246	0.4131	0.2688	0.2521	0.144462	0.112564	0.052	0.0707	0.839288	0.339488	0.280827
AT1G01840	822	NA	822	822	152	822	0	113	250	7	-0.428666	89.1067	25.6738	-0.240062	NA	NA	6.8712	-0.0809095	2.03342	0.320368	54.4868	0.55	45.1338	0	0	NA	NA	0.945	0.0225	NA	0.0996	0.1012	0.1147	NA	0.2258	0.164	0.196164	NA	0.1817	0.266	0.386659	NA	0.356547
AT1G01860	150	100.62	2155	2155	343	1350	805	12	306	26	-0.369042	91.8367	40.9963	NA	45	NA	8.40364	-0.0572066	NA	0.22132	54.9472	NA	39.9536	0.0037123	8	2	1	NA	0.0189	0.0221	NA	NA	0.095	0.2865	NA	NA	0.198947	0.0771379	NA	NA	-0.870322	-0.39084	NA
AT1G01880	285.14	105.67	2630	2630	599	1996	634	118	78	NA	NA	NA	NA	-0.233318	35	NA	0.728781	-0.116266	0.0766827	NA	50.6675	0.47	40.6464	0.0026616	6	1	NA	0.948	0.0203	0.055	NA	NA	0.147	0.3654	NA	NA	0.138095	0.15052	NA	NA	0.686149	0.24182	NA
AT1G01900	1230	355	2815	2815	774	2460	355	16	119	35	-0.176815	865.047	90.3959	-0.147611	0	25.5	4.31792	-0.0956342	163.588	0.465195	55.069	NA	46.4298	0.00035524	1	4	NA	NA	0.0265	NA	0.0561	0.0557	0.1621	NA	0.2546	0.2477	0.163479	NA	0.0521	0.0543	0.27286	NA	0.338354
AT1G01910	217	195.67	2802	2802	303	1519	1174	71	536	63	0.219253	251.333	192.18	-0.0307629	813	NA	15.4332	-0.0223628	50.1461	0.0657879	58.3768	0.48	38.5439	0.00356888	6	2	51	0.956	0.006	0.0139	NA	NA	0.1303	0.2609	NA	NA	0.0460476	0.0532771	NA	NA	0.0710634	1.17609	NA
AT1G01920	117.06	105.67	3523	3523	572	1873	1585	17	137	10	-0.418071	62.43	28.3967	-0.183409	NA	NA	2.56861	-0.101381	5.68265	0.238777	54.3255	0.51	39.4834	0.00482543	15	NA	2	0.959	0.0308	0.0431	NA	NA	0.0762	0.1995	NA	NA	0.404199	0.21604	NA	NA	0.0894004	0.140179	NA
AT1G01930	285.57	171	3025	3025	580	1999	1026	51	205	62	-0.301312	98.1433	58.4019	-0.179715	214	NA	5.32657	-0.0870072	3.07565	0.180697	54.81	0.51	41.3884	0.00198347	6	NA	32	0.963	0.0272	NA	NA	NA	0.121	NA	NA	NA	0.224793	NA	NA	NA	0.857872	NA	NA
AT1G01940	147.2	288.75	1891	1891	160	736	1155	55	198	61	-0.222704	168.127	78.6031	-0.050582	NA	NA	6.51022	-0.0757977	13.9703	0.173467	61	0.5	38.8683	0.00211528	4	3	4	0.967	0.006	NA	NA	NA	0.1105	NA	NA	NA	0.0542986	NA	NA	NA	1.24055	NA	NA
AT1G01950	152.9	114.89	5241	5241	915	3058	2183	94	216	57	-0.306571	90.4033	57.0504	-0.170999	4	NA	3.05531	-0.101371	2.61963	0.116307	53.4336	0.48	39.897	0.00400687	19	1	NA	0.97	0.0059	0.0096	NA	NA	0.0817	0.2206	NA	NA	0.0722154	0.0435177	NA	NA	1.02173	1.51558	NA
AT1G01960	499.55	150	6995	6995	1750	5495	1500	0	0	62	0.238723	341.937	197.183	-0.0438368	545	49.3125	14.6822	-0.037419	60.8499	0.107023	55.0923	0.5	42.1301	0.00142959	10	1	68	0.976	0.0097	NA	NA	NA	0.0812	NA	NA	NA	0.119458	NA	NA	NA	0.423792	NA	NA
AT1G01970	824.5	138	1787	1787	409	1649	138	247	172	55	-0.0616723	271.697	119.986	-0.240062	NA	NA	26.9908	0.0425087	1.9604	0.221103	52.7893	0.45	41.3542	0.000559597	1	NA	NA	0.985	0.0236	NA	0.0257	0.0239	0.157	NA	0.1888	0.1716	0.150318	NA	0.0104	0.0115	0.730144	NA	0.348455
AT1G01980	1828	NA	1828	1828	541	1828	0	0	0	9	0.420801	11626.2	243.975	-0.229323	27	NA	0.054548	-0.122429	4.84042	0.88225	56.075	0.56	49.1794	0	0	NA	NA	0.987	NA	NA	0.0306	0.0356	NA	NA	0.2568	0.2242	NA	NA	0.0005	0.0232	NA	NA	0.321552
AT1G01990	1176	NA	1176	1176	245	1176	0	142	296	60	-0.274527	150.463	65.2854	-0.134392	417	NA	12.1582	-0.0420396	0.0966759	0.185293	46.8445	0.61	45.4082	0	0	NA	NA	0.99	0.049	NA	NA	NA	0.2547	NA	NA	NA	0.192383	NA	NA	NA	-0.457377	NA	NA
AT1G02000	1781	NA	1781	1781	434	1781	0	240	236	33	0.146535	7067.26	173.492	-0.198	NA	NA	7.23296	-0.0746375	0.267055	0.573677	49.8526	0.62	48.2875	0	0	2	NA	0.993	0.0097	NA	0.0165	0.0212	0.2064	NA	0.4713	0.5168	0.0469961	NA	0.0237	0.0196	0.203167	NA	0.514105
AT1G02010	117.14	106.5	4590	4590	673	2460	2130	155	283	NA	NA	NA	NA	-0.228233	NA	NA	1.82006	-0.11017	0.498184	NA	56.5983	NA	39.2157	0.00457516	20	2	27	NA	0.0037	0.0089	NA	NA	0.0543	0.2084	NA	NA	0.06814	0.0427063	NA	NA	0.502675	0.0440168	NA
AT1G02020	2333	NA	2333	2333	543	2333	0	124	577	58	-0.276327	125.323	64.8228	-0.195747	159	NA	8.50612	-0.0810685	1.01296	0.164934	52.2422	0.55	48.0069	0.000428633	0	1	NA	1.001	0.0431	NA	0.1146	0.1051	0.1248	NA	0.0556	0.0449	0.345353	NA	0.1019	0.2588	-0.109144	NA	-1.16435
AT1G02040	975	NA	975	975	324	975	0	NA	NA	NA	NA	NA	NA	-0.209712	45	NA	0	-0.122395	NA	NA	58.3146	0.53	47.1795	0	0	NA	NA	1.007	0.0154	NA	NA	NA	0.0832	NA	NA	NA	0.185096	NA	NA	NA	0.360616	NA	NA
AT1G02050	656	90	1402	1402	395	1312	90	77	47	3	-0.344691	1260.79	47.2543	0.209198	846	NA	1.8471	-0.107879	18.4074	0.621457	54.2764	NA	47.8602	0.000713267	1	4	NA	NA	0.0091	0.0248	0.0099	0.0078	0.0722	0.1933	0.2024	0.17	0.126039	0.128298	0.0384	0.0385	0.837737	0.349879	0.389971
AT1G02060	2177	NA	2177	2177	710	2177	0	0	0	0	-0.48201	23.4833	11.9653	-0.17158	40	NA	2.83547	-0.104584	0.128255	0.242673	55.1622	0.5	44.3271	0	0	NA	NA	1.01	NA	NA	0.0283	0.0334	NA	NA	0.2033	0.2008	NA	NA	0.0824	0.0654	NA	NA	0
AT1G02065	824	126	2132	2132	246	1648	126	58	0	NA	NA	NA	NA	-0.0488303	21	48.1667	1.64731	-0.11624	0.00479355	NA	46.8662	NA	44.1839	0.000938086	1	2	NA	NA	0.0336	0.0301	NA	NA	0.2339	1.2422	NA	NA	0.143651	0.0242312	NA	NA	0.457377	0.954243	NA
AT1G02070	302	107	711	711	131	604	107	20	188	7	-0.407088	371.9	31.219	-0.238402	14	NA	0.157201	-0.12204	NA	0.554344	56.9706	NA	42.4754	0.00140647	1	NA	NA	NA	0.0799	NA	NA	NA	0.1554	NA	NA	NA	0.514157	NA	NA	NA	-0.18142	NA	NA
AT1G02090	206.88	101.71	2371	2371	237	1655	712	79	0	63	-0.179851	198.7	89.6158	-0.00761118	908	57.625	15.1301	-0.031511	34.8358	0.174736	61	NA	40.3205	0.00379587	7	5	13	NA	0.0251	0.0153	NA	NA	0.1235	0.2147	NA	NA	0.203239	0.0712622	NA	NA	-0.412663	0.185637	NA
AT1G02100	119.25	143.09	3005	3005	332	1431	1574	64	368	62	-0.12071	223.09	104.814	-0.118122	5	NA	7.93203	-0.0770849	5.48673	0.165506	55.2343	NA	39.0349	0.00432612	11	NA	89	NA	0.0242	0.0219	NA	NA	0.1222	0.2038	NA	NA	0.198036	0.107458	NA	NA	-0.334935	-0.0334238	NA
AT1G02110	578.5	128	2698	2698	703	2314	384	108	94	43	-0.315201	139.213	54.8328	-0.083452	NA	NA	11.7806	-0.0513589	0.823497	0.229219	52.7389	0.59	50.1483	0.00111193	3	3	NA	1.046	0.018	NA	NA	NA	0.0943	NA	NA	NA	0.19088	NA	NA	NA	-0.0887079	NA	NA
AT1G02120	109.67	127.24	4137	4137	598	1974	2163	0	0	62	0.253998	499.207	201.109	0.138092	56	NA	15.2412	-0.0313933	12.1889	0.160375	57.1776	0.45	39.6664	0.00410926	17	3	5	1.049	0.0235	0.0248	NA	NA	0.1003	0.0755	NA	NA	0.234297	0.328477	NA	NA	-0.109144	-0.477121	NA
AT1G02130	127.62	118.14	1848	1848	203	1021	827	94	315	63	-0.000325528	225.283	135.751	0.179621	1458	100.588	17.1607	-0.0128906	73.5072	0.106558	49.1275	0.5	38.0411	0.00378788	7	3	69	1.054	0.0105	0.0075	NA	NA	0.1261	0.2248	NA	NA	0.0832672	0.033363	NA	NA	0.477121	0.753328	NA
AT1G02140	261.67	241	1267	1267	150	785	482	55	277	63	1.84078	939.413	608.888	0.601063	3202	197.294	70.7439	0.354607	157.834	0.0709019	60.5983	0.61	40.3315	0.00157853	2	2	4	1.058	0.0089	0.0434	NA	NA	0.0765	0.3818	NA	NA	0.11634	0.113672	NA	NA	0.531479	0.221849	NA
AT1G02145	90.74	127.56	4020	4020	453	1724	2296	0	134	NA	NA	NA	NA	NA	NA	NA	4.30501	-0.0966825	2.264	NA	57.4964	NA	38.3085	0.00522388	18	3	12	NA	0.0187	0.033	NA	NA	0.0715	0.121	NA	NA	0.261538	0.272727	NA	NA	0.290565	0.432435	NA
AT1G02150	955	80	1990	1990	524	1910	80	157	178	62	0.820638	889.68	346.727	-0.161858	38	22.2308	86.8397	0.436559	11.227	0.176679	57.7301	NA	47.2864	0.000502513	1	NA	NA	NA	0.0194	NA	0.0257	0.0202	0.0737	NA	0.3055	0.272	0.263229	NA	0.2086	0.2124	-0.369623	NA	-0.0334238
AT1G02160	283.5	283	850	850	91	567	283	55	236	63	0.461652	586.82	254.473	-0.174693	NA	NA	17.4734	-0.0259678	1.06312	0.150519	57.3311	0.41	40.4706	0.00235294	1	NA	NA	1.066	0.0231	NA	0.0473	0.0274	0.0579	NA	0.2467	0.1934	0.398964	NA	0.2697	0.3035	-0.623249	NA	0
AT1G02170	267.2	110	1776	1776	367	1336	440	104	128	63	0.162189	502.843	177.515	-0.159275	23	NA	16.5894	-0.0185639	13.8663	0.18832	57.8635	0.5	45.6644	0.00225225	4	3	6	1.067	0.0045	0.0159	NA	NA	0.1405	0.2597	NA	NA	0.0320285	0.0612245	NA	NA	-0.0757207	0.0225658	NA
AT1G02180	459	206	1124	1124	226	918	206	140	97	48	-0.283063	156.29	63.0919	NA	NA	NA	7.10739	-0.0737304	13.3282	0.217282	57.1585	NA	43.4164	0.00088968	1	NA	NA	NA	0.0381	NA	0.0364	0.0312	0.1013	NA	0.1913	0.1707	0.376111	NA	0.1128	0.1127	-0.0289637	NA	0.385351
AT1G02190	310.43	126.5	2932	2932	627	2173	759	75	214	14	-0.212019	789.147	81.3492	0.197395	8	NA	0.208241	-0.12145	2.41924	0.698713	51.7248	NA	44.0996	0.00238745	6	2	NA	NA	0.0282	0.0627	NA	NA	0.0701	0.3138	NA	NA	0.402282	0.199809	NA	NA	-0.0608123	0	NA
AT1G02205	261.89	164.25	3691	3672	461	2357	1314	0	283	46	1.76708	3188.14	401.75	2.99542	83	746.714	23.4009	0.0184501	4.90197	0.355883	51.903	0.52	40.5039	0.00270929	8	3	NA	1.077	0.0233	0.0287	NA	NA	0.0618	0.1672	NA	NA	0.377023	0.171651	NA	NA	0.0757207	1.04742	NA
AT1G02230	180.17	104.4	1603	1603	359	1081	522	0	0	NA	NA	NA	NA	-0.20717	71	NA	0.124399	-0.117878	NA	NA	46.7606	NA	38.4279	0.00311915	5	4	NA	NA	0.0831	NA	NA	NA	0.1459	NA	NA	NA	0.569568	NA	NA	NA	-0.224551	NA	NA
AT1G02250	181.5	104	1609	1609	362	1089	520	NA	NA	0	-0.496055	23.2067	8.35593	NA	NA	NA	0	-0.122466	NA	0.404225	53.8329	NA	39.5277	0.00310752	5	4	NA	NA	0.1299	NA	NA	NA	0.2069	NA	NA	NA	0.62784	NA	NA	NA	-0.31742	NA	NA
AT1G02260	536.5	97	2437	2437	502	2146	291	0	316	62	-0.137027	218.343	100.621	-0.174848	304	NA	4.57715	-0.0994765	0.968951	0.161276	50.9024	0.49	40.7058	0.00123102	3	2	NA	1.1	0.0246	NA	0.0283	0.0226	0.1969	NA	0.1151	0.1325	0.124937	NA	0.0082	0.024	0.458236	NA	-0.232914
AT1G02270	149.55	144.2	3087	3087	484	1645	1442	38	152	63	-0.108903	216.053	107.848	-0.16586	321	NA	9.9632	-0.0554284	NA	0.157229	55.7091	0.46	37.2854	0.00323939	10	2	NA	1.103	0.0202	0.0369	NA	NA	0.1426	0.1861	NA	NA	0.141655	0.19828	NA	NA	-0.790854	-0.755698	NA
AT1G02280	146.62	112.86	1964	1963	297	1173	790	0	202	62	0.579958	768.847	284.876	-0.205572	809	NA	49.5278	0.273807	65.2638	0.192766	49.7113	NA	39.002	0.00407332	7	2	4	NA	0.0174	0.0152	NA	NA	0.1014	0.2524	NA	NA	0.171598	0.0602219	NA	NA	0.356547	0.623249	NA
AT1G02290	847.5	516	2211	2211	443	1695	516	0	119	NA	NA	NA	NA	-0.219121	100	NA	4.73457	-0.0968494	2.66831	NA	50.2219	0.49	40.389	0.000452284	1	NA	NA	1.111	0.0618	NA	NA	NA	0.1021	NA	NA	NA	0.605289	NA	NA	NA	-0.385351	NA	NA
AT1G02300	122.7	105.44	2176	2176	379	1227	949	0	0	41	-0.320382	228.083	53.5012	-0.0283479	4	NA	13.4306	0.0731804	3.56815	0.324949	51.1344	NA	37.5	0.00413603	9	4	NA	NA	0.0342	NA	NA	NA	0.1406	NA	NA	NA	0.243243	NA	NA	NA	-0.134174	NA	NA
AT1G02305	127.91	107	2477	2477	362	1407	1070	128	190	63	1.51785	1638.41	525.9	-0.222008	29	8.42857	18.393	-0.00731034	29.1041	0.179403	47.7673	NA	37.1013	0.00403714	10	4	7	NA	0.0057	NA	NA	NA	0.1199	NA	NA	NA	0.0475396	NA	NA	NA	0	NA	NA
AT1G02310	278	293.5	2564	2564	411	1390	1174	44	110	20	-0.33277	378.433	50.3177	-0.23586	42	NA	0	-0.122075	0.389839	0.467842	56.0998	0.49	36.1154	0.00156006	4	1	NA	1.119	0.0219	0.0371	NA	NA	0.1521	0.2419	NA	NA	0.143984	0.153369	NA	NA	0.447914	0.316635	NA
AT1G02330	176.33	96	1538	1538	279	1058	480	91	127	63	-0.128777	184.93	102.741	-0.174195	290	NA	17.3746	-0.0415322	10.638	0.128613	49.7652	0.45	39.0117	0.00325098	5	NA	2	1.124	0.0068	0.0417	NA	NA	0.145	0.1464	NA	NA	0.0468966	0.284836	NA	NA	0.0327925	-0.541579	NA
AT1G02335	416	238	1070	1070	219	832	238	48	124	NA	NA	NA	NA	-0.138392	356	NA	6.60464	-0.0681624	69.7754	NA	55.0139	NA	37.8505	0.000934579	1	NA	NA	NA	0.0163	0.0276	0.0162	0.0106	0.1744	0.4584	0.2405	0.0927	0.0934633	0.0602094	0.0108	0.0197	0.623249	0.689729	0.367977
AT1G02340	250.6	218.5	2127	2127	292	1253	874	159	215	16	-0.38108	324.613	37.9029	-0.192825	121	NA	0.544289	-0.116589	NA	0.526857	50.7401	0.45	33.8505	0.00188058	4	5	8	1.128	0.1204	NA	NA	NA	0.3034	NA	NA	NA	0.396836	NA	NA	NA	-0.297064	NA	NA
AT1G02360	505.5	160	1171	1171	272	1011	160	44	148	10	-0.283165	710.827	63.0657	-0.114442	237	NA	0.541884	-0.120101	4.99088	0.648688	57.0516	0.37	41.7592	0.000853971	1	3	NA	1.135	0.0207	NA	NA	NA	0.1568	NA	NA	NA	0.132015	NA	NA	NA	0.409124	NA	NA
AT1G02370	879	254	2012	2012	537	1758	254	16	128	17	-0.399701	91.6633	33.1174	-0.227507	5	NA	4.69012	-0.0886431	11.1743	0.280868	52.9873	0.48	41.6501	0.000497018	1	NA	NA	1.138	0.0276	NA	0.0375	0.0415	0.149	NA	0.2098	0.1828	0.185235	NA	0.0131	0.0374	0.0980308	NA	-0.286307
AT1G02380	280.25	283.67	1972	1972	231	1121	851	0	121	NA	NA	NA	NA	-0.23172	NA	NA	1.9819	-0.106665	NA	NA	53.9836	0.42	36.3083	0.0015213	3	NA	NA	1.141	0.0485	NA	0.1327	0.1097	0.1182	NA	0.1643	0.1436	0.410321	NA	0.6754	0.6896	0.159701	NA	-0.449969
AT1G02390	895.5	650	2441	2441	530	1791	650	69	129	15	-0.358951	378.533	43.5897	NA	NA	NA	0.734371	-0.11799	0.228895	0.467379	51.7245	NA	38.7546	0.000409668	1	1	NA	NA	0.0342	NA	0.0272	0.0296	0.1419	NA	0.1751	0.1667	0.241015	NA	0.0174	0.0058	0.207276	NA	-0.31742
AT1G02400	446.33	719	2777	2777	329	1339	1438	163	186	31	-0.289881	191.567	61.3397	-0.201601	7	NA	0.23299	-0.121416	NA	0.395076	57.2199	0.47	34.5697	0.000720202	2	3	NA	1.151	0.0238	NA	NA	NA	0.0696	NA	NA	NA	0.341954	NA	NA	NA	0.255273	NA	NA
AT1G02405	527	NA	527	527	134	527	0	8	114	NA	NA	NA	NA	-0.123642	31	NA	0.188955	-0.121784	NA	NA	55.2567	NA	46.1101	0	0	NA	NA	NA	0.1055	NA	NA	NA	0.0857	NA	NA	NA	1.23104	NA	NA	NA	-0.382335	NA	NA
AT1G02410	147	118	2002	2002	287	1176	826	0	164	63	0.0309171	241.873	143.78	NA	NA	NA	8.05668	-0.0721679	8.99736	0.104912	48.8213	NA	38.2118	0.0034965	7	NA	8	NA	0.0166	0.0119	NA	NA	0.0605	0.1335	NA	NA	0.27438	0.0891386	NA	NA	0.367977	0.993751	NA
AT1G02420	1476	NA	1476	1476	491	1476	0	NA	NA	NA	NA	NA	NA	NA	NA	NA	2.93581	-0.105493	0.128825	NA	46.7431	0.42	40.5827	0	0	NA	NA	1.159	0.0155	NA	0.0262	0.0205	0.1399	NA	0.2159	0.2652	0.110793	NA	0.0256	0.0007	0.405295	NA	0.064458
AT1G02430	139.6	78.75	1013	1013	190	698	315	0	0	NA	NA	NA	NA	NA	NA	NA	2.2965	-0.108667	NA	NA	57.0948	0.44	39.0918	0.00394867	4	3	NA	1.161	0.046	NA	NA	NA	0.1176	NA	NA	NA	0.391156	NA	NA	NA	-0.102662	NA	NA
AT1G02440	114.6	80.25	894	894	190	573	321	NA	NA	NA	NA	NA	NA	NA	NA	NA	0.111474	-0.122398	NA	NA	57.868	NA	39.1499	0.00447427	4	3	NA	NA	0.0638	NA	NA	NA	0.0952	NA	NA	NA	0.670168	NA	NA	NA	0.221849	NA	NA
AT1G02450	541	NA	541	541	142	541	0	36	76	25	-0.372495	284.447	40.109	-0.189738	55	NA	2.36593	-0.104765	NA	0.457779	61	NA	39.0018	0	0	5	1	NA	0.0422	0.1825	0.098	0.0901	0.0945	0.188	0.1884	0.033	0.446561	0.970745	0.1434	0.5345	-0.0917704	-0.502675	0
AT1G02460	300.83	145.4	2532	2532	491	1805	727	105	224	0	-0.462579	38.8367	16.9587	NA	NA	NA	0.855939	-0.116478	0.0727339	0.293804	57.3183	NA	37.5592	0.00197472	5	1	1	NA	0.0142	NA	NA	NA	0.1097	NA	NA	NA	0.129444	NA	NA	NA	-0.10516	NA	NA
AT1G02470	123.57	165.83	1860	1860	220	865	995	51	151	18	-0.122462	1399.57	104.364	-0.220607	70	NA	0.227508	-0.121419	NA	0.527358	48.6794	NA	33.1183	0.00376344	6	NA	NA	NA	0.0342	0.0693	NA	NA	0.0777	0.1718	NA	NA	0.440154	0.403376	NA	NA	-0.109144	-0.183644	NA
AT1G02475	116.12	90.43	1562	1562	219	929	633	73	0	62	0.691333	904.447	313.497	-0.0358602	691	NA	22.5364	0.0265041	4.43069	0.212276	56.2877	NA	36.5557	0.00448143	7	NA	NA	NA	0.0221	NA	NA	NA	0.0974	NA	NA	NA	0.226899	NA	NA	NA	0.131279	NA	NA
AT1G02500	765	657	2187	2187	393	1530	657	0	219	63	4.32495	4271.54	1247.28	1.22118	67	339.588	124.535	0.552168	433.627	0.163396	46.3616	NA	42.3868	0.000914495	1	5	38	NA	0.0012	NA	0.0128	0.0128	0.1031	NA	0.6754	0.7231	0.0116392	NA	0.001	0.0021	-0.0465761	NA	0.732394
AT1G02510	543	85	1171	1171	284	1086	85	42	189	NA	NA	NA	NA	NA	NA	NA	0	-0.122651	0.235589	NA	54.5036	0.53	41.503	0.000853971	1	1	4	1.189	0.0227	NA	0.1808	0.1858	0.0931	NA	0.2805	0.2437	0.243824	NA	0.356	0.4264	-0.31742	NA	-0.414973
AT1G02530	399.8	98.33	4883	4883	1273	3998	885	41	135	NA	NA	NA	NA	-0.229686	NA	NA	0.107118	-0.12227	2.27259	NA	54.279	0.43	41.9005	0.00184313	9	NA	NA	1.199	0.0344	NA	NA	NA	0.1745	NA	NA	NA	0.197135	NA	NA	NA	0.157865	NA	NA
AT1G02550	729	NA	729	729	242	729	0	NA	NA	0	-0.508828	18.2833	5.07349	NA	NA	NA	0	-0.122529	NA	0.592717	48.6607	0.63	50.7545	0	0	NA	NA	1.206	0.0283	NA	NA	NA	0.131	NA	NA	NA	0.216031	NA	NA	NA	0.161851	NA	NA
AT1G02560	149	113.62	2250	2250	298	1341	909	140	304	63	3.07208	2206.83	925.313	0.293361	17	126.688	157.325	0.905934	115.139	0.140198	52.9268	0.52	38.8444	0.00355556	8	3	1	1.208	0.0033	0.006	NA	NA	0.0808	0.2321	NA	NA	0.0408416	0.0258509	NA	NA	0.064458	0.408856	NA
AT1G02575	898	NA	898	898	276	898	0	43	24	NA	NA	NA	NA	NA	NA	NA	0	-0.122102	NA	NA	57.7404	NA	42.6503	0	0	NA	NA	NA	0.0468	NA	0.0692	0.062	0.0904	NA	0.1231	0.0842	0.517699	NA	0.0777	0.1278	-0.296514	NA	-0.326336
AT1G02580	134.76	133.06	4420	4420	689	2291	2129	13	208	0	-0.513739	29.97	3.81148	-0.220607	NA	NA	0.045134	-0.122494	1.76876	0.767376	51.8725	NA	33.7557	0.00361991	16	5	6	NA	0.0613	0.0856	NA	NA	0.0988	0.1862	NA	NA	0.620445	0.459721	NA	NA	-0.128703	-0.16481	NA
AT1G02610	133.86	334.67	2945	2945	221	937	2008	140	131	NA	NA	NA	NA	-0.216467	92	NA	0.596355	-0.118477	0.326934	NA	44.4912	0.35	30.5263	0.00203735	6	NA	NA	1.225	0.0276	NA	NA	NA	0.0744	NA	NA	NA	0.370968	NA	NA	NA	-0.552842	NA	NA
AT1G02630	804.5	206	1815	1815	389	1609	206	42	397	NA	NA	NA	NA	-0.233214	39	NA	0.116572	-0.120488	0.148767	NA	52.1482	0.53	39.9449	0.00110193	1	1	16	1.233	0.0132	NA	0.0356	0.0333	0.1402	NA	0.1918	0.2305	0.0941512	NA	0.0615	0.0382	0.464347	NA	0.116506
AT1G02640	516.8	245.25	3565	3565	768	2584	981	88	189	55	0.157164	981.97	176.224	-0.0854261	39	39.7692	4.7458	-0.095842	4.64184	0.336315	56.3792	0.49	41.9635	0.00112202	4	1	6	1.237	0.0108	NA	0.0377	0.0344	0.1032	NA	0.286	0.2841	0.104651	NA	0.0421	0.0343	0.467478	NA	0.354715
AT1G02650	514	86.5	1715	1715	513	1542	173	NA	NA	NA	NA	NA	NA	-0.236949	15	NA	0.609744	-0.117857	NA	NA	56.501	0.48	45.8309	0.00116618	2	3	NA	1.242	0.0352	NA	NA	NA	0.0755	NA	NA	NA	0.466225	NA	NA	NA	0.0833665	NA	NA
AT1G02660	521.8	104.5	3027	3027	713	2609	418	235	232	48	0.0920722	1411.18	159.496	-0.160487	238	22.5455	2.45096	-0.105199	0.109329	0.370542	54.8491	0.43	41.328	0.00132144	4	1	NA	1.246	0.0252	NA	NA	NA	0.1368	NA	NA	NA	0.184211	NA	NA	NA	0.601564	NA	NA
AT1G02670	127.31	147.8	4254	4254	678	2037	2217	NA	NA	0	-0.504018	32.9233	6.30958	-0.234335	NA	NA	0.599885	-0.119533	0.163836	0.575316	53.1827	0.48	40.1034	0.00352609	15	1	4	1.25	NA	0.0285	NA	NA	NA	0.0689	NA	NA	NA	0.413643	NA	NA	NA	-0.564271	NA
AT1G02680	151.17	155.8	1686	1686	126	907	779	0	391	60	-0.287076	174.6	62.0605	-0.15543	NA	NA	6.42144	-0.0844949	1.30473	0.226179	46.0269	0.43	37.4852	0.0029656	5	3	96	1.255	0.005	NA	NA	NA	0.1385	NA	NA	NA	0.0361011	NA	NA	NA	1.17609	NA	NA
AT1G02690	194	113.33	2960	2960	539	1940	1020	137	183	37	-0.234832	329.093	75.4865	-0.110278	NA	NA	6.07463	-0.0897881	51.6612	0.32916	55.6625	0.51	40.2027	0.00337838	9	2	109	1.259	0.0213	NA	NA	NA	0.1019	NA	NA	NA	0.209028	NA	NA	NA	0.548185	NA	NA
AT1G02700	515	122	1152	1152	247	1030	122	38	248	7	0.279575	4533.26	207.682	NA	NA	NA	0.928567	-0.116294	6.93989	0.717972	51.355	NA	43.1424	0.000868056	1	NA	NA	NA	0.0096	0.0333	NA	NA	0.1657	0.4612	NA	NA	0.057936	0.0722029	NA	NA	0.489103	0.630705	NA
AT1G02710	291	NA	291	291	96	291	0	NA	NA	0	-0.496997	34.32	8.11381	NA	NA	NA	23.7996	0.0156245	2.98263	0.501107	47.4549	NA	60.1375	0	0	NA	NA	NA	0.1068	NA	NA	NA	0.0571	NA	NA	NA	1.8704	NA	NA	NA	-0.16481	NA	NA
AT1G02720	887.5	636	2411	2411	361	1775	636	289	0	25	-0.335244	468.973	49.6819	-0.208028	12	NA	6.33544	-0.0754524	0.98145	0.422205	52.286	NA	41.1033	0.000414766	1	1	NA	NA	0.0101	0.0508	0.0525	0.0489	0.0778	0.5157	0.4293	0.4074	0.12982	0.0985069	0.0289	0.0268	0.0720263	0.350876	0.221849
AT1G02730	1284.67	115.5	4085	4085	1181	3854	231	184	124	54	0.153939	750.58	175.395	0.0404043	839	68.6429	20.5229	-0.000729483	2.1033	0.29359	50.9393	0.49	43.8678	0.000489596	2	6	46	1.27	NA	NA	0.0681	0.0035	NA	NA	0.1062	0.1127	NA	NA	0.313	0.1102	NA	NA	0.907246
AT1G02740	131.9	144.89	2623	2623	327	1319	1304	17	318	3	-0.420335	58.2833	27.8148	-0.243486	14	NA	2.35816	-0.103932	0.928207	0.235394	55.6667	0.43	36.1037	0.00343119	9	1	51	1.276	0.0207	NA	NA	NA	0.107	NA	NA	NA	0.193458	NA	NA	NA	-0.286307	NA	NA
AT1G02750	250	265.33	1796	1796	221	1000	796	176	158	62	-0.266821	133.42	67.2657	-0.201214	NA	NA	5.37705	-0.0865842	NA	0.187008	56.5381	0.38	35.6904	0.00222717	3	2	NA	1.279	0.0522	NA	NA	NA	0.0796	NA	NA	NA	0.655779	NA	NA	NA	0.30693	NA	NA
AT1G02780	206.2	156.75	1658	1658	214	1031	627	74	312	63	7.09496	3410.65	1959.13	10.7656	41295	2529.71	552.826	3.18654	3925.09	0.0813363	52.309	0.67	39.3245	0.00241255	4	4	54	1.285	0.0021	NA	NA	NA	0.0735	NA	NA	NA	0.0285714	NA	NA	NA	0.564271	NA	NA
AT1G02790	414.5	92	1934	1934	422	1658	276	99	290	17	1.30093	12411.4	470.155	0.877057	2044	NA	0.05156	-0.122447	1.295	0.687474	54.2422	0.54	39.4519	0.00155119	3	1	NA	1.288	0.0108	NA	NA	NA	0.0796	NA	NA	NA	0.135678	NA	NA	NA	0.0917704	NA	NA
AT1G02800	220.5	173.14	2976	2976	501	1764	1212	88	170	14	-0.307556	586.187	56.7974	-0.0626305	353	NA	1.82028	-0.10939	5.96941	0.631876	52.1925	0.59	37.668	0.00235215	7	2	NA	1.291	0.0145	0.0205	NA	NA	0.1107	0.254	NA	NA	0.130985	0.0807087	NA	NA	0.589826	1.0678	NA
AT1G02810	953	310	2216	2216	579	1906	310	19	147	10	-0.374051	245.657	39.7092	-0.227144	NA	NA	0.0954875	-0.121827	1.64538	0.484898	56.3843	NA	42.8249	0.000451264	1	1	NA	NA	NA	NA	0.0389	0.031	NA	NA	0.2605	0.2965	NA	NA	0.0255	0.0032	NA	NA	-0.128427
AT1G02813	612	NA	612	612	149	612	0	95	67	3	-0.343087	905.66	47.6664	0.368808	10	NA	0	-0.122584	16.0252	0.672442	49.251	NA	42.6471	0	0	NA	NA	NA	0.0335	0.2024	0.2121	0.2249	0.0888	0.1941	0.2815	0.3064	0.377252	1.04276	0.2817	0.2731	-0.477121	-0.596308	-0.385351
AT1G02816	1009	NA	1009	1009	166	1009	0	176	332	63	0.333204	1483.77	221.463	-0.141074	33	27	6.79641	-0.0678106	264.626	0.305869	60.346	NA	40.1388	0	0	NA	NA	NA	0.0347	NA	NA	NA	0.1272	NA	NA	NA	0.272799	NA	NA	NA	-0.233278	NA	NA
AT1G02820	307.5	96	711	711	91	615	96	171	168	27	-0.217786	452.09	79.8669	-0.241307	4	NA	11.5786	-0.0326124	0.70739	0.497976	49.6963	0.62	41.0689	0.00140647	1	2	NA	1.302	0.0293	NA	NA	NA	0.1181	NA	NA	NA	0.248095	NA	NA	NA	0.268845	NA	NA
AT1G02840	119.62	123.75	3079	3079	285	1555	1485	0	0	63	0.714634	685.843	319.485	0.727444	45	226.294	22.1887	0.00843306	27.1072	0.138836	51.245	NA	39.6233	0.00454693	12	NA	20	NA	0.0085	NA	NA	NA	0.117	NA	NA	NA	0.0726496	NA	NA	NA	-0.0469966	NA	NA
AT1G02850	150.33	86.45	2755	2755	521	1804	951	64	174	36	0.457031	2942.15	253.285	-0.125821	NA	NA	1.1204	-0.118321	0.405904	0.461034	49.5099	NA	39.3466	0.00544465	11	1	NA	NA	0.0363	NA	NA	NA	0.0686	NA	NA	NA	0.529155	NA	NA	NA	0.373411	NA	NA
AT1G02860	252.83	120.4	2119	2119	335	1517	602	330	179	55	-0.137127	284.41	100.595	-0.192029	6	NA	2.11419	-0.104735	NA	0.226936	48.3236	NA	37.1874	0.00283152	5	5	1	NA	0.0127	0.0512	NA	NA	0.0931	0.2195	NA	NA	0.136412	0.233257	NA	NA	-0.36494	0.0404287	NA
AT1G02870	281	310.5	1464	1464	193	843	621	74	187	62	0.0798104	436.26	156.345	-0.0607628	624	NA	22.5192	0.0380397	55.9669	0.196305	54.9792	0.55	38.1148	0.00136612	2	NA	NA	1.317	0.0135	0.0212	0.0133	0.0001	0.1324	0.5027	0.4252	0.4137	0.101964	0.0421723	0.0723	0.0972	0.348455	0.636822	0
AT1G02880	200.86	124.33	2152	2152	264	1406	746	0	311	NA	NA	NA	NA	-0.241307	NA	NA	3.12949	-0.0966475	19.3502	NA	51.5488	NA	37.3141	0.00325279	6	2	NA	NA	0.0292	0.0277	NA	NA	0.1181	0.4253	NA	NA	0.247248	0.0651305	NA	NA	-0.0527064	0.537119	NA
AT1G02890	153	103.27	6816	6816	1246	4131	2685	110	280	63	0.0638257	508.463	152.237	0.0603983	907	73.2308	10.6216	-0.0608778	2.52498	0.220944	54.1858	0.42	39.0992	0.00396127	26	NA	NA	1.326	0.0272	0.0314	NA	NA	0.1023	0.2017	NA	NA	0.265885	0.155677	NA	NA	-0.0561159	0.279075	NA
AT1G02900	579	NA	579	579	120	579	0	5	211	16	0.00429932	1215.41	136.94	-0.104394	407	35.4167	6.22584	-0.0928451	12.5437	0.55461	56.6266	0.5	39.8964	0	0	1	NA	1.335	0.0626	0.0357	0.0102	0.0106	0.0825	0.2798	0.2804	0.3604	0.758788	0.127591	0.5945	0.6794	-0.449969	0.389971	-0.623249
AT1G02910	173	126.88	2572	2572	453	1557	1015	23	172	57	-0.115006	232.97	106.28	-0.0290485	693	52.7059	28.1006	0.0584718	9.83127	0.190487	52.955	0.46	41.0187	0.00311042	8	3	1	1.337	0.0205	NA	NA	NA	0.0853	NA	NA	NA	0.240328	NA	NA	NA	-0.312311	NA	NA
AT1G02920	308.33	95	1115	1115	209	925	190	66	229	NA	NA	NA	NA	-0.198599	5028	NA	6.41459	-0.093198	244.192	NA	48.9194	0.65	38.296	0.00179372	2	5	10	1.341	0.015	NA	0.1087	0.0887	0.1753	NA	0.2824	0.3197	0.0855676	NA	0.1446	0.0736	0.404571	NA	0
AT1G02930	349.67	101	1280	1251	208	1049	202	236	186	NA	NA	NA	NA	0.800583	2729	243.077	24.7109	-0.0327839	407.938	NA	48.4862	0.63	36.5625	0.00234375	2	5	NA	1.343	0.0093	NA	0.1067	0.1149	0.1516	NA	0.2833	0.2931	0.0613456	NA	0.2025	0.2147	0.636822	NA	0.159701
AT1G02940	192.75	93	1050	1050	256	771	279	NA	NA	2	-0.484397	80.1367	11.3517	-0.228233	6	NA	0.699197	-0.120442	18.8418	0.494467	57.8475	NA	40	0.00285714	3	3	1	NA	0.0386	NA	NA	NA	0.119	NA	NA	NA	0.32437	NA	NA	NA	-0.0255541	NA	NA
AT1G02950	180.8	99	1301	1300	243	904	396	31	0	11	-0.437142	93.3033	23.4957	-0.208028	128	NA	2.49684	-0.104846	32.4241	0.395925	53.7818	NA	36.8178	0.00461184	4	2	1	NA	0.021	0.0759	0.0554	0.0486	0.0804	0.1551	0.107	0.142	0.261194	0.489362	0.1924	0.1162	0.131279	-0.0567276	0.0871502
AT1G02960	126.31	107.67	2966	2966	412	1642	1292	32	0	61	-0.276142	105.213	64.8705	-0.225552	99	NA	3.95704	-0.0986118	0.756634	0.114938	50.7534	NA	38.4693	0.00472016	12	NA	NA	NA	0.0536	0.0519	NA	NA	0.0848	0.1719	NA	NA	0.632075	0.30192	NA	NA	0.18234	0.446087	NA
AT1G02970	185.6	135.22	3073	3073	500	1856	1217	102	251	14	-0.402559	99.2467	32.3829	-0.212738	NA	NA	1.64489	-0.112153	NA	0.299585	52.6479	0.4	37.5854	0.00292873	9	3	16	1.356	0.0222	0.0457	NA	NA	0.1526	0.4032	NA	NA	0.145478	0.113343	NA	NA	0.0998828	0.326336	NA
AT1G02980	166.21	85.77	3442	3442	742	2327	1115	0	0	0	-0.501313	39.6433	7.00476	-0.189012	NA	NA	0	-0.122651	1.7673	0.557963	56.0302	0.5	38.6694	0.00377687	13	3	NA	1.361	0.0981	NA	NA	NA	0.139	NA	NA	NA	0.705755	NA	NA	NA	-0.838338	NA	NA
AT1G02990	368.83	135.82	5920	5920	1069	4426	1494	0	0	NA	NA	NA	NA	-0.20084	186	NA	3.29632	-0.0991978	0.0262048	NA	48.73	NA	38.1926	0.00219595	11	NA	NA	NA	0.0332	NA	NA	NA	0.0709	NA	NA	NA	0.468265	NA	NA	NA	-0.0332923	NA	NA
AT1G03000	238.46	130.92	4671	4671	941	3100	1571	107	167	63	-0.0752484	166.923	116.497	-0.143798	422	NA	6.33322	-0.0811712	3.71175	0.10684	52.9399	0.45	39.1993	0.00256904	12	4	8	1.372	0.0255	NA	NA	NA	0.1021	NA	NA	NA	0.249755	NA	NA	NA	0.132866	NA	NA
AT1G03010	419.8	201	2903	2903	634	2099	804	0	0	0	-0.506873	36.4967	5.57587	-0.241307	NA	NA	0.068711	-0.122467	0.0778431	0.742958	50.2739	0.46	37.9263	0.00137788	4	3	NA	1.378	0.0121	NA	0.0327	0.0317	0.1279	NA	0.2438	0.225	0.0946052	NA	0.0129	0.0169	0.126346	NA	0.0871502
AT1G03020	309	NA	309	309	102	309	0	NA	NA	4	-0.470403	103.153	14.948	-0.232591	24	NA	6.62473	-0.103287	NA	0.535775	61	0.43	45.6311	0	0	1	4	1.383	0.0137	0.0277	0.023	0.0137	0.1148	0.2797	0.1566	0.1737	0.119338	0.0990347	0.0261	0.011	0.433656	0.449969	0.0871502
AT1G03030	112.08	94.73	2387	2387	301	1345	1042	143	296	62	-0.187561	382.87	87.6343	-0.219182	NA	NA	4.88084	-0.0925027	14.3191	0.278949	54.7507	0.43	38.9191	0.00460829	11	1	1	1.384	0.0176	0.0483	NA	NA	0.1281	0.3436	NA	NA	0.137393	0.14057	NA	NA	-0.408405	0.146128	NA
AT1G03040	242.67	254	2726	2726	302	1456	1270	174	373	62	-0.110562	183.18	107.422	0.112457	1423	NA	9.15229	-0.0605071	2.93505	0.126603	56.4709	0.53	39.2517	0.00220103	5	3	NA	1.39	0.0092	0.0077	NA	NA	0.1251	0.183	NA	NA	0.0735412	0.0420765	NA	NA	0.648803	0.819544	NA
AT1G03050	495.25	111.67	2316	2316	599	1981	335	0	0	6	-0.0285076	5894.83	128.509	NA	NA	NA	0.086119	-0.121845	0.0757341	0.882081	54.0137	NA	42.3143	0.00129534	3	5	6	NA	0.017	NA	NA	NA	0.1139	NA	NA	NA	0.149254	NA	NA	NA	0.584767	NA	NA
AT1G03055	171.17	142.8	1786	1786	200	1027	714	40	0	19	-0.41553	61.65	29.0496	-0.227265	60	NA	3.74184	-0.100959	NA	0.259687	59.2757	NA	36.6181	0.00335946	5	NA	NA	NA	0.0246	NA	NA	NA	0.1768	NA	NA	NA	0.13914	NA	NA	NA	0.742436	NA	NA
AT1G03060	594.95	173.06	14419	14419	3601	11304	3115	0	0	59	-0.194912	223.07	85.7453	-0.146304	357	25.8	4.70713	-0.0932475	3.71565	0.217545	52.6751	0.45	40.6339	0.00124835	18	5	NA	1.399	0.0097	0.023	NA	NA	0.0674	0.2126	NA	NA	0.143917	0.108184	NA	NA	-0.0544416	-0.414038	NA
AT1G03070	210.8	142.75	1657	1625	247	1054	571	0	146	45	-0.240728	1238.85	73.9711	-0.235206	NA	NA	0.060174	-0.120388	0.235633	0.469491	61	0.54	39.3482	0.0030175	4	NA	7	1.418	0.0067	NA	NA	NA	0.1617	NA	NA	NA	0.0414348	NA	NA	NA	1.04139	NA	NA
AT1G03080	1147.2	177.5	6446	6446	1733	5736	710	0	183	38	-0.306395	160.247	57.0958	0.053128	1118	71.5625	9.07608	-0.0581872	2.76605	0.259918	52.575	0.45	40.1334	0.00062054	4	NA	1	1.419	0.0207	NA	0.0532	0.0506	0.064	NA	0.1628	0.1446	0.323437	NA	0.0161	0.032	-0.682476	NA	-0.029455
AT1G03090	162.88	126.67	4506	4506	734	2606	1900	36	365	62	0.109238	554.19	163.907	-0.130324	NA	29.4667	5.78546	-0.0929256	36.9734	0.273159	55.1447	0.43	39.6582	0.00355082	15	2	9	1.428	0.0175	0.02	NA	NA	0.0864	0.1551	NA	NA	0.202546	0.128949	NA	NA	0.315662	-0.540635	NA
AT1G03103	213.33	110.5	861	861	171	640	221	22	102	NA	NA	NA	NA	NA	NA	NA	0	-0.1226	NA	NA	61	NA	38.3275	0.00232288	2	1	NA	NA	0.0757	NA	0.0466	0.0549	0.0919	NA	0.1919	0.2205	0.823721	NA	0.3137	0.3231	-0.422764	NA	-0.221849
AT1G03110	156.4	128.22	2718	2718	427	1564	1154	113	167	46	-0.27299	162.547	65.6803	-0.156085	NA	NA	5.65772	-0.0826818	17.0817	0.221877	53.3466	NA	37.4172	0.00331126	9	NA	7	NA	0.0193	0.046	NA	NA	0.1015	0.2535	NA	NA	0.190148	0.18146	NA	NA	-0.00433215	-0.0121489	NA
AT1G03120	274.5	321	870	870	182	549	321	NA	NA	NA	NA	NA	NA	-0.241792	4	NA	0.843692	-0.119156	3.40571	NA	51.5184	0.48	45.7471	0.00114943	1	3	NA	1.442	0.041	0.0773	0.0252	0.0388	0.1377	0.2202	0.1119	0.2123	0.297749	0.351045	0.1533	0.2342	0.991226	0.558155	-0.385351
AT1G03130	892	NA	892	892	204	892	0	56	221	57	3.60925	2900.19	1063.36	1.707	6796	451.067	1744.18	10.8559	201.241	0.221228	50.7201	0.51	42.8251	0	0	2	NA	1.443	0.0068	0.0103	0.0232	0.0207	0.096	0.3069	0.183	0.2016	0.0708333	0.0335614	0.0419	0.0277	0.646264	1.33959	0.531479
AT1G03140	721.5	490	1933	1933	420	1443	490	80	100	NA	NA	NA	NA	-0.241307	39	NA	21.4329	0.0139352	17.8496	NA	50.845	0.58	42.7315	0.000517331	1	2	9	1.444	0.0098	NA	0.0373	0.0354	0.1065	NA	0.3762	0.3357	0.0920188	NA	0.0093	0.014	0.506576	NA	-0.18234
AT1G03160	268	192.9	4877	4877	740	2948	1929	39	0	44	-0.250764	136.033	71.3922	-0.152114	15	NA	21.4098	-0.00454441	22.9549	0.27601	54.232	0.49	40.2502	0.00225548	10	2	NA	1.451	0.0208	NA	NA	NA	0.1138	NA	NA	NA	0.182777	NA	NA	NA	0.98242	NA	NA
AT1G03170	1053	NA	1053	1053	240	1053	0	173	157	19	-0.324847	387.097	52.3539	-0.165588	5	NA	0.579479	-0.120995	0.971139	0.504659	51.8028	NA	39.4112	0	0	NA	NA	NA	0.0459	0.1044	0.0548	0.0679	0.0929	0.2584	0.1698	0.1697	0.49408	0.404025	0.0916	0.0442	0.0871502	-0.105804	-0.039064
AT1G03180	249.83	87	1934	1934	251	1499	435	578	165	4	-0.444738	84.9133	21.5438	NA	NA	NA	1.28771	-0.115877	NA	0.363094	51.2552	NA	38.7797	0.00310238	5	NA	NA	NA	0.0311	0.0802	NA	NA	0.0523	0.1541	NA	NA	0.594646	0.520441	NA	NA	-0.0259357	-0.140179	NA
AT1G03190	223	160.45	4536	4501	758	2676	1765	200	199	17	-0.393179	65.1833	34.7937	-0.228233	NA	NA	2.50623	-0.106312	3.09201	0.170859	53.5833	0.45	38.2937	0.0026455	11	3	97	1.467	0.0047	0.0102	NA	NA	0.0754	0.2817	NA	NA	0.0623342	0.0362087	NA	NA	0.259261	0.0090955	NA
AT1G03210	172.2	108	1293	1293	286	861	432	NA	NA	63	0.11044	765.853	164.216	-0.180692	5	NA	4.20657	-0.0977426	8.56961	0.280869	48.9877	0.58	42.4594	0.00309358	4	1	8	1.474	0.0371	NA	NA	NA	0.0986	NA	NA	NA	0.376268	NA	NA	NA	-0.0206846	NA	NA
AT1G03220	1530	NA	1530	1530	433	1530	0	21	207	NA	NA	NA	NA	1.10994	89	314.062	22.2477	-0.0159183	891.698	NA	53.5505	0.55	47.1895	0	0	2	NA	1.479	0.0208	NA	0.0644	0.0532	0.1583	NA	0.333	0.2543	0.131396	NA	0.0536	0.0577	0.1082	NA	-0.0885213
AT1G03230	1502	NA	1502	1502	434	1502	0	19	178	NA	NA	NA	NA	0.0677973	15	74.9286	12.6343	-0.0478048	318.82	NA	56.3014	0.58	47.7364	0	0	2	NA	1.482	0.065	NA	0.0372	0.0441	0.2076	NA	0.237	0.257	0.313102	NA	0.0605	0.0551	-0.00812134	NA	-0.0244738
AT1G03250	170	138	2024	2018	251	1190	828	217	217	63	-0.270234	126.293	66.3886	-0.0743426	662	NA	15.4241	-0.0234982	0.38808	0.165671	51.9137	0.48	38.7352	0.0034585	6	NA	NA	1.486	0.0154	0.0285	NA	NA	0.1542	0.2651	NA	NA	0.0998703	0.107507	NA	NA	0.814874	0.286307	NA
AT1G03260	148	200	2932	2932	274	1332	1600	361	146	38	-0.345498	180.027	47.0469	-0.212254	150	NA	2.59009	-0.104643	1.07544	0.291363	51.681	0.47	39.1201	0.00272851	8	NA	NA	1.488	0.0079	0.0183	NA	NA	0.061	0.1613	NA	NA	0.129508	0.113453	NA	NA	0	0.51663	NA
AT1G03270	115.38	145.5	3246	3246	499	1500	1746	NA	NA	17	-0.387591	144.023	36.2295	-0.228597	NA	NA	1.54976	-0.112756	0.037489	0.341565	57.088	NA	38.5705	0.00369686	12	NA	1	NA	0.0086	NA	NA	NA	0.1149	NA	NA	NA	0.0748477	NA	NA	NA	1.08552	NA	NA
AT1G03280	172.82	213.1	4032	4032	479	1901	2131	0	308	63	-0.153159	191.743	96.4752	-0.1771	NA	NA	6.83225	-0.0782115	7.80915	0.172425	53.6112	NA	37.624	0.00248016	10	3	31	NA	0.0207	0.0418	NA	NA	0.1022	0.2114	NA	NA	0.202544	0.197729	NA	NA	0.179787	0.265314	NA
AT1G03290	243.78	164.25	3508	3508	571	2194	1314	0	188	58	-0.148151	423	97.7622	NA	NA	NA	3.7661	-0.102264	NA	0.275636	51.1209	NA	37.1152	0.00256556	8	NA	NA	NA	0.0515	0.0798	NA	NA	0.1028	0.103	NA	NA	0.500973	0.774757	NA	NA	0.604933	-0.377418	NA
AT1G03300	1006.5	41	2054	2054	670	2013	41	NA	NA	0	-0.446149	36.7867	21.181	-0.225328	4	NA	2.33976	-0.105362	0.280691	0.187036	54.9675	0.45	43.3788	0.000486855	1	NA	NA	1.504	0.0926	NA	NA	NA	0.162	NA	NA	NA	0.571605	NA	NA	NA	-0.902435	NA	NA
AT1G03310	1466	347	3279	3279	882	2932	347	0	126	52	-0.0605021	277.077	120.287	-0.176273	8	18.9231	28.3294	0.0791549	8.9332	0.235878	49.6878	0.44	40.6221	0.000609942	1	2	NA	1.507	NA	NA	0.0468	0.0436	NA	NA	0.2451	0.1879	NA	NA	0.0155	0.0103	NA	NA	0.0505564
AT1G03320	331.5	78	741	741	220	663	78	NA	NA	0	-0.481291	37.4833	12.15	NA	NA	NA	0.134459	-0.118367	0.250769	0.386488	51.381	NA	43.4548	0.00134953	1	NA	NA	NA	0.0883	NA	NA	NA	0.0733	NA	NA	NA	1.20464	NA	NA	NA	-0.595626	NA	NA
AT1G03330	242	427.5	1581	1581	93	726	855	266	178	62	0.683458	600.543	311.474	0.267293	1936	NA	18.1342	-0.0195136	239.348	0.119571	42.6888	0.56	35.8001	0.00126502	2	NA	56	1.512	NA	NA	0.0002	0.0002	NA	NA	0.2643	0.2449	NA	NA	0	0	NA	NA	0.477121
AT1G03340	259.6	89.5	1656	1656	385	1298	358	50	90	NA	NA	NA	NA	NA	NA	NA	2.85622	-0.108907	0.139404	NA	52.836	NA	39.9758	0.00241546	4	NA	NA	NA	0.0442	0.1379	NA	NA	0.0824	0.3438	NA	NA	0.536408	0.401105	NA	NA	0.32526	-0.0991315	NA
AT1G03350	1756	NA	1756	1756	470	1756	0	147	196	63	-0.0606462	208.99	120.25	-0.19586	73	NA	22.3013	0.00321552	37.4599	0.128257	49.026	0.46	42.5399	0	0	NA	1	1.517	0.0373	0.0157	0.0276	0.0181	0.1248	0.7083	0.2239	0.234	0.298878	0.0221657	0.0399	0.0696	-0.0659285	0.910777	-0.064458
AT1G03360	180.57	93	1822	1822	322	1264	558	116	179	39	-0.323659	153.937	52.6592	-0.188389	NA	NA	6.79135	-0.0747482	7.54034	0.259037	61	0.51	40.944	0.00329308	6	NA	25	1.519	0.0121	NA	NA	NA	0.0949	NA	NA	NA	0.127503	NA	NA	NA	0.987035	NA	NA
AT1G03365	945.33	489.5	3815	3815	823	2836	979	0	192	NA	NA	NA	NA	NA	NA	NA	4.37369	-0.0901044	NA	NA	52.3522	NA	39.633	0.000524246	2	NA	NA	NA	NA	0.0491	NA	NA	NA	0.2487	NA	NA	NA	0.197427	NA	NA	NA	0.103896	NA
AT1G03370	471.12	138	4735	4735	1020	3769	966	341	365	50	-0.260009	260.973	69.0164	-0.149021	9	25.1765	5.69893	-0.0847363	1.93503	0.279461	52.7886	0.45	40.8659	0.00147835	7	NA	NA	1.522	0.0136	NA	NA	NA	0.1199	NA	NA	NA	0.113428	NA	NA	NA	0.588685	NA	NA
AT1G03380	414.67	178	5156	5156	959	3732	1424	370	0	59	-0.212443	186.353	81.2399	-0.17407	29	NA	5.34408	-0.0906207	0.455193	0.192013	52.878	0.46	40.1668	0.00155159	8	1	NA	1.532	0.0221	0.0397	NA	NA	0.0937	0.2087	NA	NA	0.235859	0.190225	NA	NA	0.600865	0.647383	NA
AT1G03390	1386	NA	1386	1386	461	1386	0	NA	NA	2	-0.500637	194.383	7.17831	-0.189012	32	NA	0.071931	-0.122415	NA	0.826548	52.3018	0.44	42.8571	0	0	NA	NA	1.536	0.0243	NA	0.0441	0.0355	0.154	NA	0.1723	0.1503	0.157792	NA	0.0554	0.0422	0.259194	NA	0.0741017
AT1G03430	170.83	120.6	1628	1628	157	1025	603	286	265	61	-0.178172	181.127	90.0471	-0.13904	35	NA	9.00418	-0.0763626	0.228079	0.156985	57.4543	0.49	36.2408	0.00307125	5	2	1	1.544	0.0198	NA	NA	NA	0.1265	NA	NA	NA	0.156522	NA	NA	NA	-0.190815	NA	NA
AT1G03440	1667	NA	1667	1667	397	1667	0	315	158	47	-0.279864	124.7	63.9139	-0.186397	60	NA	10.6333	-0.0444834	2.60671	0.193358	56.5434	0.52	46.1908	0	0	1	NA	1.549	0.0201	0.0163	0.021	0.0151	0.1699	0.4297	0.1871	0.1328	0.118305	0.0379334	0.0049	0.0046	-0.582183	0.729459	-0.733414
AT1G03445	123.95	122.14	5292	5292	793	2727	2565	102	243	1	-0.457233	122.207	18.3326	NA	NA	NA	0.0422925	-0.122483	0.196165	0.453271	52.3624	NA	36.5646	0.00396825	21	1	NA	NA	0.0499	NA	NA	NA	0.0985	NA	NA	NA	0.506599	NA	NA	NA	-0.727934	NA	NA
AT1G03457	190.78	202.62	3338	3338	429	1717	1621	106	321	19	-0.303808	1642.39	57.7607	-0.203829	392	NA	2.30867	-0.10477	1.55169	0.573207	53.9701	NA	37.5075	0.00269623	8	NA	3	NA	0.0274	0.0683	NA	NA	0.1081	0.2213	NA	NA	0.253469	0.308631	NA	NA	-0.794542	0.0687158	NA
AT1G03470	415.67	286	1819	1819	269	1247	572	0	302	18	-0.329973	529.22	51.0365	NA	22	NA	3.27827	-0.104178	NA	0.469834	48.3333	NA	37.0533	0.00164926	2	NA	NA	NA	0.0413	0.0446	0.0437	0.0366	0.1494	0.252	0.1994	0.1541	0.276439	0.176984	0.1243	0.1013	-0.0850108	0.240734	-0.360616
AT1G03475	181	101.86	2161	2161	386	1448	713	36	251	62	0.418404	626.063	243.359	0.31882	1983	132.529	126.236	0.702202	105.895	0.220589	51.2022	0.51	41.6937	0.00323924	7	2	15	1.566	0.0054	NA	NA	NA	0.1315	NA	NA	NA	0.0410646	NA	NA	NA	0.90908	NA	NA
AT1G03490	211.5	62.33	1033	1033	281	846	187	NA	NA	0	-0.519264	7.16333	2.39164	-0.236949	NA	NA	0	-0.122608	NA	0.714331	50.9114	NA	45.1113	0.00290416	3	4	NA	NA	0.1439	NA	NA	NA	0.1106	NA	NA	NA	1.30108	NA	NA	NA	-0.651422	NA	NA
AT1G03495	1752	NA	1752	1752	465	1752	0	252	103	NA	NA	NA	NA	-0.227144	42	NA	0.99384	-0.119488	NA	NA	NA	NA	44.4064	0	0	NA	NA	NA	0.0371	NA	0.0378	0.0419	0.1231	NA	0.2474	0.2078	0.301381	NA	0.0738	0.0401	-0.0188853	NA	0
AT1G03510	1290	NA	1290	1290	429	1290	0	NA	NA	0	-0.485176	22.4333	11.1516	-0.245665	26	NA	1.22513	-0.110909	NA	0.272663	51.5571	0.43	43.4884	0	0	NA	NA	1.574	0.0277	NA	0.0244	0.0199	0.1559	NA	0.2025	0.1661	0.177678	NA	0.0256	0.0237	0.228882	NA	0.237361
AT1G03520	508.75	87.33	2297	2297	447	2035	262	605	86	59	-0.273384	234.123	65.5792	-0.198545	221	NA	4.11265	-0.0967278	0.379807	0.257248	52.5934	0.47	39.1815	0.0017414	3	1	NA	1.575	0.0211	NA	NA	NA	0.1548	NA	NA	NA	0.136305	NA	NA	NA	0.805135	NA	NA
AT1G03530	867	147.5	2896	2896	801	2601	295	53	142	47	-0.319644	122.88	53.6911	-0.235497	16	NA	6.75059	-0.0700586	10.3702	0.195875	54.0524	NA	44.5442	0.000690608	2	NA	82	NA	0.0441	NA	0.0382	0.0311	0.0847	NA	0.2043	0.1834	0.520661	NA	0.1634	0.1707	-0.304078	NA	-0.0271522
AT1G03540	1830	NA	1830	1830	609	1830	0	NA	NA	0	-0.492535	24.77	9.26042	NA	NA	NA	1.26515	-0.113847	0.0270244	0.362866	53.4639	NA	45.847	0	0	NA	NA	NA	NA	NA	0.0368	0.0323	NA	NA	0.1962	0.1674	NA	NA	0.0165	0.0179	NA	NA	0.494752
AT1G03550	104.83	97.82	2334	2334	283	1258	1076	178	228	42	-0.197423	496.187	85.1001	-0.236949	59	NA	1.74968	-0.114828	NA	0.387636	55.8268	NA	38.946	0.00471294	11	1	1	NA	0.0059	0.0083	NA	NA	0.07	0.1855	NA	NA	0.0842857	0.0447439	NA	NA	0.586266	0.745967	NA
AT1G03560	2255	NA	2255	2255	660	2255	0	0	0	0	-0.45731	25.2033	18.3129	-0.211092	162	NA	3.31234	-0.0908013	0.502279	0.166633	53.4942	0.39	40.9313	0	0	NA	7	1.588	NA	NA	0.0358	0.0333	NA	NA	0.2959	0.2546	NA	NA	0.0077	0.0131	NA	NA	-0.291485
AT1G03590	333.83	252.4	3265	3265	462	2003	1262	0	226	62	-0.135849	358.34	100.924	-0.124313	397	NA	5.04016	-0.0911134	0.0298708	0.245681	55.3673	0.41	38.3155	0.00153139	5	3	NA	1.593	0.0137	NA	NA	NA	0.1043	NA	NA	NA	0.131352	NA	NA	NA	0.363677	NA	NA
AT1G03600	780	NA	780	780	174	780	0	40	215	58	4.70259	3141.87	1344.33	2.61316	79	NA	579.476	3.01361	292.015	0.177514	53.4061	0.44	45.2564	0	0	4	NA	1.597	0.011	NA	0.0549	0.0425	0.0897	NA	0.2412	0.2107	0.122631	NA	0.0785	0.0575	0.920819	NA	0.134699
AT1G03610	335	110.5	2117	2117	308	1675	442	417	331	63	0.32849	2398.96	220.252	-0.157344	44	23.2667	6.41762	-0.0865384	NA	0.355215	52.2107	0.5	39.5843	0.00188947	4	NA	NA	1.6	0.0089	0.0203	NA	NA	0.0775	0.2011	NA	NA	0.114839	0.100945	NA	NA	0.430125	-0.083777	NA
AT1G03620	86	112	1868	1868	265	860	1008	0	0	14	-0.357765	867.42	43.8944	-0.206444	120	NA	0.339801	-0.118995	NA	0.547248	55.6959	0.46	35.2784	0.00481799	9	3	NA	1.603	0.0099	0.028	NA	NA	0.08	0.1052	NA	NA	0.12375	0.26616	NA	NA	0.833669	0.221849	NA
AT1G03630	278.8	85.25	1735	1735	401	1394	341	57	131	52	1.21899	1226.91	449.096	0.158041	9	95.6364	255.09	1.48963	70.1983	0.254446	49.8456	0.49	41.5562	0.00288184	4	2	NA	1.607	0.0071	0.0215	NA	NA	0.1843	0.1688	NA	NA	0.0385241	0.12737	NA	NA	-0.0662792	-0.371778	NA
AT1G03650	396.5	378	1171	1171	158	793	378	90	226	NA	NA	NA	NA	NA	NA	NA	2.15716	-0.106912	NA	NA	60.2384	NA	39.1973	0.000853971	1	1	NA	NA	0.0446	0.0658	NA	NA	0.1463	0.2008	NA	NA	0.304853	0.327689	NA	NA	0.08167	0.0496878	NA
AT1G03680	455	336	1246	1246	179	910	336	199	171	63	3.3097	2063.37	986.378	1.24373	5411	NA	298.963	1.78817	390.672	0.156913	55.8337	NA	40.2889	0.000802568	1	3	36	NA	0.0407	NA	0.0059	0.0174	0.1831	NA	0.469	0.485	0.222283	NA	0.2175	0.2553	0.150386	NA	-0.16481
AT1G03687	204	127	2209	2209	309	1428	762	9	489	11	-0.425666	60.5	26.4449	-0.187144	NA	NA	7.39897	-0.0722754	0.97209	0.2431	57.0246	0.47	41.512	0.00316885	6	NA	1	1.618	0.0431	0.0167	NA	NA	0.135	0.2501	NA	NA	0.319259	0.0667733	NA	NA	0.215346	-0.0917704	NA
AT1G03710	239.25	114.67	1301	1301	202	957	344	66	0	18	-0.373632	245.83	39.8169	-0.184109	NA	NA	0.23922	-0.108927	0.353902	0.558647	53.5569	0.52	40.4304	0.00230592	3	NA	NA	1.623	0.0683	NA	NA	NA	0.1976	NA	NA	NA	0.345648	NA	NA	NA	-0.0233234	NA	NA
AT1G03730	1068	NA	1068	1068	167	1068	0	375	189	61	-0.0527214	211.28	122.286	-0.145432	266	NA	3.6124	-0.0944122	NA	0.169343	39.2781	0.44	39.8876	0	0	NA	NA	1.631	NA	NA	0.0255	0.0312	NA	NA	0.3022	0.2575	NA	NA	0.0684	0.0957	NA	NA	1.04139
AT1G03750	383.29	93.33	3243	3243	862	2683	560	0	0	2	-0.433953	60.7367	24.3152	-0.23172	NA	NA	1.6127	-0.111653	0.628331	0.293881	54.923	0.45	40.3639	0.00185014	6	NA	NA	1.638	0.0171	NA	NA	NA	0.1182	NA	NA	NA	0.14467	NA	NA	NA	0.654003	NA	NA
AT1G03760	138.2	103.78	2316	2316	391	1382	934	57	149	11	-0.407521	91.3333	31.1078	-0.22287	107	NA	3.29969	-0.10197	16.3342	0.263763	52.8828	0.49	38.9465	0.00388601	9	3	7	1.642	0.0651	0.0236	NA	NA	0.1323	0.1637	NA	NA	0.492063	0.144166	NA	NA	-0.938193	-0.208276	NA
AT1G03770	165.9	139.22	2912	2912	468	1659	1253	200	52	3	-0.464644	104.25	16.4281	-0.152405	5	NA	1.19701	-0.112794	2.94958	0.488548	53.0584	0.39	39.217	0.00377747	9	1	6	1.645	0.0369	0.1014	NA	NA	0.0828	0.1874	NA	NA	0.445652	0.541089	NA	NA	0.146128	-0.394711	NA
AT1G03780	141.06	104.06	4308	4308	790	2539	1769	131	35	19	-0.371937	228.78	40.2524	-0.179569	218	NA	5.50134	-0.087035	0.257429	0.473499	53.6126	NA	39.5311	0.00464253	17	2	1	NA	0.0295	0.0415	NA	NA	0.0904	0.1568	NA	NA	0.326327	0.264668	NA	NA	0.0283336	0.110896	NA
AT1G03790	1573	NA	1573	1573	393	1573	0	64	327	6	-0.00479823	3199.75	134.602	-0.244213	NA	NA	0	-0.122572	0.452844	0.762513	46.8603	NA	45.2638	0	0	4	NA	NA	0.0162	0.0189	0.0322	0.0322	0.1631	0.5132	0.378	0.3811	0.0993256	0.0368277	0.006	0.0064	0.377601	0.74938	-0.0861301
AT1G03800	738	NA	738	738	245	738	0	NA	NA	NA	NA	NA	NA	-0.24276	11	NA	0.454373	-0.119305	0.255991	NA	57.3759	0.48	51.897	0	0	4	NA	1.659	0.1201	NA	NA	NA	0.1911	NA	NA	NA	0.628467	NA	NA	NA	-0.306051	NA	NA
AT1G03810	216	419	851	851	143	432	419	NA	NA	NA	NA	NA	NA	-0.189012	NA	NA	0	-0.122436	2.58368	NA	59.704	NA	38.3079	0.00117509	1	NA	NA	NA	0.0539	NA	NA	NA	0.2321	NA	NA	NA	0.232227	NA	NA	NA	0.372235	NA	NA
AT1G03820	860	NA	860	860	222	860	0	52	139	48	-0.114063	790.837	106.522	-0.0704749	648	NA	9.21314	-0.0692052	7.76583	0.376553	58.5194	0.52	39.3023	0	0	NA	NA	1.661	0.0333	0.0505	0.0773	0.0637	0.1665	0.3353	0.2838	0.3149	0.2	0.150611	0.0057	0.0563	0.0997029	0.0621479	-0.15261
AT1G03840	562	471	2628	2628	506	1686	942	72	93	4	-0.49813	54.2867	7.82259	-0.239128	3	NA	0.246195	-0.120964	0.698024	0.750826	54.6952	0.45	38.1659	0.00114155	2	3	3	1.669	0.0285	0.0158	0.0328	0.0238	0.1605	0.2058	0.1946	0.1551	0.17757	0.0767736	0.0588	0.06	0.716882	1.04139	0.0197441
AT1G03850	443.5	778	1665	1665	159	887	778	76	331	29	-0.0922573	847.103	112.126	-0.136232	184	NA	2.30912	-0.111474	NA	0.460925	48.5089	NA	32.4925	0.000600601	1	1	NA	NA	0.0302	NA	0.085	0.0588	0.0565	NA	0.2602	0.2537	0.534513	NA	0.0952	0.1696	-0.237361	NA	-0.407485
AT1G03860	227.83	217.6	2578	2578	286	1367	1088	0	303	63	0.749223	699.313	328.374	0.264986	1899	120.176	25.3755	0.0386528	165.032	0.134885	52.0125	0.56	40.225	0.00232739	5	NA	16	1.682	0.0065	0.0121	NA	NA	0.1198	0.2425	NA	NA	0.0542571	0.0498969	NA	NA	0.276206	0.78295	NA
AT1G03870	1035	NA	1035	1035	247	1035	0	172	119	53	1.27014	1277.58	462.241	0.165009	1398	97.2353	158.788	0.996886	106.535	0.237258	54.6116	0.54	43.7681	0	0	NA	NA	1.685	0.0217	NA	0.0483	0.0398	0.1276	NA	0.2533	0.2939	0.170063	NA	0.018	0.0195	0.349879	NA	-0.0757207
AT1G03880	408.25	254.33	2396	2396	455	1633	763	35	230	7	3.24548	15201.3	969.875	NA	NA	NA	0	-0.122618	3379.37	0.836803	54.6965	NA	40.4424	0.00125209	3	2	NA	NA	0.0173	0.0463	NA	NA	0.1121	0.2357	NA	NA	0.154326	0.196436	NA	NA	0.417123	0.17916	NA
AT1G03890	380	101	1823	1823	451	1520	303	52	112	6	1.49303	8568.91	519.52	NA	NA	NA	0	-0.122623	764.34	0.784846	54.2717	NA	44.3774	0.00164564	3	NA	NA	NA	0.0245	NA	NA	NA	0.1721	NA	NA	NA	0.142359	NA	NA	NA	0.488348	NA	NA
AT1G03905	190.17	248.8	2385	2385	290	1141	1244	78	190	13	-0.387241	479.01	36.3196	NA	NA	NA	0.495627	-0.116851	4.26091	0.495451	55.2114	NA	39.5807	0.00209644	5	NA	2	NA	0.005	0.0352	NA	NA	0.1092	0.1075	NA	NA	0.0457875	0.327442	NA	NA	0.311249	-0.330993	NA
AT1G03910	176.14	142.85	4323	4323	716	2466	1857	0	206	63	0.410524	587.703	241.333	-0.100827	11	36.2353	14.4585	-0.0263944	18.0652	0.162193	56.2689	0.47	39.9722	0.00323849	13	NA	27	1.699	0.0161	NA	NA	NA	0.1374	NA	NA	NA	0.117176	NA	NA	NA	0.373225	NA	NA
AT1G03920	167.08	96.18	3063	3063	569	2005	1058	152	143	16	-0.292275	1540.29	60.7244	-0.248934	9	NA	0.58926	-0.119267	0.622274	0.569571	53.8342	0.46	35.9452	0.00359125	11	3	13	1.705	0.0153	0.0329	NA	NA	0.1161	0.2626	NA	NA	0.131783	0.125286	NA	NA	0.416775	-0.250337	NA
AT1G03930	167	97.23	3602	3602	471	2338	1264	670	252	NA	NA	NA	NA	-0.112602	69	NA	12.4278	-0.0417635	0.0983042	NA	54.2927	NA	38.1455	0.00360911	13	1	66	NA	0.0162	0.0247	NA	NA	0.0822	0.2519	NA	NA	0.19708	0.0980548	NA	NA	0.0780308	-0.416963	NA
AT1G03940	1515	NA	1515	1515	469	1515	0	0	0	NA	NA	NA	NA	-0.236157	NA	NA	0.706225	-0.119702	NA	NA	55.965	NA	45.4785	0	0	NA	NA	NA	0.0353	NA	0.0412	0.0471	0.179	NA	0.223	0.1734	0.197207	NA	0.0053	0.0378	0.192394	NA	0.117639
AT1G03950	91.09	119.2	2194	2194	210	1002	1192	153	216	42	-0.283731	179.677	62.9202	-0.202086	195	NA	4.47523	-0.0863493	6.37377	0.260599	51.5131	0.52	36.4175	0.00455789	10	2	NA	1.715	0.0042	NA	NA	NA	0.0571	NA	NA	NA	0.0735552	NA	NA	NA	1.04139	NA	NA
AT1G03960	191	144.33	4215	4215	389	2483	1732	0	0	1	-0.443151	63.63	21.9514	-0.212813	NA	NA	2.6555	-0.10293	0.447465	0.275694	54.1916	0.48	37.8648	0.00332147	12	NA	2	1.718	0.0153	NA	NA	NA	0.1025	NA	NA	NA	0.149268	NA	NA	NA	0.171763	NA	NA
AT1G03970	1148	NA	1148	1148	270	1148	0	137	198	NA	NA	NA	NA	-0.134735	NA	NA	19.2566	0.00689547	3.35598	NA	51.5454	0.55	42.8571	0	0	3	2	1.722	0.0509	NA	NA	NA	0.1358	NA	NA	NA	0.374816	NA	NA	NA	-0.830249	NA	NA
AT1G03980	259.67	150.25	3539	3539	452	2337	1202	237	741	0	-0.472767	26.1233	14.3406	-0.229323	23	NA	3.73444	-0.0940316	0.325302	0.271425	50.6395	NA	38.9376	0.00226053	8	2	NA	NA	0.0238	0.0215	NA	NA	0.1194	0.3055	NA	NA	0.19933	0.0703764	NA	NA	-0.212608	0	NA
AT1G03982	430	89.5	1469	1469	177	1290	179	583	173	NA	NA	NA	NA	NA	NA	NA	0	-0.122623	NA	NA	49.9023	NA	32.3349	0.00136147	2	NA	NA	NA	0.0917	NA	0.1426	0.1151	0.2149	NA	0.0573	0.0294	0.42671	NA	1.3257	0.4275	-0.330993	NA	-0.884607
AT1G03990	759	246.5	2770	2770	758	2277	493	NA	NA	3	-0.43254	382.58	24.6784	-0.210802	NA	NA	1.21796	-0.115039	0.166024	0.583303	50.9602	0.47	43.7545	0.000722022	2	NA	NA	1.73	0.0169	0.0664	0.041	0.0354	0.1239	0.3125	0.1283	0.1146	0.1364	0.21248	0.0171	0.0112	0.221849	-0.0917704	-0.0897314
AT1G04000	1014	NA	1014	1014	152	1014	0	246	309	37	-0.330504	153.947	50.9002	-0.198018	151	13.9333	8.84615	-0.0660349	0.433487	0.253542	61	0.52	45.6607	0	0	NA	NA	1.732	0.0822	NA	0.0473	0.0209	0.0704	NA	0.1205	0.1622	1.16761	NA	0.4414	0.6725	-0.441649	NA	-0.356547
AT1G04010	149.94	175.93	5038	5038	633	2399	2639	109	0	18	-0.392346	73.8033	35.0076	-0.195791	130	NA	1.7273	-0.112604	0.0458408	0.198243	56.5616	0.47	38.1699	0.00297737	15	3	NA	1.736	0.0095	0.0208	NA	NA	0.0587	0.2075	NA	NA	0.16184	0.100241	NA	NA	0.437613	0.422334	NA
AT1G04020	184.38	107.58	3688	3688	714	2397	1291	73	179	33	-0.341311	177.393	48.1229	-0.204097	NA	NA	4.16609	-0.0932828	0.238865	0.31057	54.1104	0.46	38.6931	0.0037961	12	2	78	1.741	0.0355	0.0633	NA	NA	0.1543	0.3035	NA	NA	0.230071	0.208567	NA	NA	0.331555	-0.650665	NA
AT1G04030	369.2	166	2510	2510	434	1846	664	214	0	10	-0.434099	65.53	24.2777	-0.225743	NA	NA	19.7406	0.0157446	0.141214	0.293749	51.8291	0.48	40.239	0.00159363	4	NA	NA	1.745	0.0336	NA	0.0869	0.0844	0.0962	NA	0.1251	0.1023	0.349272	NA	0.192	0.246	0.0166098	NA	-0.498841
AT1G04040	354.33	220	1503	1503	271	1063	440	45	202	NA	NA	NA	NA	0.387266	2492	148.235	98.0289	0.558839	19.7266	NA	49.3516	0.56	40.2528	0.00133067	2	NA	1	1.747	0.0265	0.0668	0.0722	0.0576	0.1289	0.2614	0.1407	0.1777	0.205586	0.255547	0.1637	0.0815	0.114955	-0.0149772	-0.367977
AT1G04050	243.18	102.5	3700	3700	734	2675	1025	101	369	4	-0.457802	60.0733	11.2217	-0.227045	63	NA	0.787654	-0.117571	0.0812807	0.334459	55.0341	0.43	39.4324	0.0027027	10	1	NA	1.751	0.0576	NA	NA	NA	0.0916	NA	NA	NA	0.628821	NA	NA	NA	-0.251592	NA	NA
AT1G04070	634	NA	634	634	94	634	0	70	279	19	-0.39019	106.797	35.5617	NA	29	NA	5.90509	-0.0839819	2.08015	0.303881	61	NA	43.2177	0	0	3	NA	NA	0.082	NA	NA	NA	0.0723	NA	NA	NA	1.13416	NA	NA	NA	-0.6173	NA	NA
AT1G04080	197.53	182.36	5516	5516	823	2963	2553	0	277	63	0.229396	403.633	194.786	-0.159176	15	22.8462	17.7207	-0.00857778	198.878	0.140895	52.2364	0.44	39.8296	0.00290065	14	1	10	1.757	NA	0.053	NA	NA	NA	0.2868	NA	NA	NA	0.184798	NA	NA	NA	0.16481	NA
AT1G04090	982.5	304	2269	2269	572	1965	304	74	172	2	-0.45991	171.963	17.6448	-0.250023	NA	NA	0.416983	-0.118568	0.0614084	0.516076	49.8308	NA	41.6924	0.000440723	1	NA	NA	NA	NA	NA	0.0402	0.0343	NA	NA	0.2154	0.1943	NA	NA	0.0132	0.0188	NA	NA	0.511201
AT1G04100	313.5	144	1686	1686	261	1254	432	303	165	32	-0.351677	119.193	45.4588	-0.219517	25	NA	1.47701	-0.112451	1.58105	0.232626	58.0836	0.45	38.968	0.00177936	3	1	NA	1.765	0.0439	NA	NA	NA	0.137	NA	NA	NA	0.320438	NA	NA	NA	0.109144	NA	NA
AT1G04110	2328	NA	2328	2328	775	2328	0	NA	NA	14	-0.416418	160.25	28.8215	-0.225619	38	NA	4.39124	-0.0899798	1.14016	0.44049	54.0182	0.47	45.7474	0	0	4	NA	1.766	NA	NA	0.0243	0.0248	NA	NA	0.2179	0.2	NA	NA	0.0096	0.0009	NA	NA	0.347487
AT1G04120	448.83	110.18	6598	6598	1509	5386	1212	0	398	63	0.322315	1031.75	218.665	0.212178	1797	108.059	8.59787	-0.0675025	6.1019	0.273537	51.377	0.46	39.8303	0.00181873	11	3	NA	1.77	0.0046	0.0144	NA	NA	0.1111	0.315	NA	NA	0.0414041	0.0457143	NA	NA	0.0999649	0.194265	NA
AT1G04130	164.38	118.14	2142	2142	360	1315	827	38	194	34	-0.360798	94.3233	43.1149	-0.197147	NA	NA	4.43397	-0.0962266	28.7619	0.192955	55.4441	NA	40.4295	0.00326797	7	NA	19	NA	0.0193	0.0642	NA	NA	0.083	0.1786	NA	NA	0.23253	0.359462	NA	NA	0.00594933	0.670006	NA
AT1G04140	224.14	149.85	5088	5088	793	3138	1948	309	447	63	0.264374	337.04	203.775	0.0652887	1100	74.3529	12.6069	-0.0370249	0.484756	0.0944222	50.7083	NA	40.0747	0.00275157	13	NA	NA	NA	0.0203	0.0431	NA	NA	0.0955	0.2225	NA	NA	0.212565	0.193708	NA	NA	0.15557	0.120899	NA
AT1G04150	3039	NA	3039	3039	1012	3039	0	NA	NA	3	-0.447871	54.6233	20.7385	NA	NA	NA	0.065637	-0.122006	0.188166	0.281091	54.4818	NA	46.0349	0	0	NA	NA	NA	NA	NA	0.0365	0.0244	NA	NA	0.2905	0.2115	NA	NA	0.075	0.0723	NA	NA	-0.0572267
AT1G04160	118.5	139.16	9652	9652	1500	4503	5149	NA	NA	16	-0.366071	794.123	41.7598	-0.224602	NA	NA	1.29542	-0.11349	0.684049	0.524403	54.0205	0.45	37.93	0.0038334	37	4	65	1.792	0.006	0.0238	NA	NA	0.0612	0.1866	NA	NA	0.0980392	0.127546	NA	NA	0.0442363	-0.0938151	NA
AT1G04170	199.22	145	2953	2953	465	1793	1160	0	196	63	1.03836	853.963	402.677	0.731545	77	227.235	41.7837	0.154648	161.983	0.133324	52.1632	0.51	39.2144	0.00270911	8	NA	50	1.803	0.0019	NA	NA	NA	0.1351	NA	NA	NA	0.0140637	NA	NA	NA	0.355943	NA	NA
AT1G04180	633	100	1366	1366	421	1266	100	NA	NA	1	-0.514847	40.4467	3.52677	-0.236949	NA	NA	0	-0.121898	1.14948	0.875989	57.3753	NA	45.754	0.000732064	1	1	NA	NA	0.0097	0.0211	0.0125	0.0021	0.1471	0.3198	0.2293	0.2042	0.0659415	0.0659787	0.0128	0.037	0.440225	0.644183	0.348455
AT1G04190	166.75	136.29	2288	2288	328	1334	954	158	189	63	0.0995624	388.74	161.421	-0.231346	397	NA	11.9145	-0.0409239	31.2601	0.16397	56.4206	0.52	37.1503	0.00305944	7	NA	NA	1.813	0.0162	0.032	NA	NA	0.2713	0.2495	NA	NA	0.0597125	0.128257	NA	NA	0.477121	-0.199157	NA
AT1G04200	145.83	117.71	4626	4626	732	2625	2001	194	232	60	-0.216871	146.467	80.1021	-0.243684	11	NA	4.87764	-0.0898623	12.3811	0.140366	55.6598	0.45	37.981	0.00367488	17	3	11	1.816	0.0172	0.0171	NA	NA	0.1526	0.2303	NA	NA	0.112713	0.074251	NA	NA	0.0344859	0.0602294	NA
AT1G04210	362.36	134.9	5335	5335	1112	3986	1349	291	356	NA	NA	NA	NA	-0.0736707	4	42.4667	8.22654	-0.0691896	0.106297	NA	54.4488	0.43	39.3065	0.00187441	10	3	NA	1.821	0.0219	NA	NA	NA	0.0983	NA	NA	NA	0.222787	NA	NA	NA	-0.114365	NA	NA
AT1G04220	892	1044	2828	2828	528	1784	1044	43	154	34	0.00473457	601.783	137.052	0.378886	2281	146.312	1.42178	-0.115191	0.571882	0.418008	56.153	0.54	37.5884	0.000353607	1	4	2	1.826	0.0104	NA	0.0171	0.0136	0.1582	NA	0.096	0.1193	0.0657396	NA	0.0464	0.0269	0.198577	NA	0.508155
AT1G04230	172	182.14	2651	2651	325	1376	1275	58	340	61	-0.276442	160.367	64.7932	NA	NA	NA	3.52605	-0.103153	NA	0.204544	57.0799	NA	38.7401	0.00264051	7	NA	2	NA	0.0204	NA	NA	NA	0.0616	NA	NA	NA	0.331169	NA	NA	NA	-0.0334238	NA	NA
AT1G04240	392.67	93	1364	1364	189	1178	186	232	376	46	-0.256479	292.84	69.9234	-0.170708	303	NA	15.5749	-0.00137551	0.272	0.334717	52.4749	0.45	36.8035	0.00146628	2	1	4	1.835	0.0233	0.0332	0.0355	0.0295	0.1207	0.2653	0.1189	0.0832	0.193041	0.125141	0.1469	0.1602	0.0395085	0.185637	0.221849
AT1G04250	217.4	317.25	2356	2356	229	1087	1269	124	273	52	0.233823	807.18	195.924	0.692855	37	218.357	29.4482	0.0346643	NA	0.28747	54.2081	0.46	33.1919	0.00169779	4	1	2	1.843	0.0122	0.0543	NA	NA	0.1811	0.2218	NA	NA	0.0673661	0.244815	NA	NA	0.539269	-0.354715	NA
AT1G04260	838	NA	838	838	182	838	0	68	221	62	-0.0611634	318.023	120.117	-0.167735	331	NA	21.4356	-0.0113823	27.2292	0.194656	51.5448	0.64	45.5847	0	0	3	22	1.848	0.0055	NA	0.0509	0.0531	0.1626	NA	0.3493	0.3089	0.0338253	NA	0.0765	0.0908	0.934498	NA	0.407485
AT1G04270	200	216.67	1450	1450	152	800	650	93	248	63	5.84175	3168.21	1637.08	1.93849	7824	504.188	168.034	1.0672	293.214	0.103018	41.3218	0.65	37.5172	0.00275862	3	3	5	1.849	0.0065	0.0172	0.0048	0	0.2485	0.272	0.2739	0.2797	0.0261569	0.0632353	0.0217	0.0123	0.845098	0.109144	1.11394
AT1G04280	213.89	161.75	3219	3219	534	1925	1294	113	207	NA	NA	NA	NA	-0.223083	33	8.18182	5.3517	-0.0855038	7.396	NA	54.7383	0.43	37.3408	0.00248524	8	1	NA	1.85	0.0251	0.0256	NA	NA	0.2157	0.2151	NA	NA	0.116365	0.119014	NA	NA	0.892095	0.367977	NA
AT1G04290	282.33	82	1011	1011	155	847	164	181	198	63	-0.0267289	857.263	128.966	-0.0933927	588	37.9412	16.5377	-0.0296625	18.0712	0.311996	52.6011	0.45	35.7072	0.00197824	2	NA	10	1.855	0.0251	NA	NA	NA	0.1414	NA	NA	NA	0.177511	NA	NA	NA	-0.584185	NA	NA
AT1G04310	823.33	239	2948	2948	645	2470	478	0	352	24	-0.245143	467.993	72.8366	-0.232591	46	NA	2.03971	-0.111648	0.0131103	0.399241	55.4292	0.51	42.7748	0.000678426	2	2	NA	1.862	0.0185	NA	0.0371	0.0328	0.2305	NA	0.2368	0.235	0.0802603	NA	0.0199	0.01	0.531479	NA	-0.562041
AT1G04330	672	NA	672	672	100	672	0	96	273	0	-0.506372	38.7133	5.7046	-0.243486	7	NA	1.27629	-0.120837	0.648958	0.826133	50.6608	0.39	40.1786	0	0	NA	NA	1.869	0.0178	0.0477	0.03	0.0392	0.196	0.4038	0.2806	0.197	0.0908163	0.118128	0.0026	0.0503	0.443697	0.349879	0.753328
AT1G04340	168.4	228.25	1755	1755	159	842	913	114	248	63	0.152307	340.277	174.976	-0.202086	419	NA	7.65325	-0.0785001	16.2946	0.13174	58.3479	0.53	38.6895	0.0022792	4	NA	NA	1.87	0.0175	NA	NA	NA	0.0928	NA	NA	NA	0.188578	NA	NA	NA	0.247784	NA	NA
AT1G04350	481.33	80	1604	1604	360	1444	160	131	230	49	0.0620594	512.207	151.783	-0.191785	NA	NA	29.104	0.0670994	4.17945	0.273857	51.6077	0.54	39.6509	0.00124688	2	NA	NA	1.872	0.0337	NA	NA	NA	0.1557	NA	NA	NA	0.216442	NA	NA	NA	0.114573	NA	NA
AT1G04360	1422	NA	1422	1422	381	1422	0	226	50	7	-0.451622	110.19	19.7745	-0.206444	12	NA	1.48767	-0.113791	0.23919	0.435696	58.8642	0.45	42.4754	0	0	NA	NA	1.875	0.0334	NA	0.0584	0.064	0.1595	NA	0.2097	0.1728	0.209404	NA	0.0497	0.0904	0.168122	NA	0.171682
AT1G04370	402	NA	402	402	133	402	0	NA	NA	NA	NA	NA	NA	NA	NA	NA	0	-0.122417	NA	NA	52.3908	NA	50	0	0	4	NA	NA	0.0344	0.0564	0.0146	0.0129	0.1394	0.3261	0.2238	0.2829	0.246772	0.172953	0.066	0.0846	0.0934217	-0.36494	-0.636822
AT1G04380	427.33	102.5	1487	1487	345	1282	205	23	221	7	-0.375046	545.59	39.4534	-0.219517	NA	NA	0.067049	-0.122112	5.25003	0.618091	49.4305	NA	40.4842	0.00134499	2	NA	NA	NA	0.0408	0.0972	NA	NA	0.0965	0.4498	NA	NA	0.422798	0.216096	NA	NA	-0.0167057	-0.0449671	NA
AT1G04390	328.22	173.5	4342	4342	849	2954	1388	89	315	0	-0.482698	35.8433	11.7885	-0.219881	81	NA	2.56887	-0.108886	NA	0.398224	53.2864	0.46	40.8567	0.00184247	8	NA	NA	1.887	0.0324	NA	NA	NA	0.0989	NA	NA	NA	0.327604	NA	NA	NA	-0.0331051	NA	NA
AT1G04400	488.8	131	2968	2968	612	2444	524	0	169	63	1.31297	1046.81	473.248	0.192439	1660	103.529	34.9299	0.0937397	9.98702	0.135873	53.5307	0.45	39.4205	0.00168464	4	5	5	1.893	0.0112	NA	NA	NA	0.1006	NA	NA	NA	0.111332	NA	NA	NA	0.448158	NA	NA
AT1G04410	212	141.83	2335	2335	332	1484	851	145	340	63	7.40656	3075.4	2039.21	5.09926	19420	1229.47	201.461	1.1981	1997.41	0.0642527	43.9308	0.61	41.9272	0.00256959	6	3	3	1.897	0.0043	0.0117	NA	NA	0.1148	0.2198	NA	NA	0.0374564	0.0532302	NA	NA	0.862472	0.835447	NA
AT1G04420	181.25	118.14	2277	2277	412	1450	827	26	185	56	0.439629	659.51	248.813	-0.164607	4	21.6	82.8523	0.431819	61.8821	0.234836	61	0.44	39.877	0.00307422	7	1	2	1.899	0.0234	0.0429	NA	NA	0.1041	0.2498	NA	NA	0.224784	0.171737	NA	NA	0.452988	0.743937	NA
AT1G04430	297.38	147.29	3410	3410	623	2379	1031	0	226	60	1.18044	1249.93	439.191	0.0545219	37	71.8824	40.8944	0.151143	36.2988	0.182352	50.4504	NA	38.8856	0.00234604	7	NA	NA	NA	0.0086	NA	NA	NA	0.1493	NA	NA	NA	0.0576021	NA	NA	NA	0.553613	NA	NA
AT1G04440	150.43	111	3549	3549	468	2106	1443	560	139	62	-0.042951	279.723	124.797	0.0332448	14	67	10.9306	-0.0530247	1.37949	0.17283	51.2181	0.52	37.3626	0.003663	13	3	NA	1.91	0.0145	0.0131	NA	NA	0.1272	0.2318	NA	NA	0.113994	0.0565142	NA	NA	0.570221	0.675167	NA
AT1G04445	519	NA	519	519	172	519	0	NA	NA	NA	NA	NA	NA	-0.228233	NA	NA	0	-0.122151	0.220928	NA	58.9372	NA	53.3719	0	0	NA	NA	NA	0.1162	NA	NA	NA	0.1032	NA	NA	NA	1.12597	NA	NA	NA	-0.339488	NA	NA
AT1G04450	181	112.25	1354	1354	220	905	449	0	21	NA	NA	NA	NA	-0.245665	NA	NA	0	-0.122651	0.336126	NA	54.1667	0.44	39.1433	0.00295421	4	7	1	1.917	0.0309	0.0466	0.0572	0.0597	0.079	0.1238	0.15	0.1285	0.391139	0.376414	0.1334	0.0694	0.336943	0.0434657	-0.134699
AT1G04470	661.4	76.75	3614	3614	1035	3307	307	71	128	9	0.171279	8261.4	179.851	-0.202086	26	NA	0.0275985	-0.122607	0.041903	0.892652	54.9475	0.47	44.4383	0.00110681	4	NA	NA	1.918	0.0181	NA	NA	NA	0.1274	NA	NA	NA	0.142072	NA	NA	NA	1.07965	NA	NA
AT1G04480	216	362.5	1373	1373	140	648	725	15	210	63	2.68527	1656.89	825.909	0.469859	71	167.188	91.3989	0.416114	55.1731	0.116412	48.8067	NA	37.5819	0.00145666	2	3	40	NA	NA	0.0038	0.0003	0.0002	NA	0.3032	0.3668	0.2594	NA	0.012533	0	0	NA	1.19498	1.17609
AT1G04490	322.4	144.5	2190	2190	401	1612	578	0	72	0	-0.515411	17.17	3.38159	-0.239128	9	NA	0.0966205	-0.121647	NA	0.758519	43.4883	0.4	36.4384	0.00182648	4	NA	NA	1.926	0.0701	0.111	NA	NA	0.1593	0.1993	NA	NA	0.44005	0.556949	NA	NA	-0.297334	-0.436693	NA
AT1G04500	323.2	329.5	2934	2934	386	1616	1318	131	324	3	-0.470364	259.007	14.9583	NA	6	NA	0.072128	-0.122297	1.59161	0.63846	50.2468	0.54	35.4465	0.00136333	4	NA	NA	1.93	0.0118	0.0299	NA	NA	0.0978	0.4317	NA	NA	0.120654	0.0692611	NA	NA	0.520587	0.237361	NA
AT1G04510	110.06	133.65	4253	4253	523	1981	2272	174	235	62	0.111403	337.823	164.464	-0.217338	3	9.5	13.334	-0.0343107	41.3399	0.139185	56.097	0.48	38.8667	0.00423231	17	3	79	1.934	0.0143	0.0361	NA	NA	0.1125	0.2386	NA	NA	0.127111	0.151299	NA	NA	0.359897	0.236387	NA
AT1G04520	360.75	337.33	2455	2455	307	1443	1012	274	245	33	-0.330904	226.27	50.7974	-0.117105	7	NA	6.35866	-0.0743151	6.32319	0.352105	47.3278	0.56	36.5377	0.001222	3	4	NA	1.939	0.0136	0.0271	NA	NA	0.1185	0.269	NA	NA	0.114768	0.100743	NA	NA	0.428817	0.466263	NA
AT1G04530	270.4	126.75	1859	1859	310	1352	507	139	280	62	0.300798	502.86	213.136	-0.0803737	519	NA	37.6532	0.0718071	11.7377	0.16836	46.5189	0.46	38.4615	0.00215169	4	NA	NA	1.942	0.0375	NA	NA	NA	0.1131	NA	NA	NA	0.331565	NA	NA	NA	0.595074	NA	NA
AT1G04540	1806	NA	1806	1806	601	1806	0	NA	NA	8	0.192958	8910.98	185.422	NA	NA	NA	1.3439	-0.117785	0.0326689	0.752209	54.374	NA	46.0133	0	0	NA	NA	NA	0.0282	NA	0.0679	0.0641	0.2368	NA	0.2412	0.2998	0.119088	NA	0.0161	0.0589	0.0664801	NA	-0.429131
AT1G04550	247.6	127.25	1747	1747	239	1238	509	207	311	58	-0.239851	140.807	74.1965	-0.0890507	100	NA	9.80418	-0.0575787	0.608402	0.151669	57.8679	0.46	39.668	0.00228964	4	2	3	1.948	0.0137	NA	0.0477	0.0328	0.1173	NA	0.2143	0.3432	0.116795	NA	0.0003	0.0975	1.17609	NA	-0.477121
AT1G04555	234.75	249.33	1687	1687	152	939	748	185	295	NA	NA	NA	NA	NA	NA	NA	1.76297	-0.103944	11.9597	NA	49.1975	NA	36.3367	0.0017783	3	NA	NA	NA	0.0201	NA	NA	NA	0.119	NA	NA	NA	0.168908	NA	NA	NA	0.377418	NA	NA
AT1G04560	285	129	1113	1113	186	855	258	123	171	7	2.01451	11498.9	653.535	NA	NA	NA	0	-0.122204	664.83	0.696119	60.5931	NA	38.4546	0.00179695	2	NA	NA	NA	0.0252	NA	NA	NA	0.2015	NA	NA	NA	0.125062	NA	NA	NA	-0.564271	NA	NA
AT1G04570	967.5	113	2048	2048	542	1935	113	175	131	NA	NA	NA	NA	NA	NA	NA	0.668592	-0.117717	NA	NA	49.8403	NA	42.4316	0.000488281	1	1	NA	NA	0.0222	0.0486	0.0442	0.051	0.1053	0.2078	0.1889	0.1996	0.210826	0.233879	0.0329	0.0475	-0.251592	0.180736	-0.139368
AT1G04580	410.4	142.78	5389	5389	1337	4104	1285	0	0	NA	NA	NA	NA	-0.134537	228	NA	0.0207655	-0.121196	25.3891	NA	52.7653	0.44	40.3785	0.00167007	9	2	NA	1.96	0.0247	NA	NA	NA	0.0869	NA	NA	NA	0.284235	NA	NA	NA	0.384509	NA	NA
AT1G04590	150.11	187.12	2850	2850	384	1351	1497	14	182	61	-0.166849	225.943	92.9571	-0.129453	445	NA	8.46487	-0.0756877	11.3034	0.190778	57.5843	NA	37.8596	0.00315789	8	NA	NA	NA	0.0376	0.0588	NA	NA	0.1104	0.2631	NA	NA	0.34058	0.223489	NA	NA	0.134699	0.0275835	NA
AT1G04600	123.64	123.44	10254	10254	1730	5193	5061	NA	NA	3	-0.458176	337.897	18.0902	-0.223875	NA	NA	0.081387	-0.122245	0.253911	0.609051	52.5751	NA	37.6536	0.00399844	41	3	NA	NA	NA	0.0259	NA	NA	NA	0.1679	NA	NA	NA	0.154258	NA	NA	NA	0.362721	NA
AT1G04610	579	247	2231	2231	437	1737	494	136	287	12	-0.424226	73.6833	26.815	-0.226366	6	NA	0.0501465	-0.121383	0.942499	0.300293	55.079	0.51	39.2649	0.000896459	2	2	NA	1.987	0.0069	NA	0.0273	0.0213	0.0983	NA	0.3817	0.2851	0.0701933	NA	0.0141	0.0153	-0.401812	NA	0.6173
AT1G04620	84.68	124.17	3844	3844	462	1609	2235	92	128	55	-0.141896	230.163	99.3696	-0.0995057	468	NA	6.46135	-0.0722737	15.319	0.20507	54.1374	0.47	37.4089	0.00468262	18	NA	NA	1.991	0.0144	0.012	NA	NA	0.0836	0.1344	NA	NA	0.172249	0.0892857	NA	NA	1.05368	0.623249	NA
AT1G04630	248.33	317	1379	1379	143	745	634	126	187	NA	NA	NA	NA	-0.133914	369	NA	26.8069	0.0211571	78.4059	NA	55.8748	NA	39.0138	0.00145033	2	3	NA	NA	0.0125	0.0164	0.0003	0.0066	0.0854	0.2063	0.1399	0.136	0.14637	0.0794959	0.1125	0.1379	0.276206	0.549672	0.146128
AT1G04640	448	382	1278	1278	235	896	382	0	109	44	-0.0386788	316.627	125.895	-0.16586	NA	NA	34.3078	0.0703203	14.5926	0.261043	51.1336	0.49	39.3584	0.000782473	1	2	3	2	0.0108	NA	0.0349	0.0286	0.1353	NA	0.2103	0.1803	0.0798226	NA	0.0651	0.0569	-0.39084	NA	0.443697
AT1G04645	494	NA	494	494	128	494	0	24	83	6	-0.449794	359.23	20.2444	NA	NA	NA	0	-0.122561	0.499722	0.822245	61	NA	37.247	0	0	NA	NA	NA	0.075	NA	NA	NA	0.0863	NA	NA	NA	0.869061	NA	NA	NA	-0.367977	NA	NA
AT1G04650	441.86	169.5	4110	4110	997	3093	1017	0	0	0	-0.477308	34.6667	13.1737	NA	NA	NA	1.01511	-0.114398	0.767021	0.320644	52.013	NA	39.854	0.00145985	6	NA	NA	NA	0.0318	NA	0.0482	0.0484	0.079	NA	0.1541	0.1532	0.402532	NA	0.0783	0.0761	0.669263	NA	-0.0810333
AT1G04660	1288	NA	1288	1288	212	1288	0	467	182	14	0.449289	3295.38	251.295	-0.190257	110	NA	0.0774	-0.118719	7.21	0.654359	50.2163	0.65	44.0217	0	0	NA	NA	2.008	NA	0.1294	NA	NA	NA	0.1214	NA	NA	NA	1.0659	NA	NA	NA	-0.288065	NA
AT1G04670	232.33	83.5	864	864	126	697	167	124	192	4	-0.361724	1379.64	42.8771	-0.182039	NA	NA	0	-0.122651	5.52317	0.814611	49.5278	0.5	33.912	0.00231481	2	NA	NA	2.009	0.0115	NA	NA	NA	0.037	NA	NA	NA	0.310811	NA	NA	NA	0.586266	NA	NA
AT1G04680	320.5	486.6	4356	4356	431	1923	2433	104	523	59	1.287	1889.75	466.574	0.706006	3410	221.375	33.4199	0.0416368	5.64966	0.229002	55.4487	NA	36.8228	0.00114784	5	NA	NA	NA	0.0075	0.0137	NA	NA	0.1811	0.3578	NA	NA	0.0414136	0.0382895	NA	NA	0.861335	-0.514105	NA
AT1G04690	283	193	2187	2187	328	1415	772	98	330	63	1.78724	904.083	595.129	-0.213416	28	10.4	38.5757	0.113144	368.28	0.0756969	51.3578	0.51	38.866	0.00182899	4	3	7	2.021	0.0028	0.0076	NA	NA	0.123	0.3425	NA	NA	0.0227642	0.0221898	NA	NA	0.594761	0.996034	NA
AT1G04700	431.78	97.5	4666	4666	1042	3886	780	0	266	6	-0.272472	2447.01	65.8135	-0.226599	19	NA	0.960379	-0.118668	0.493925	0.631901	50.71	0.43	39.327	0.00171453	8	3	NA	2.024	0.0164	NA	0.0457	0.0423	0.0802	NA	0.1675	0.1464	0.204489	NA	0.0294	0.0371	-0.0764921	NA	-0.685397
AT1G04710	113.93	98.77	2879	2879	443	1595	1284	37	226	63	-0.0819903	277.707	114.764	-0.198091	NA	NA	9.31496	-0.0732857	84.3279	0.179594	52.1081	0.5	41.0212	0.00451546	13	2	4	2.029	0.0219	0.0241	NA	NA	0.1457	0.2101	NA	NA	0.150309	0.114707	NA	NA	0.208276	0.492098	NA
AT1G04730	132.77	136.67	5791	5791	943	2921	2870	0	0	18	-0.394944	98.7067	34.3399	-0.231284	63	NA	1.90102	-0.109882	4.22431	0.268858	53.9727	0.44	38.3699	0.00362632	21	2	145	2.033	0.0192	0.0373	NA	NA	0.1205	0.1556	NA	NA	0.159336	0.239717	NA	NA	0.407485	-0.353966	NA
AT1G04750	238.4	227.5	2102	2102	219	1192	910	141	391	63	1.09268	659.17	416.639	0.1263	1499	88.3529	26.3972	0.0560159	7.14442	0.0939545	60.3649	0.56	39.2008	0.00237869	4	2	186	2.039	0.0021	0.0097	NA	NA	0.0568	0.1934	NA	NA	0.0369718	0.0501551	NA	NA	0	0.801632	NA
AT1G04760	132.6	162	1311	1311	220	663	648	NA	NA	16	-0.36627	424.333	41.7089	-0.232591	NA	NA	2.37397	-0.106197	1.8608	0.464106	58.9259	0.63	39.283	0.00305111	4	2	NA	2.042	0.0036	0.0293	NA	NA	0.1417	0.2385	NA	NA	0.0254058	0.122851	NA	NA	1.20952	0.402057	NA
AT1G04770	296.75	97.33	1479	1479	303	1187	292	82	193	59	-0.0106154	367.9	133.107	-0.143979	382	NA	13.3436	-0.0326294	0.96372	0.211058	51.9945	0.44	40.7032	0.0020284	3	NA	NA	2.044	0.0119	0.0193	NA	NA	0.0907	0.3217	NA	NA	0.131202	0.0599938	NA	NA	0.260913	1.07188	NA
AT1G04778	153	130	436	436	56	306	130	55	0	NA	NA	NA	NA	NA	NA	NA	0.256126	-0.119837	NA	NA	39.6287	NA	44.7248	0.00229358	1	NA	NA	NA	NA	0.149	NA	NA	NA	0.0994	NA	NA	NA	1.49899	NA	NA	NA	-0.646264	NA
AT1G04780	1418	80	2916	2916	664	2836	80	619	222	62	0.0941152	412.313	160.021	0.0811824	1293	78	11.7945	-0.0369571	20.8905	0.180102	51.2055	NA	42.284	0.000342936	1	NA	NA	NA	0.0158	NA	0.0101	0.01	0.0473	NA	0.1762	0.2004	0.334038	NA	0.0054	0.0018	0.0871502	NA	0.548185
AT1G04790	254.11	141.12	3416	3416	634	2287	1129	0	308	63	-0.278842	159.613	64.1764	-0.157144	8	NA	6.94311	-0.0795007	0.489846	0.224004	49.1422	0.47	38.993	0.00234192	8	NA	NA	2.052	0.0602	0.1264	NA	NA	0.1328	0.3306	NA	NA	0.453313	0.382335	NA	NA	0.443919	-0.237361	NA
AT1G04810	254.69	162.67	5263	5263	1001	3311	1952	124	181	63	0.0741242	223.873	154.884	-0.0144365	12	56.0588	12.7775	-0.0452667	58.8086	0.0833582	54.8044	0.51	40.2622	0.00228007	12	3	35	2.057	0.013	NA	NA	NA	0.1145	NA	NA	NA	0.113537	NA	NA	NA	1.08234	NA	NA
AT1G04830	176.3	187	3446	3446	459	1763	1683	175	208	63	0.0212327	548.557	141.291	-0.187377	254	NA	3.00578	-0.0987408	2.42881	0.239594	58.3619	0.43	39.1759	0.00261172	9	2	NA	2.066	0.0091	0.0394	NA	NA	0.1225	0.1424	NA	NA	0.0742857	0.276685	NA	NA	0.560095	0.132117	NA
AT1G04840	999	98	2096	2096	665	1998	98	NA	NA	0	-0.50229	14.8867	6.7537	-0.243922	17	NA	0.748441	-0.116477	NA	0.40709	52.1936	0.46	41.0782	0.000477099	1	NA	NA	2.07	0.036	NA	0.0417	0.0335	0.1602	NA	0.1918	0.2047	0.224719	NA	0.0057	0.0287	0.530523	NA	-0.136838
AT1G04850	131.08	195.82	3727	3727	413	1573	2154	138	193	63	0.230591	326.51	195.093	0.352402	2312	140.235	19.1967	0.000162916	244.471	0.110595	54.6329	0.49	38.8248	0.00295144	11	NA	1	2.072	0.008	0.0213	NA	NA	0.0922	0.1488	NA	NA	0.0867679	0.143145	NA	NA	0.579784	0.409124	NA
AT1G04860	1139.33	315	4048	4048	961	3418	630	0	252	62	-0.241272	143.22	73.8314	-0.228856	84	NA	8.27828	-0.070458	24.9888	0.170395	51.8191	0.42	40.7362	0.000494071	2	3	2	2.076	0.03	0.0524	0.0495	0.0504	0.1008	0.1361	0.1733	0.132	0.297619	0.385011	0.0308	0.0207	0.0725507	0	-0.0344176
AT1G04870	223.86	160.33	2529	2529	383	1567	962	164	251	59	-0.0229182	303.96	129.945	-0.135082	419	28.375	11.727	-0.0463209	90.2276	0.186269	59.4368	0.52	38.79	0.00276789	6	4	NA	2.08	NA	0.0181	NA	NA	NA	0.4041	NA	NA	NA	0.0447909	NA	NA	NA	0.61182	NA
AT1G04880	226.71	273	3225	3225	448	1587	1638	0	145	5	-0.423272	617.54	27.0601	-0.219517	43	NA	0.0346955	-0.121608	0.633639	0.628467	51.9896	0.49	38.4496	0.00186047	6	3	NA	2.083	0.0352	NA	NA	NA	0.0833	NA	NA	NA	0.422569	NA	NA	NA	-0.140815	NA	NA
AT1G04890	674.33	97.5	2218	2218	411	2023	195	53	734	NA	NA	NA	NA	-0.184654	34	NA	0	-0.122632	NA	NA	50.6702	0.43	35.9784	0.000901713	2	NA	NA	2.088	0.027	NA	0.06	0.048	0.1314	NA	0.1798	0.1849	0.205479	NA	0.0643	0.0226	0.662758	NA	-0.128667
AT1G04900	133.38	193.42	4055	4055	442	1734	2321	71	334	26	-0.380008	74.6167	38.1784	-0.145432	11	NA	2.58868	-0.104484	12.0246	0.20954	54.0109	NA	36.0789	0.00295931	12	NA	NA	NA	0.0123	NA	NA	NA	0.131	NA	NA	NA	0.0938931	NA	NA	NA	0.409124	NA	NA
AT1G04910	211.44	176.75	3317	3317	519	1903	1414	113	230	63	-0.0698016	172.107	117.897	-0.16586	536	NA	7.0689	-0.0740807	13.3909	0.0904602	57.4891	0.44	39.6141	0.00241182	8	NA	NA	2.094	0.009	0.0225	NA	NA	0.1037	0.2049	NA	NA	0.0867888	0.10981	NA	NA	0.529039	0.414973	NA
AT1G04920	315.36	89.4	4363	4363	1062	3469	894	108	172	9	-0.396487	224.243	33.9435	-0.239128	5	NA	0.618908	-0.118585	2.01654	0.503617	53.8044	NA	42.6541	0.002292	10	2	NA	NA	0.0062	0.0242	NA	NA	0.1165	0.3368	NA	NA	0.0532189	0.0718527	NA	NA	1.08078	0.745395	NA
AT1G04930	176.12	193.43	2763	2763	362	1409	1354	65	255	1	-0.438449	48.4433	23.1598	-0.213914	160	NA	1.86547	-0.112052	0.781002	0.213921	54.2918	NA	39.8118	0.0028954	7	NA	NA	NA	0.0666	NA	NA	NA	0.1236	NA	NA	NA	0.538835	NA	NA	NA	-0.135879	NA	NA
AT1G04940	379.33	225.5	1589	1589	274	1138	451	0	154	NA	NA	NA	NA	-0.0698084	16	NA	50.8819	0.2246	NA	NA	55.2529	0.47	40.9062	0.00125865	2	NA	NA	2.106	0.0146	0.0103	0.0067	0.0089	0.1111	0.287	0.1941	0.172	0.131413	0.0358885	0.0101	0.0198	0.0167057	0.487714	0.920819
AT1G04945	281.33	166.62	3939	3865	644	2532	1333	0	387	13	-0.403754	67.3933	32.076	NA	NA	NA	22.0979	0.0321291	1.92946	0.235743	54.9583	NA	39.1978	0.00228484	8	NA	NA	NA	0.0474	0.0281	NA	NA	0.1202	0.2873	NA	NA	0.394343	0.0978072	NA	NA	0.124657	0.0241337	NA
AT1G04950	194	189.45	4417	4417	549	2328	2084	312	0	63	-0.211483	119.32	81.4867	-0.171245	257	NA	5.40471	-0.092089	17.3748	0.0955431	51.989	0.42	38.1933	0.00294317	11	4	66	2.11	0.0189	0.0207	NA	NA	0.0827	0.2201	NA	NA	0.228537	0.0940482	NA	NA	0.159701	0.412663	NA
AT1G04960	166.9	155.44	3068	3068	334	1669	1399	444	220	62	-0.0902493	278.767	112.642	-0.163735	272	NA	5.42474	-0.0894544	0.150874	0.184981	52.2256	NA	35.691	0.00325945	9	NA	NA	NA	0.0315	NA	NA	NA	0.1084	NA	NA	NA	0.29059	NA	NA	NA	0.121422	NA	NA
AT1G04970	284.83	149.8	2458	2458	488	1709	749	46	196	63	0.20533	631.8	188.602	-0.0336629	NA	NA	8.09059	-0.0684983	5.69663	0.213473	54.8465	0.45	39.0561	0.00203417	5	NA	NA	2.117	0.0166	0.0302	NA	NA	0.0805	0.2245	NA	NA	0.206211	0.134521	NA	NA	-0.0179116	-0.0862816	NA
AT1G04980	177	113.5	2501	2501	447	1593	908	24	225	61	-0.184868	195.447	88.3263	-0.209349	9	NA	4.83253	-0.095161	55.6204	0.172587	52.8753	NA	39.8241	0.00319872	8	NA	11	NA	0.0178	0.0256	NA	NA	0.0826	0.1486	NA	NA	0.215496	0.172275	NA	NA	0.648803	0.237361	NA
AT1G04985	198.6	286.75	2140	2140	193	993	1147	191	220	63	0.0387047	1832.05	145.781	-0.208934	80	NA	8.22384	-0.0475268	1.4069	0.378759	57.7977	0.44	38.7383	0.00186916	4	NA	NA	2.122	0.0124	0.0225	NA	NA	0.0798	0.1995	NA	NA	0.155388	0.112782	NA	NA	0.320335	0.477121	NA
AT1G04990	262.57	145.33	2710	2710	404	1838	872	335	288	54	-0.22931	233.023	76.9055	-0.0874165	617	NA	5.99482	-0.0896146	7.38397	0.234712	54.3387	0.47	39.0406	0.00258303	6	NA	NA	2.125	0.0348	NA	NA	NA	0.0658	NA	NA	NA	0.528875	NA	NA	NA	-0.237361	NA	NA
AT1G05000	198.67	398	3190	3190	247	1192	1990	59	389	31	-0.267646	532.117	67.0538	-0.13315	NA	NA	0.276797	-0.119239	0.837401	0.431318	54.7134	0.59	36.5831	0.00188088	5	2	17	2.131	0.0298	0.0549	NA	NA	0.1792	0.3671	NA	NA	0.166295	0.149551	NA	NA	0.141912	-0.723676	NA
AT1G05010	341	101.67	1669	1669	323	1364	305	163	229	54	1.70477	1563.8	573.937	1.25043	3086	346.3	81.7951	0.385629	75.4129	0.268479	51.2747	0.56	39.6046	0.00179748	3	3	NA	2.137	0.0127	0.0261	NA	NA	0.105	0.2492	NA	NA	0.120952	0.104735	NA	NA	-0.102662	0.45668	NA
AT1G05020	2414	NA	2414	2414	653	2414	0	322	130	4	-0.356278	1396.59	44.2765	-0.228233	234	NA	0.319393	-0.117741	0.112088	0.596301	58.0414	0.43	44.7804	0	0	3	NA	2.141	0.0244	NA	0.0306	0.0198	0.0948	NA	0.2571	0.2503	0.257384	NA	0.0717	0.0998	0.146128	NA	0.408856
AT1G05030	148.25	135.18	3266	3266	524	1779	1487	32	172	63	-0.168755	132.523	92.4674	-0.21177	97	NA	3.64731	-0.10601	NA	0.0945968	56.4443	0.47	38.3344	0.00336803	11	2	NA	2.143	0.0309	NA	NA	NA	0.0879	NA	NA	NA	0.351536	NA	NA	NA	0.235859	NA	NA
AT1G05040	498	84	1080	1080	157	996	84	0	0	2	-0.51463	69.9633	3.58238	NA	NA	NA	0	-0.122572	NA	0.926146	47.5374	NA	38.0556	0.00277778	1	NA	NA	NA	0.0556	NA	NA	NA	0.229	NA	NA	NA	0.242795	NA	NA	NA	-0.0289637	NA	NA
AT1G05055	374	224.67	2170	2170	421	1496	674	35	195	61	-0.254736	118.09	70.3713	-0.204537	188	NA	6.09277	-0.0853581	2.81571	0.121495	56.4175	NA	41.5207	0.00138249	3	4	34	NA	0.0039	NA	NA	NA	0.1096	NA	NA	NA	0.0355839	NA	NA	NA	1.01822	NA	NA
AT1G05060	200.2	210.5	1843	1843	253	1001	842	14	225	63	-0.190895	253.117	86.7776	-0.0904126	297	NA	6.25344	-0.0858117	10.7442	0.214579	48.4902	0.49	38.0358	0.00217037	4	NA	NA	2.156	0.0181	NA	NA	NA	0.1509	NA	NA	NA	0.119947	NA	NA	NA	0.922644	NA	NA
AT1G05065	252	NA	252	252	83	252	0	NA	NA	NA	NA	NA	NA	-0.223875	NA	NA	2.85651	-0.0979717	NA	NA	54.6214	NA	43.254	0	0	1	NA	NA	0.3173	NA	0.2472	0.0275	0.4977	NA	0.6403	0.1282	0.637533	NA	0.0047	0.1045	-0.292256	NA	-0.247784
AT1G05070	292.33	402.5	1682	1682	184	877	805	213	109	61	-0.157707	156.88	95.3065	-0.053292	644	NA	11.6489	-0.0576412	15.807	0.124084	61	0.53	39.7146	0.00118906	2	NA	NA	2.162	0.0264	0.0207	0.0045	0.0088	0.0955	0.1921	0.0924	0.0708	0.27644	0.107756	0.0456	0.1047	0.212608	0.449969	0.221849
AT1G05080	440	84.5	1489	1489	439	1320	169	NA	NA	NA	NA	NA	NA	NA	NA	NA	0	-0.122651	0.481338	NA	55.527	NA	41.2357	0.00134318	2	NA	NA	NA	0.0593	NA	NA	NA	0.0711	NA	NA	NA	0.834037	NA	NA	NA	-0.295426	NA	NA
AT1G05085	93.75	102.67	683	683	124	375	308	NA	NA	NA	NA	NA	NA	NA	NA	NA	0.145861	-0.1226	0.266508	NA	61	NA	38.2138	0.00439239	3	NA	NA	NA	NA	0.0422	NA	NA	NA	0.022	NA	NA	NA	1.91818	NA	NA	NA	0.367977	NA
AT1G05090	530.25	100	2421	2421	706	2121	300	NA	NA	NA	NA	NA	NA	NA	5	NA	0	-0.118882	3.67331	NA	50.793	NA	41.2639	0.00123916	3	NA	NA	NA	0.0455	NA	NA	NA	0.1252	NA	NA	NA	0.363419	NA	NA	NA	-0.192278	NA	NA
AT1G05100	1272	NA	1272	1272	339	1272	0	69	183	7	-0.466213	389.98	16.0249	-0.137112	NA	NA	0.175848	-0.12051	0.145581	0.748833	50.3079	0.45	46.0692	0	0	3	NA	2.174	0.0277	NA	0.045	0.033	0.0879	NA	0.165	0.179	0.315131	NA	0.0665	0.0144	1.25712	NA	0.816134
AT1G05120	170.69	129.47	4673	4673	833	2731	1942	11	218	61	-0.293471	201.677	60.417	-0.00238803	993	NA	3.92742	-0.0995734	0.231458	0.276475	52.7239	0.47	38.9899	0.00320993	15	NA	45	2.176	0.0293	0.0346	NA	NA	0.0978	0.3058	NA	NA	0.299591	0.113146	NA	NA	-0.477121	0.383489	NA
AT1G05140	1509	NA	1509	1509	441	1509	0	133	50	59	0.26356	405.34	203.566	-0.0992375	19	36.6	44.642	0.166223	5.64778	0.160803	47.8616	0.52	41.882	0	0	3	NA	2.186	0.0292	NA	0.0181	0.016	0.1081	NA	0.2317	0.1917	0.27012	NA	0.0906	0.0812	0.241308	NA	-0.599926
AT1G05150	2894	NA	2894	2894	808	2894	0	254	213	62	-0.0138089	551.987	132.286	-0.182163	123	17.5714	12.7313	-0.0432209	14.8226	0.252969	47.4669	0.49	42.5708	0	0	NA	NA	2.188	NA	NA	0.0095	0.0089	NA	NA	0.262	0.2491	NA	NA	0.0024	0.0028	NA	NA	0.627171
AT1G05160	230.89	186.5	3570	3570	490	2078	1492	0	262	49	-0.18931	736.187	87.1848	-0.236614	66	NA	1.98765	-0.106629	1.60645	0.392312	55.6561	0.47	37.591	0.0022409	8	2	NA	2.191	0.0182	0.0281	NA	NA	0.1368	0.2368	NA	NA	0.133041	0.118666	NA	NA	-0.392676	0.377418	NA
AT1G05170	171	125.7	3138	3138	404	1881	1257	317	349	24	-0.355589	236	44.4537	-0.202903	193	NA	4.39138	-0.0943401	NA	0.352928	50.5583	0.46	37.3168	0.00350542	10	3	NA	2.195	0.0113	0.0106	NA	NA	0.1	0.2293	NA	NA	0.113	0.0462276	NA	NA	0.564271	0.735954	NA
AT1G05180	138.71	136.08	3711	3711	422	1942	1769	0	410	63	0.1333	270.817	170.091	-0.0934087	590	NA	8.63322	-0.064373	88.4562	0.100895	55.4284	0.51	38.2916	0.00377257	13	8	81	2.201	0.0185	0.0397	NA	NA	0.0959	0.1444	NA	NA	0.192909	0.274931	NA	NA	0.198834	0.0652667	NA
AT1G05190	311.67	276	1487	1487	223	935	552	92	171	60	2.56875	2017.05	795.966	-0.20838	2610	NA	481.993	3.27592	165.975	0.208792	53.2157	0.45	38.4667	0.00134499	2	3	36	2.205	0.0063	0.014	0.0043	0.0042	0.1733	0.3624	0.5091	0.559	0.0363531	0.0386313	0.0412	0.0414	0.330993	0.809866	0.753328
AT1G05200	472.14	148	4193	4193	959	3305	888	0	150	39	-0.321937	133.243	53.1017	-0.203953	11	NA	15.5443	-0.083024	0.259987	0.288286	54.5179	0.5	40.9731	0.00166945	6	NA	3	2.209	0.0156	NA	NA	NA	0.1212	NA	NA	NA	0.128713	NA	NA	NA	-0.0694861	NA	NA
AT1G05205	185.67	311	1179	1179	91	557	622	32	249	62	0.00152746	319.28	136.227	-0.0305867	822	NA	12.4037	-0.0446404	10.3735	0.182393	61	NA	37.9135	0.00169635	2	NA	NA	NA	0.0107	NA	NA	NA	0.121	NA	NA	NA	0.0884298	NA	NA	NA	0.579784	NA	NA
AT1G05210	385	510	1280	1280	168	770	510	65	198	49	-0.177554	235.883	90.2061	-0.150952	4	NA	4.67664	-0.0849319	NA	0.248199	49.8704	0.53	38.8281	0.00078125	1	NA	NA	2.213	0.0227	NA	0.0635	0.0681	0.1625	NA	0.3185	0.2484	0.139692	NA	0.0437	0.0896	0.457377	NA	0.477121
AT1G05220	256.33	431	1667	1631	160	769	862	0	0	NA	NA	NA	NA	-0.231139	NA	NA	1.49383	-0.114639	1.45689	NA	52.9618	0.58	38.3323	0.00119976	2	NA	NA	2.215	0.0157	NA	NA	NA	0.1262	NA	NA	NA	0.124406	NA	NA	NA	1.17823	NA	NA
AT1G05230	212.43	225.46	5910	5905	721	2974	2931	0	0	50	-0.265038	207.24	67.724	-0.189347	203	NA	3.99222	-0.0982305	0.409464	0.254162	53.2174	0.46	35.533	0.00270728	13	5	NA	2.216	NA	0.0144	NA	NA	NA	0.1856	NA	NA	NA	0.0775862	NA	NA	NA	1.06131	NA
AT1G05240	319.25	89.33	1545	1545	325	1277	268	65	234	NA	NA	NA	NA	NA	26	NA	0	-0.122605	16.2163	NA	53.5618	NA	43.8835	0.00194175	3	2	NA	NA	0.0962	NA	NA	NA	0.1289	NA	NA	NA	0.746315	NA	NA	NA	-0.458028	NA	NA
AT1G05250	341.5	89.33	1634	1634	325	1366	268	65	323	NA	NA	NA	NA	NA	19	NA	0	-0.122651	16.2163	NA	53.5618	NA	42.6561	0.00183599	3	2	NA	NA	0.0962	NA	NA	NA	0.1289	NA	NA	NA	0.746315	NA	NA	NA	-0.458028	NA	NA
AT1G05260	302.25	154.67	1673	1673	326	1209	464	60	168	15	-0.0491945	1015.44	123.193	-0.00307163	18	58.6667	0.699168	-0.114148	327.164	0.542847	56.7525	0.51	38.3144	0.00179319	3	2	NA	2.232	0.0173	0.0191	NA	NA	0.1552	0.3437	NA	NA	0.111469	0.0555717	NA	NA	0.547529	0.640324	NA
AT1G05270	154	173	2770	2770	371	1386	1384	105	165	58	-0.318085	125.19	54.0917	-0.189375	105	NA	11.8108	-0.0486991	35.9406	0.222755	54.5938	NA	38.4477	0.00288809	8	NA	NA	NA	0.0155	0.0508	NA	NA	0.0949	0.1216	NA	NA	0.16333	0.417763	NA	NA	0.805589	-0.237361	NA
AT1G05280	299.4	146.25	2082	2082	461	1497	585	0	0	7	-0.390009	415.56	35.6081	-0.228233	9	NA	0	-0.122582	0.399196	0.63296	55.5795	0.5	38.0884	0.00192123	4	NA	NA	2.237	0.0382	NA	NA	NA	0.1532	NA	NA	NA	0.249347	NA	NA	NA	0.524763	NA	NA
AT1G05290	281.5	95	1411	1411	369	1126	285	0	0	2	-0.506403	61.3367	5.69661	NA	NA	NA	0	-0.122651	0.0886592	0.694708	52.9747	NA	35.932	0.00212615	3	3	NA	NA	0.0744	NA	NA	NA	0.1601	NA	NA	NA	0.46471	NA	NA	NA	-0.289448	NA	NA
AT1G05291	241.33	180.5	1085	1085	204	724	361	0	0	NA	NA	NA	NA	NA	NA	NA	0	-0.122651	NA	NA	52.4081	NA	35.4839	0.00184332	2	NA	NA	NA	0.1056	NA	NA	NA	0.1212	NA	NA	NA	0.871287	NA	NA	NA	-0.339488	NA	NA
AT1G05300	458.33	684.5	2744	2744	360	1375	1369	140	152	7	-0.439812	64.4167	22.8096	-0.160249	200	NA	1.33411	-0.105491	NA	0.371021	58.5245	0.52	36.1152	0.000728863	2	1	NA	2.247	0.0236	0.0257	0.0265	0.0223	0.1108	0.3218	0.2806	0.2525	0.212996	0.0798633	0.0926	0.094	0.23976	0.723104	0.208276
AT1G05310	267.4	159.5	1975	1975	393	1337	638	83	72	4	-0.466441	64.2333	15.9662	-0.231865	37	NA	1.72029	-0.112109	0.997774	0.450167	57.5584	0.47	37.5696	0.00202532	4	1	NA	2.252	0.021	0.0234	NA	NA	0.214	0.2823	NA	NA	0.0981308	0.0828905	NA	NA	0.444636	0.560095	NA
AT1G05330	414	NA	414	414	137	414	0	NA	NA	0	-0.489419	31.8833	10.0612	-0.236949	NA	NA	0	-0.122015	NA	0.424564	47.8401	0.53	43.7198	0	0	NA	NA	2.259	0.0825	NA	NA	NA	0.0643	NA	NA	NA	1.28305	NA	NA	NA	-0.283997	NA	NA
AT1G05350	116.21	139.92	3446	3446	431	1627	1819	118	213	63	-0.0962176	254.243	111.108	-0.184965	194	16.9286	6.87988	-0.0874289	100.092	0.174696	54.2175	0.5	37.5508	0.00377249	13	1	5	2.261	0.0069	0.0132	NA	NA	0.121	0.3086	NA	NA	0.0570248	0.0427738	NA	NA	-0.584904	-0.392408	NA
AT1G05360	207	173.14	2868	2868	416	1656	1212	218	187	63	-0.163313	570.153	93.8657	-0.16454	21	NA	3.3476	-0.104382	NA	0.311545	52.9043	0.47	37.7615	0.00244073	7	NA	NA	2.265	0.013	0.0211	NA	NA	0.113	0.191	NA	NA	0.115044	0.110471	NA	NA	0.128667	0.0839801	NA
AT1G05370	211.43	268.17	3089	3089	417	1480	1609	0	0	1	-0.484685	49	11.2779	-0.246755	8	NA	0.681165	-0.117241	1.02685	0.51021	52.9141	0.52	36.0635	0.00194238	6	NA	NA	2.27	0.0069	NA	0.0282	0.0254	0.1033	NA	0.218	0.219	0.0667957	NA	0.0498	0.0421	1.33579	NA	0.537119
AT1G05380	517	230.86	5752	5752	1138	4136	1616	0	424	63	0.00247907	770.817	136.472	-0.0928458	10	NA	6.26533	-0.0793134	1.77571	0.289558	51.6555	NA	40.0382	0.00139082	7	3	NA	NA	0.0353	NA	0.0787	0.0797	0.1088	NA	0.225	0.2212	0.324449	NA	0.0371	0.0435	-0.0964222	NA	-0.207431
AT1G05385	248.67	151	1048	1048	199	746	302	70	76	58	-0.108923	247.74	107.843	-0.156327	135	NA	23.034	0.00476347	11.9028	0.193539	45.2108	NA	35.7824	0.0019084	2	3	NA	NA	0.023	0.0357	0.0422	0.042	0.0958	0.3668	0.2511	0.2753	0.240084	0.0973282	0.0029	0.0095	0.0395085	0.349879	0
AT1G05410	348.4	166.5	2408	2408	471	1742	666	0	133	24	-0.364756	126.3	42.0978	-0.18078	161	NA	5.58777	-0.0845892	0.256097	0.258632	53.9934	0.44	40.407	0.00207641	4	NA	NA	2.285	0.0308	NA	NA	NA	0.0941	NA	NA	NA	0.327311	NA	NA	NA	0.462643	NA	NA
AT1G05420	681	NA	681	681	226	681	0	NA	NA	NA	NA	NA	NA	-0.128	30	NA	2.44758	-0.104517	NA	NA	47.8935	NA	52.5698	0	0	NA	4	NA	0.0209	NA	0.0444	0.0469	0.1118	NA	0.2572	0.2247	0.186941	NA	0.0188	0.0407	0.490694	NA	0.185637
AT1G05430	177.83	139	1762	1762	269	1067	695	87	170	62	-0.111091	157.783	107.286	-0.247844	49	NA	12.6385	-0.0448137	4.94277	0.0883868	49.2837	NA	37.9682	0.00283768	5	NA	NA	NA	0.043	0.0954	NA	NA	0.0922	0.206	NA	NA	0.466377	0.463107	NA	NA	-0.255273	-0.255273	NA
AT1G05440	509	157.5	1842	1842	384	1527	315	5	367	9	-0.443829	96.07	21.7773	-0.204507	108	NA	2.49404	-0.110477	NA	0.424367	54.6798	0.45	39.468	0.00108578	2	2	NA	2.295	0.0677	NA	NA	NA	0.1772	NA	NA	NA	0.382054	NA	NA	NA	-0.123449	NA	NA
AT1G05450	167.8	116.25	1304	1304	205	839	465	93	128	11	-0.190663	963.37	86.8373	-0.191917	7	NA	0.171536	-0.121926	1.24498	0.620858	51.5661	NA	36.5798	0.00306748	4	NA	NA	NA	0.0595	NA	NA	NA	0.1555	NA	NA	NA	0.382637	NA	NA	NA	0.146128	NA	NA
AT1G05470	207.38	137.58	4347	4347	617	2696	1651	412	0	5	-0.443274	65.45	21.9198	-0.19337	187	NA	3.02318	-0.102785	0.984634	0.311426	51.2006	0.49	38.1412	0.00276052	12	4	6	2.307	0.0038	0.0053	NA	NA	0.1169	0.3189	NA	NA	0.0325064	0.0166196	NA	NA	0.964836	1.04139	NA
AT1G05490	1150	83.67	4851	4851	1410	4600	251	0	193	2	-0.489721	457.977	26.1112	-0.234528	46	NA	0.195085	-0.121381	1.2061	0.570185	50.3531	0.45	41.7027	0.000618429	3	NA	NA	2.319	0.0668	NA	NA	NA	0.0981	NA	NA	NA	0.680938	NA	NA	NA	-0.379775	NA	NA
AT1G05500	162.31	180	4270	4270	560	2110	2160	143	284	62	-0.139391	158.757	100.013	-0.203992	NA	12.5625	10.038	-0.0636334	39.2704	0.115379	55.8065	0.49	38.1499	0.0028103	12	NA	11	2.322	0.0066	0.0084	NA	NA	0.0663	0.1284	NA	NA	0.0995475	0.0654206	NA	NA	0.503856	0.588017	NA
AT1G05510	326.67	219	1418	1418	241	980	438	81	173	6	1.53676	10256.1	530.761	NA	NA	NA	0.070309	-0.121791	144.637	0.833682	57.3508	NA	40.1269	0.00141044	2	1	NA	NA	0.0144	0.059	0.0204	0.027	0.1359	0.2698	0.2263	0.1669	0.10596	0.218681	0.0144	0.0295	0.255273	-0.255273	0.69897
AT1G05520	215.5	202.36	4812	4812	783	2586	2226	8	226	63	-0.0596172	208.763	120.514	-0.0949308	603	37.5882	8.1315	-0.0654644	195.166	0.12942	52.6316	NA	39.6924	0.00228595	11	1	24	NA	0.0153	NA	NA	NA	0.118	NA	NA	NA	0.129661	NA	NA	NA	-0.602971	NA	NA
AT1G05530	1368	NA	1368	1368	455	1368	0	NA	NA	0	-0.512292	17.7567	4.18323	-0.218065	32	NA	0.163517	-0.122219	0.577861	0.608688	56.8674	0.46	45.9064	0	0	1	NA	2.333	0.0404	NA	0.0672	0.0702	0.1055	NA	0.2907	0.2786	0.382938	NA	0.0838	0.068	0.464712	NA	-0.116506
AT1G05540	423.33	128	1526	1526	367	1270	256	62	104	42	-0.318187	155.047	54.0654	-0.159377	NA	NA	2.41417	-0.101917	0.215523	0.23824	53.3585	0.49	42.8571	0.00131062	2	NA	NA	2.336	0.0398	NA	NA	NA	0.0857	NA	NA	NA	0.464411	NA	NA	NA	0.153584	NA	NA
AT1G05550	266.17	272.4	2959	2959	385	1597	1362	169	270	0	-0.473061	32.0067	14.2649	-0.0287352	475	NA	0.0378135	-0.119305	0.333694	0.342762	57.3467	0.43	38.2224	0.00236566	5	NA	NA	2.338	0.0461	NA	NA	NA	0.1099	NA	NA	NA	0.419472	NA	NA	NA	0.362167	NA	NA
AT1G05560	1650	NA	1650	1650	469	1650	0	64	176	26	-0.28177	716.993	63.4241	-0.0651208	415	44.4286	19.061	0.0102536	13.2181	0.472248	55.6325	NA	43.8182	0	0	4	2	NA	0.0394	NA	0.0621	0.0605	0.0957	NA	0.2837	0.2628	0.411703	NA	0.0721	0.0625	-0.0735774	NA	0.477121
AT1G05570	144.91	130.98	11732	11732	1950	6231	5501	0	174	61	0.202437	610.02	187.858	-0.0390462	800	50.4118	2.56354	-0.103647	0.608138	0.217887	54.3463	0.46	38.834	0.00366519	42	3	31	2.344	0.0061	NA	NA	NA	0.1189	NA	NA	NA	0.0513036	NA	NA	NA	0.591906	NA	NA
AT1G05575	497	NA	497	497	89	497	0	89	138	30	-0.199299	440.023	84.6178	-0.164109	152	NA	0.449508	-0.11694	1.50331	0.425022	52.127	NA	37.2233	0	0	1	NA	NA	0.0296	NA	NA	NA	0.145	NA	NA	NA	0.204138	NA	NA	NA	0.385351	NA	NA
AT1G05577	250.33	105.4	2029	2029	372	1502	527	110	273	2	-0.507252	115.25	5.47841	-0.204265	50	NA	0	-0.122167	0.338617	0.96072	56.6367	NA	37.8019	0.00246427	5	NA	NA	NA	0.0196	NA	NA	NA	0.0952	NA	NA	NA	0.205882	NA	NA	NA	-0.342423	NA	NA
AT1G05580	719.75	197.67	3472	3472	756	2879	593	0	161	NA	NA	NA	NA	-0.241307	NA	NA	0	-0.122651	0.0356651	NA	55.85	NA	43.6348	0.00115207	3	1	4	NA	0.0213	0.0186	0.0199	0.0122	0.0894	0.4416	0.302	0.2554	0.238255	0.0421196	0.148	0.1565	0.187431	1.18132	0.136838
AT1G05590	710.33	198	2527	2527	580	2131	396	0	190	3	-0.421615	41.3067	27.4858	-0.164026	4	21.7333	8.8168	-0.0502873	7.49982	0.177132	52.2337	0.49	41.67	0.000791452	2	1	1	2.365	0.0314	NA	0.0124	0.0204	0.0993	NA	0.1395	0.1986	0.316213	NA	0.088	0.0923	-0.0493828	NA	-0.276206
AT1G05600	892	137	1921	1921	504	1784	137	0	181	41	-0.355462	77.6833	44.4862	-0.210317	NA	NA	2.82578	-0.102713	0.0978557	0.162056	50.555	0.49	40.0833	0.000520562	1	NA	NA	2.367	0.0216	0.0432	0.0232	0.0245	0.1089	0.3011	0.2496	0.236	0.198347	0.143474	0.058	0.0498	0.0576068	0.274158	0.227798
AT1G05610	183.12	87	2074	2074	476	1465	609	0	0	0	-0.499642	16.2333	7.43407	-0.247844	NA	NA	0.38465	-0.120888	0.139345	0.37536	46.9266	0.48	37.6085	0.00337512	7	1	NA	2.368	0.0265	0.0511	NA	NA	0.1049	0.1967	NA	NA	0.252622	0.259786	NA	NA	-0.388484	0.0882609	NA
AT1G05615	173	122.5	764	764	172	519	245	NA	NA	NA	NA	NA	NA	NA	NA	NA	0	-0.122605	0.205305	NA	61	NA	44.5026	0.0026178	2	NA	NA	NA	0.1041	NA	NA	NA	0.0613	NA	NA	NA	1.69821	NA	NA	NA	-0.81661	NA	NA
AT1G05620	142.22	159.12	2553	2553	322	1280	1273	128	183	63	0.155389	477.38	175.767	-0.0951871	12	NA	3.83665	-0.0892251	37.8549	0.192156	51.4428	NA	36.5452	0.00313357	8	NA	6	NA	0.0151	0.0334	NA	NA	0.1148	0.2271	NA	NA	0.131533	0.147072	NA	NA	0.367977	0.33403	NA
AT1G05630	388.8	128.67	5046	5046	1170	3888	1158	165	210	20	-0.371996	281.85	40.2374	-0.180918	16	NA	4.07879	-0.0979205	NA	0.413829	56.9785	0.46	43.6385	0.00198177	9	5	1	2.376	0.0108	0.0407	NA	NA	0.094	0.2906	NA	NA	0.114894	0.140055	NA	NA	0.187627	-0.45322	NA
AT1G05650	296.25	226	1863	1863	394	1185	678	NA	NA	NA	NA	NA	NA	-0.195549	29	NA	0	-0.12256	0.34917	NA	60.9777	0.48	40.4187	0.00161031	3	1	29	2.384	0.0239	NA	NA	NA	0.1235	NA	NA	NA	0.193522	NA	NA	NA	-0.251056	NA	NA
AT1G05660	296.25	196	1773	1773	394	1185	588	NA	NA	NA	NA	NA	NA	NA	NA	NA	0	-0.12263	0.09989	NA	57.6806	NA	40.8911	0.00169205	3	1	40	NA	0.0248	NA	NA	NA	0.0777	NA	NA	NA	0.319176	NA	NA	NA	0	NA	NA
AT1G05675	746.5	141	1634	1634	453	1493	141	34	97	NA	NA	NA	NA	NA	NA	NA	0.327412	-0.121159	NA	NA	55.6586	NA	41.1261	0.000611995	1	1	NA	NA	0.0437	NA	0.0256	0.0438	0.1001	NA	0.202	0.2776	0.436563	NA	0.2756	0.285	-0.555114	NA	-0.367977
AT1G05680	759	82	1600	1600	453	1518	82	52	104	19	-0.261934	1040.27	68.5216	-0.0873257	583	NA	0.893652	-0.114442	2.16458	0.592703	54.9641	0.47	42.5625	0.000625	1	4	NA	2.396	0.0189	NA	0.0371	0.0331	0.095	NA	0.2176	0.1894	0.198947	NA	0.003	0.0052	0.656909	NA	-0.437613
AT1G05690	332	169.25	2337	2337	364	1660	677	0	215	18	-0.392297	104.593	35.0202	-0.22097	9	NA	0.666091	-0.114241	0.737882	0.288623	49.4041	NA	39.1528	0.0017116	4	1	1	NA	NA	NA	0.0637	0.0572	NA	NA	0.2468	0.1773	NA	NA	0.0388	0.0735	NA	NA	0.146128
AT1G05700	232.64	89.1	3450	3450	852	2559	891	NA	NA	6	-0.4698	90.54	15.103	-0.232591	NA	NA	0	-0.122552	0.0477644	0.498183	52.5951	NA	39.7971	0.00289855	10	3	NA	NA	NA	0.0631	NA	NA	NA	0.1959	NA	NA	NA	0.322103	NA	NA	NA	-0.761118	NA
AT1G05710	240	280.25	2327	2327	171	1200	1121	0	247	41	-0.17957	303.297	89.6878	-0.0430197	56	NA	1.93682	-0.112468	5.06665	0.280544	54.6531	NA	38.2037	0.0034379	4	4	NA	NA	0.0139	0.0363	NA	NA	0.0755	0.1421	NA	NA	0.184106	0.255454	NA	NA	0.130078	0.662758	NA
AT1G05720	195.5	227	1463	1463	163	782	681	60	230	NA	NA	NA	NA	0.0181201	1018	NA	9.74151	-0.0521221	11.7243	NA	58.356	0.49	38.5509	0.00205058	3	NA	1	2.409	NA	0.0249	NA	NA	NA	0.3433	NA	NA	NA	0.0725313	NA	NA	NA	0.404571	NA
AT1G05730	382	301.5	1749	1749	149	1146	603	552	144	NA	NA	NA	NA	NA	NA	NA	3.07429	-0.100008	16.4096	NA	61	0.5	38.1933	0.00114351	2	NA	5	2.411	0.0142	0.0956	NA	NA	0.0807	0.3355	NA	NA	0.17596	0.284948	NA	NA	0.218679	0.237361	NA
AT1G05740	146	99	636	636	145	438	198	NA	NA	0	-0.504971	15.0133	6.06455	NA	NA	NA	0	-0.122424	NA	0.417484	56.8547	0.5	38.3648	0.00314465	2	NA	NA	2.412	0.0386	NA	NA	NA	0.0872	NA	NA	NA	0.442661	NA	NA	NA	-0.109144	NA	NA
AT1G05750	3226	NA	3226	3226	500	3226	0	14	1709	0	-0.444081	35.8733	21.7124	-0.244031	NA	NA	2.97245	-0.102201	0.160146	0.18779	56.4032	0.49	41.1035	0	0	2	NA	2.413	NA	NA	0.0225	0.0187	NA	NA	0.1566	0.1431	NA	NA	0.0569	0.0616	NA	NA	-0.195416
AT1G05760	317	119	753	753	174	634	119	46	63	NA	NA	NA	NA	-0.22649	72	NA	4.98925	-0.0905948	5.94896	NA	61	0.52	40.239	0.00132802	1	1	NA	2.415	NA	0.0548	0.587	0.0144	NA	0.45	1.2565	0.2494	NA	0.121778	0.1706	0.0665	NA	0.550317	0.109144
AT1G05780	349	1099	1797	1797	106	698	1099	153	224	NA	NA	NA	NA	-0.220607	27	NA	1.21936	-0.116485	NA	NA	38.2832	0.39	37.9521	0.000556483	1	NA	NA	2.418	0.0252	NA	NA	NA	0.157	NA	NA	NA	0.16051	NA	NA	NA	0.576253	NA	NA
AT1G05790	176.93	164.77	4619	4619	516	2477	2142	0	124	63	-0.111645	908.513	107.144	-0.198309	NA	NA	3.5172	-0.0962134	0.132984	0.349724	49.9877	0.44	38.8179	0.00324746	13	1	NA	2.423	0.0133	0.021	NA	NA	0.0757	0.1795	NA	NA	0.175694	0.116992	NA	NA	0.842236	1.02996	NA
AT1G05800	1416	NA	1416	1416	471	1416	0	NA	NA	0	-0.511091	15.71	4.4919	NA	NA	NA	0	-0.122623	NA	0.556334	52.9387	NA	45.1977	0	0	4	NA	NA	0.0339	0.0439	0.0458	0.0353	0.1123	0.2143	0.1549	0.1434	0.30187	0.204853	0.0353	0.0086	0.213797	0.0395085	0.722692
AT1G05805	237.5	299.2	2921	2921	362	1425	1496	70	266	58	-0.0950574	191.23	111.406	-0.195694	24	14.4667	11.8933	-0.0525427	8.01859	0.139425	56.0773	NA	37.6241	0.00171174	5	3	NA	NA	0.0134	0.038	NA	NA	0.1066	0.3097	NA	NA	0.125704	0.122699	NA	NA	-0.234766	-0.265314	NA
AT1G05810	448	251	1147	1147	261	896	251	0	0	45	-0.282757	137.953	63.1705	-0.176809	NA	NA	6.64914	-0.0916398	3.92417	0.21235	50.8638	NA	43.4176	0.00087184	1	1	NA	NA	0.0091	0.0258	NA	NA	0.2418	1.0573	NA	NA	0.0376344	0.0244018	NA	NA	0.831087	0.734084	NA
AT1G05820	170.08	206.18	4309	4309	507	2041	2268	94	423	NA	NA	NA	NA	-0.244213	4	NA	0.468025	-0.119582	0.110783	NA	59.1589	0.48	37.2244	0.00278487	11	3	NA	2.439	0.0217	0.033	NA	NA	0.104	0.2126	NA	NA	0.208654	0.155221	NA	NA	-0.114955	-0.0416409	NA
AT1G05830	146.42	150.68	7574	7574	1083	3807	3767	208	0	NA	NA	NA	NA	-0.147922	14	25.4286	4.27456	-0.099295	0.155455	NA	53.1349	NA	38.5794	0.0034328	25	3	50	NA	0.0242	0.0297	NA	NA	0.1256	0.1771	NA	NA	0.192675	0.167702	NA	NA	0.57397	0.631935	NA
AT1G05835	260	71	591	591	127	520	71	24	112	NA	NA	NA	NA	NA	NA	NA	11.7432	-0.0706978	1.76559	NA	61	NA	41.4552	0.00169205	1	NA	NA	NA	NA	0.0443	NA	NA	NA	0.186	NA	NA	NA	0.238172	NA	NA	NA	0.119186	NA
AT1G05840	169.8	205.56	3548	3548	485	1698	1850	131	109	63	-0.0731977	247.693	117.024	-0.172585	257	NA	3.65575	-0.104832	1.28972	0.157265	53.0739	0.47	38.3315	0.00253664	9	3	NA	2.451	0.0128	NA	NA	NA	0.1201	NA	NA	NA	0.106578	NA	NA	NA	0.339488	NA	NA
AT1G05850	369.5	238.33	2193	2193	321	1478	715	0	330	63	4.46846	3363.5	1284.16	2.70007	10863	678.941	339.406	1.92732	12.673	0.139388	52.9324	0.53	39.4437	0.00136799	3	6	NA	2.455	0.0167	0.0181	NA	NA	0.1921	0.3422	NA	NA	0.0869339	0.052893	NA	NA	0.656042	0.69897	NA
AT1G05860	392	463	2102	2102	280	1176	926	47	0	0	-0.432954	39.24	24.572	-0.219082	NA	NA	5.80262	-0.0839693	1.45262	0.163137	55.5628	0.49	39.7241	0.000951475	2	NA	NA	2.457	0.0288	NA	0.0725	0.0559	0.1469	NA	0.2293	0.176	0.196052	NA	0.0887	0.0786	0.0155122	NA	0.064458
AT1G05870	321	173.67	1837	1805	189	1284	521	33	0	NA	NA	NA	NA	-0.23586	570	NA	8.81573	-0.0721163	NA	NA	54.143	NA	40.2286	0.00217746	3	3	NA	NA	0.0399	0.0209	NA	NA	0.0709	0.2796	NA	NA	0.562764	0.0747496	NA	NA	-0.140179	0.993751	NA
AT1G05880	123.29	91.15	2911	2911	496	1726	1185	12	223	0	-0.500362	21.6433	7.24905	-0.243486	NA	NA	0	-0.122495	0.366466	0.460918	54.7881	NA	35.2456	0.00480934	13	NA	NA	NA	0.0606	NA	NA	NA	0.1036	NA	NA	NA	0.584942	NA	NA	NA	-0.118435	NA	NA
AT1G05890	153.07	205.5	5274	5173	552	2296	2877	274	363	62	-0.232325	186.263	76.1306	-0.0759768	23	NA	4.90023	-0.0941069	63.8865	0.191383	53.5303	0.46	37.3341	0.00303375	14	NA	4	2.467	0.0375	0.0416	0.1081	0.0988	0.079	0.2196	0.4182	0.4017	0.474684	0.189435	0.1924	0.2021	-0.498055	-0.104624	-0.428817
AT1G05894	1490	NA	1490	1490	457	1490	0	28	88	NA	NA	NA	NA	NA	NA	NA	0.217051	-0.120754	0.430856	NA	49.3489	NA	39.9329	0	0	NA	NA	NA	0.0307	0.0729	0.0765	0.063	0.0842	0.1873	0.1829	0.1611	0.364608	0.389215	0.0806	0.0597	0.158567	-0.0997029	-0.134699
AT1G05900	150.6	145.56	2821	2821	314	1506	1310	40	0	19	-0.403884	66.4	32.0424	-0.200897	10	NA	6.09532	-0.0908683	NA	0.212247	52.0532	NA	37.5753	0.00354484	9	1	6	NA	0.0424	0.0225	NA	NA	0.0963	0.212	NA	NA	0.440291	0.106132	NA	NA	0.355127	0.196295	NA
AT1G05910	358.36	248.2	6424	6424	1210	3942	2482	0	144	63	-0.122109	206.703	104.455	-0.219121	11	9.09091	5.20479	-0.0880791	20.656	0.14789	51.1614	NA	40.7067	0.00155666	10	NA	66	NA	0.016	0.0187	NA	NA	0.0809	0.2209	NA	NA	0.197775	0.0846537	NA	NA	0.195319	0.445767	NA
AT1G05920	1477	NA	1477	1477	315	1477	0	266	263	0	-0.519553	18.2367	2.31735	NA	NA	NA	0	-0.122651	0.297265	0.82826	51.551	NA	41.7062	0	0	3	NA	NA	0.0891	NA	NA	NA	0.1866	NA	NA	NA	0.477492	NA	NA	NA	0.324982	NA	NA
AT1G05930	478.5	559	1516	1516	318	957	559	NA	NA	NA	NA	NA	NA	-0.208623	NA	NA	0	-0.122628	NA	NA	52.6386	NA	42.3483	0.000659631	1	3	NA	NA	0.1572	NA	NA	NA	0.1671	NA	NA	NA	0.940754	NA	NA	NA	0.42027	NA	NA
AT1G05940	244.38	124	2823	2823	569	1955	868	42	203	63	0.447822	482.153	250.919	-0.0167437	941	NA	18.1066	-0.00277224	11.1472	0.116624	52.338	0.54	42.012	0.00247963	7	2	8	2.487	0.0149	0.0283	NA	NA	0.0859	0.193	NA	NA	0.173458	0.146632	NA	NA	-0.219248	0.306051	NA
AT1G05950	186.91	101.5	3071	3071	627	2056	1015	0	0	7	-0.476153	56.4667	13.4704	-0.219517	36	NA	1.37031	-0.105626	9.36137	0.519891	52.944	NA	38.4565	0.00325627	10	NA	NA	NA	NA	0.0826	NA	NA	NA	0.1989	NA	NA	NA	0.415284	NA	NA	NA	-0.529828	NA
AT1G05960	167.5	181.33	7502	7502	1003	3685	3808	0	505	63	-0.123414	2079.47	104.119	-0.158506	336	23	5.56742	-0.0820829	4.41653	0.455528	54.3838	NA	37.4034	0.00293255	21	NA	NA	NA	0.0222	0.0384	NA	NA	0.0763	0.1569	NA	NA	0.290957	0.244742	NA	NA	0.941031	0.56971	NA
AT1G05970	285.67	185	1227	1227	200	857	370	0	197	NA	NA	NA	NA	-0.239855	202	NA	2.94258	-0.105502	0.306429	NA	56.4999	0.6	41.8093	0.00244499	2	NA	NA	2.5	0.0541	NA	NA	NA	0.2159	NA	NA	NA	0.250579	NA	NA	NA	0.0741017	NA	NA
AT1G05990	594	NA	594	594	150	594	0	0	0	0	-0.517402	10.34	2.87011	-0.217338	NA	NA	0	-0.122651	NA	0.72674	50.5394	0.43	44.4444	0	0	NA	NA	2.502	0.0134	NA	0.0211	0.0249	0.1354	NA	0.2461	0.2943	0.098966	NA	0.015	0.0152	0.954243	NA	0.954243
AT1G06000	1587	NA	1587	1587	435	1587	0	92	187	56	0.453632	871.893	252.412	0.332583	1912	135.688	40.4314	0.134723	106.344	0.259471	52.3483	0.51	46.9439	0	0	2	1	2.504	0.0217	0.0894	0.0716	0.0571	0.101	0.2419	0.2411	0.2118	0.214851	0.369574	0.0677	0.0466	-0.276992	-0.196295	-0.180736
AT1G06010	211	373.5	1380	1380	78	633	747	0	327	62	-0.000752744	574.547	135.641	-0.165171	24	NA	4.61636	-0.0988088	18.3664	0.261743	56.0266	0.53	37.3188	0.00144928	2	NA	NA	2.507	0.0366	NA	NA	NA	0.0864	NA	NA	NA	0.423611	NA	NA	NA	-0.294399	NA	NA
AT1G06020	259.5	172	1554	1554	345	1038	516	NA	NA	0	-0.514689	27.1933	3.56714	-0.10621	10	NA	0.336438	-0.122311	13.9677	0.740795	54.0944	0.53	40.8623	0.0019305	3	3	NA	2.508	0.0122	NA	NA	NA	0.1901	NA	NA	NA	0.0641767	NA	NA	NA	-0.113003	NA	NA
AT1G06030	255.25	87	1282	1282	329	1021	261	0	0	NA	NA	NA	NA	NA	NA	NA	0	-0.122581	23.7761	NA	50.9842	NA	43.9158	0.00234009	3	3	NA	NA	0.019	NA	NA	NA	0.1835	NA	NA	NA	0.103542	NA	NA	NA	0.855691	NA	NA
AT1G06040	654.5	169	1478	1478	177	1309	169	231	544	63	2.01798	1349.8	654.427	0.329074	2189	134.882	132.105	0.65829	NA	0.12393	48.2034	0.55	40.3248	0.00135318	1	3	2	2.512	0.0179	NA	0.0338	0.0457	0.1745	NA	0.1704	0.0413	0.102579	NA	0.0076	0.1259	0.377418	NA	-0.0543577
AT1G06050	647	657	1951	1951	313	1294	657	0	121	55	-0.263174	480.293	68.203	-0.23586	9	NA	3.41931	-0.103459	0.707788	0.348566	55.2397	0.51	38.7494	0.000512558	1	NA	NA	2.513	0.0232	0.051	0.0269	0.0324	0.1543	0.2278	0.1535	0.1733	0.150356	0.223881	0.0106	0.0172	0.249001	0.241262	0.140179
AT1G06060	159.29	134	1919	1919	213	1115	804	128	345	63	-0.165874	199.73	93.2077	-0.153276	NA	NA	8.62045	-0.0664816	28.1085	0.159196	55.4104	0.48	38.4575	0.00312663	6	NA	NA	2.516	0.0293	0.0441	NA	NA	0.168	0.1865	NA	NA	0.174405	0.236461	NA	NA	-0.247403	-0.169142	NA
AT1G06070	378.6	231.75	2820	2820	423	1893	927	0	372	63	-0.229298	193.323	76.9085	-0.181748	212	NA	6.18026	-0.0835725	27.8337	0.204534	51.6398	0.48	39.539	0.00141844	4	3	NA	2.518	0.0189	0.012	0.0043	0.0001	0.1434	0.253	0.0957	0.0781	0.131799	0.0474308	0.0067	0.0179	0.364417	0.69897	0.283997
AT1G06080	244	378.75	2735	2735	305	1220	1515	93	209	43	-0.174453	488.027	91.003	NA	NA	NA	1.44789	-0.113912	NA	0.354516	58.1736	NA	33.8574	0.00146252	4	1	22	NA	0.0068	0.0216	NA	NA	0.0801	0.2962	NA	NA	0.0848939	0.0729237	NA	NA	1.43492	0.567691	NA
AT1G06090	226.2	170	1811	1811	299	1131	680	38	193	NA	NA	NA	NA	-0.23477	NA	NA	0.39213	-0.118776	0.165428	NA	57.1263	NA	37.4379	0.00220872	4	1	17	NA	0.0323	0.0317	NA	NA	0.1817	0.19	NA	NA	0.177766	0.166842	NA	NA	0.418386	0.274158	NA
AT1G06100	180	147.5	1490	1490	299	900	590	NA	NA	11	-0.378236	200.247	38.6338	-0.223875	NA	NA	5.02815	-0.0956632	0.0299958	0.444888	56.7929	0.49	37.7852	0.00268456	4	1	1	2.532	0.0429	NA	NA	NA	0.0716	NA	NA	NA	0.599162	NA	NA	NA	-0.676976	NA	NA
AT1G06110	312.8	97.75	1955	1955	436	1564	391	93	160	63	0.235844	661.14	196.443	-0.183628	305	NA	8.19066	-0.0731188	9.19787	0.206981	54.4677	0.49	41.8926	0.00204604	4	NA	6	2.534	0.0281	NA	0.056	0.034	0.1195	NA	0.2656	0.2405	0.235146	NA	0.1373	0.1827	0.105343	NA	-0.140179
AT1G06120	224.4	163.5	1776	1776	299	1122	654	20	202	NA	NA	NA	NA	-0.180296	NA	NA	0.0561445	-0.122389	0.0326322	NA	57.8997	NA	37.5	0.00225225	4	1	NA	NA	0.0572	0.0368	NA	NA	0.1487	0.1558	NA	NA	0.384667	0.2362	NA	NA	0.240994	0.689729	NA
AT1G06130	169.12	230.14	2964	2964	331	1353	1611	90	267	63	-0.237684	137.117	74.7534	-0.119284	480	NA	8.54729	-0.0716662	97.3738	0.153277	54.1457	NA	36.6734	0.00269906	7	2	NA	NA	0.0189	0.0281	NA	NA	0.1456	0.2305	NA	NA	0.129808	0.121909	NA	NA	0.845098	0.496007	NA
AT1G06140	1677	NA	1677	1677	558	1677	0	NA	NA	0	-0.48874	17.6033	10.2357	-0.243486	NA	NA	0.690255	-0.117247	0.603753	0.271889	52.85	NA	42.4568	0	0	NA	NA	NA	NA	NA	0.0318	0.0229	NA	NA	0.19	0.1761	NA	NA	0.0418	0.0623	NA	NA	-0.0656788
AT1G06150	383.92	190.64	6704	6704	1322	4607	2097	524	114	NA	NA	NA	NA	-0.215159	119	10	6.32801	-0.0832424	2.04697	NA	55.2565	0.42	39.4839	0.00164081	11	3	NA	2.547	0.0364	NA	NA	NA	0.1197	NA	NA	NA	0.304094	NA	NA	NA	0.127812	NA	NA
AT1G06160	931	NA	931	931	244	931	0	42	154	10	-0.449371	130.443	20.3531	-0.0604516	NA	NA	3.02075	-0.105802	NA	0.56792	51.4259	0.47	41.9979	0	0	7	NA	2.561	0.0218	NA	0.0492	0.0519	0.1022	NA	0.0967	0.1305	0.213307	NA	0.1533	0.1176	0.384906	NA	0.276206
AT1G06170	386.75	120	1917	1907	420	1547	360	0	155	3	-0.498341	162.72	7.76852	-0.184654	94	NA	0.487171	-0.119937	0.520308	0.866387	54.1868	0.47	39.3323	0.00156495	3	3	NA	2.563	0.0291	NA	0.0804	0.0718	0.1494	NA	0.0239	0.0758	0.194779	NA	0.3646	0.2264	-0.200486	NA	-0.260913
AT1G06180	304	419.5	1751	1751	246	912	839	102	69	27	-0.378562	110.757	38.5499	-0.213483	NA	NA	4.54157	-0.0946462	NA	0.268825	54.966	0.41	34.7801	0.0011422	2	6	NA	2.567	0.0338	NA	0.0842	0.0752	0.0951	NA	0.1498	0.0765	0.355415	NA	0.0543	0.2193	0.243291	NA	-0.564271
AT1G06190	421.67	305.5	1876	1876	292	1265	611	70	316	60	0.0719595	522.587	154.327	-0.125676	365	30.5333	80.0509	0.449942	19.9785	0.237409	56.934	0.45	41.7377	0.0010661	2	1	NA	2.57	0.0535	NA	0.0549	0.0677	0.1276	NA	0.1212	0.1268	0.419279	NA	0.0158	0.0248	-0.257321	NA	-0.198834
AT1G06200	194.4	407	2600	2600	206	972	1628	83	268	63	0.671256	560.727	308.338	-0.0518638	788	NA	13.9551	-0.0298476	66.774	0.113904	61	0.46	36.5385	0.00153846	4	NA	NA	2.572	0.0261	0.0253	NA	NA	0.1215	0.236	NA	NA	0.214815	0.107203	NA	NA	0.18234	0.421005	NA
AT1G06210	553.67	172.5	2006	2006	279	1661	345	0	714	63	-0.117749	242.42	105.575	-0.247844	5	NA	9.76712	-0.0611267	83.6486	0.180089	46.1521	NA	39.6311	0.00149551	2	2	NA	NA	0.0088	NA	0.0185	0.0236	0.1333	NA	0.1944	0.1772	0.0660165	NA	0.0341	0.0496	0.583157	NA	0.753328
AT1G06220	295.25	124.27	4910	4910	987	3543	1367	0	290	NA	NA	NA	NA	-0.00788355	10	57.5625	6.92084	-0.0635225	92.7515	NA	52.9824	0.47	41.2016	0.00244399	11	2	7	2.577	0.0076	NA	NA	NA	0.0831	NA	NA	NA	0.0914561	NA	NA	NA	0.451727	NA	NA
AT1G06225	252	NA	252	252	83	252	0	NA	NA	0	-0.517196	9.37667	2.92307	NA	NA	NA	0	-0.122651	NA	0.670818	61	NA	46.0317	0	0	1	NA	NA	0.0465	NA	NA	NA	0.1766	NA	NA	NA	0.263307	NA	NA	NA	0.102662	NA	NA
AT1G06230	507.5	144	3886	3765	766	3045	720	0	0	63	-0.0458709	655.767	124.047	-0.0164873	51	55.5882	14.0758	-0.0209513	40.9409	0.290858	49.4526	0.48	41.508	0.001544	5	3	26	2.583	0.0365	NA	0.0297	0.0286	0.1515	NA	0.1367	0.1304	0.240924	NA	0.0651	0.0647	-0.198896	NA	0.150386
AT1G06240	218	93	2084	2084	383	1526	558	44	330	54	-0.275199	106.627	65.1126	-0.215782	NA	NA	10.7834	-0.0517168	0.334372	0.162488	46.1584	0.61	41.8906	0.00287908	6	NA	NA	2.587	0.0215	0.0305	NA	NA	0.1518	0.2992	NA	NA	0.141634	0.101939	NA	NA	0.809866	1.23594	NA
AT1G06250	466.67	120	1640	1640	423	1400	240	45	83	5	-0.468942	116.087	15.3237	-0.219517	265	NA	0.834823	-0.116387	1.85934	0.519598	55.1744	0.51	43.2927	0.00121951	2	1	NA	2.589	0.022	NA	0.0421	0.0355	0.0764	NA	0.2741	0.2397	0.287958	NA	0.1536	0.1527	0.0942699	NA	-0.0725507
AT1G06260	525.5	105	1156	1156	343	1051	105	0	0	5	-0.326377	832.33	51.9608	1.09572	58	NA	1.84021	-0.111705	16.3368	0.583861	59.7556	0.48	43.4256	0.000865052	1	3	NA	2.591	0.011	0.0622	0.0516	0.0492	0.0459	0.1367	0.0798	0.1038	0.239651	0.455011	0.2253	0.1338	-0.0543577	-0.0951338	-0.109144
AT1G06270	760	153	1673	1673	343	1520	153	0	154	7	-0.439981	58.5	22.7661	-0.204507	108	NA	3.12372	-0.103475	NA	0.325616	49.9106	0.47	41.7215	0.000597729	1	NA	NA	2.593	0.0183	0.0137	0.0265	0.0236	0.134	0.1998	0.1199	0.0536	0.136567	0.0685686	0.0414	0.0863	0.322932	0.6173	0.255273
AT1G06280	643	NA	643	643	206	643	0	2	20	NA	NA	NA	NA	-0.100763	145	NA	0	-0.122651	NA	NA	59.3018	0.45	42.4572	0	0	NA	NA	2.595	0.0202	0.0073	0.0102	0.0152	0.2125	0.5186	0.3197	0.3929	0.0950588	0.0140764	0.0285	0.026	0.374459	1.0569	0.477121
AT1G06290	182.69	129.33	3927	3927	675	2375	1552	71	276	NA	NA	NA	NA	-0.236949	61	NA	11.0273	-0.054469	131.763	NA	54.7673	NA	39.0884	0.00305577	12	2	NA	NA	0.0106	0.0306	NA	NA	0.1153	0.2371	NA	NA	0.0919341	0.129059	NA	NA	0.184261	-0.345842	NA
AT1G06310	159.23	116.5	3468	3468	675	2070	1398	11	31	0	-0.490853	29.0667	9.69265	NA	NA	NA	0.032265	-0.121995	5.22349	0.425134	52.7978	0.47	39.8501	0.00346021	12	2	NA	2.601	0.0269	NA	NA	NA	0.153	NA	NA	NA	0.175817	NA	NA	NA	0.794627	NA	NA
AT1G06320	222.33	130	927	927	195	667	260	0	0	1	-0.464558	42.6367	16.4501	NA	NA	NA	0	-0.122009	0.692549	0.304735	52.1191	0.53	40.9924	0.0021575	2	NA	NA	2.604	0.1027	NA	NA	NA	0.1916	NA	NA	NA	0.536013	NA	NA	NA	0.00808013	NA	NA
AT1G06330	240	116	596	596	159	480	116	NA	NA	NA	NA	NA	NA	NA	NA	NA	0	-0.122549	NA	NA	50.38	NA	44.6309	0.00167785	1	1	NA	NA	0.0085	NA	0.0537	0.0564	0.1945	NA	0.2329	0.2062	0.0437018	NA	0.0975	0.1152	0.0757207	NA	0.531479
AT1G06340	731	NA	731	731	134	731	0	27	299	0	-0.515141	24.1167	3.45116	-0.19918	41	NA	0	-0.122419	NA	0.742517	57.847	0.58	40.0821	0	0	NA	NA	2.607	0.0802	NA	NA	NA	0.1202	NA	NA	NA	0.667221	NA	NA	NA	-0.382335	NA	NA
AT1G06350	230	94.25	1527	1527	300	1150	377	30	217	NA	NA	NA	NA	0.386576	1925	NA	2.17693	-0.109704	0.0242859	NA	57.0477	0.43	37.59	0.00261952	4	1	NA	2.608	0.0527	0.0562	NA	NA	0.1302	0.2395	NA	NA	0.404762	0.234656	NA	NA	-0.0806559	0.190815	NA
AT1G06360	230.4	86.25	1497	1497	299	1152	345	42	210	NA	NA	NA	NA	-0.189447	123	NA	36.7415	0.208316	0.105349	NA	58.475	0.42	37.809	0.00267201	4	1	4	2.612	0.0182	NA	NA	NA	0.1102	NA	NA	NA	0.165154	NA	NA	NA	0.291485	NA	NA
AT1G06380	953	NA	953	953	254	953	0	0	0	49	-0.325049	107.923	52.302	-0.193642	6	NA	10.9269	-0.0391214	NA	0.185634	51.3512	0.51	42.7072	0	0	2	86	2.617	0.0337	0.0513	0.0387	0.0239	0.0833	0.2683	0.229	0.18	0.404562	0.191204	0.1429	0.1597	-0.221849	0.172161	0.394147
AT1G06390	136.17	212.18	4073	4059	407	1634	2334	72	338	62	0.00832195	209.237	137.973	-0.23477	NA	NA	11.9406	-0.0506299	1.72082	0.101881	55.5272	0.5	37.9082	0.00294623	11	6	14	2.619	0.0083	0.0169	NA	NA	0.1157	0.4703	NA	NA	0.0717373	0.0359345	NA	NA	0.381138	0.110896	NA
AT1G06400	497.5	947	1942	1942	216	995	947	99	245	62	0.553057	817.027	277.962	0.00863507	1020	61.3529	17.6403	-0.0193854	170.253	0.185719	54.4393	0.55	38.414	0.000514933	1	1	19	2.622	0.0133	0.0193	0.0096	0.0189	0.1334	0.3458	0.3062	0.3044	0.0997001	0.0558126	0.0105	0.0067	0.558155	0.687232	0.433656
AT1G06410	631.6	187.25	3907	3907	851	3158	749	0	0	63	0.77871	658.663	335.952	0.079626	17	77.6429	30.027	0.0922186	172.121	0.122867	53.3957	0.43	40.3635	0.0010238	4	2	NA	2.626	0.0047	0.0097	0.01	0.008	0.1127	0.3706	0.2168	0.2097	0.0417036	0.0261738	0.0027	0.0027	1.29667	1.43136	0.0710634
AT1G06430	451	174.75	2954	2954	685	2255	699	41	156	58	0.478804	1151.51	258.88	-0.247844	1155	NA	40.9879	0.121546	53.0336	0.277034	50.9635	NA	42.4509	0.0013541	4	3	NA	NA	0.0085	0.0139	0.0089	0.009	0.1017	0.2448	0.1647	0.1476	0.0835792	0.056781	0.0191	0.022	0.342423	0.255273	0.792392
AT1G06440	1672	NA	1672	1672	390	1672	0	146	353	0	-0.488952	17.7233	10.1814	-0.250023	10	NA	0.990491	-0.112448	0.173483	0.302172	53.3409	0.57	43.1818	0	0	NA	NA	2.634	0.0202	NA	0.0262	0.03	0.1092	NA	0.1463	0.1462	0.184982	NA	0.0105	0.0243	0.226784	NA	0.221849
AT1G06450	1380	NA	1380	1380	360	1380	0	84	213	34	-0.329935	206.407	51.0463	-0.207236	NA	NA	6.12287	-0.0544636	NA	0.29921	52.0962	0.6	43.8406	0	0	2	NA	2.636	0.0159	NA	0.0917	0.081	0.1729	NA	0.4785	0.5766	0.0919607	NA	0.1044	0.0693	-0.0757207	NA	-0.0135728
AT1G06460	175.14	208.17	2475	2475	285	1226	1249	147	221	52	0.902591	994.063	367.788	0.102391	1158	82.8667	76.0066	0.607243	6.80099	0.246441	55.6426	0.52	38.4242	0.00242424	6	2	NA	2.637	0.0284	0.0439	NA	NA	0.0889	0.1557	NA	NA	0.31946	0.281952	NA	NA	0	0.570543	NA
AT1G06470	158.83	191.82	4039	4039	414	1906	2110	0	227	63	-0.132325	292.023	101.829	-0.147175	9	25.6	6.76623	-0.0689596	0.0839427	0.203598	50.2945	0.46	37.2369	0.00297103	11	NA	8	2.64	0.015	0.0316	NA	NA	0.0714	0.2404	NA	NA	0.210084	0.131448	NA	NA	-0.210419	-0.597314	NA
AT1G06475	553	NA	553	553	93	553	0	113	158	NA	NA	NA	NA	-0.206047	133	NA	1.64274	-0.107614	NA	NA	40.6515	NA	41.0488	0	0	NA	NA	NA	0.0276	0.058	0.0384	0.0522	0.2718	0.4525	0.1797	0.1334	0.101545	0.128177	0.0446	0.091	0.280827	0.156786	0.330993
AT1G06490	142.64	113.59	10648	10648	1958	5991	4657	0	0	9	-0.412479	60.9833	29.8337	-0.235497	25	NA	0.644369	-0.118356	0.464141	0.211876	56.6767	0.45	37.8475	0.00385049	41	3	NA	2.647	0.0158	0.0221	NA	NA	0.1051	0.1964	NA	NA	0.150333	0.112525	NA	NA	-0.776773	-0.221849	NA
AT1G06500	226.67	286	1252	1252	136	680	572	0	144	54	-0.304808	147.307	57.5035	-0.232927	2	NA	10.5138	-0.0583116	1.44691	0.229328	44.2709	0.42	39.6965	0.00319489	2	NA	NA	2.657	0.045	NA	0.0449	0.0291	0.2041	NA	0.1152	0.1417	0.22048	NA	0.043	0.0383	0.78064	NA	-0.443697
AT1G06510	286.75	120.33	1508	1508	277	1147	361	56	257	NA	NA	NA	NA	-0.245665	NA	NA	22.3398	0.0241646	2.77469	NA	53.2066	0.49	39.3899	0.00198939	3	NA	NA	2.659	0.0497	NA	0.0702	0.0687	0.1129	NA	0.1994	0.1536	0.440213	NA	0.1441	0.0703	-0.227161	NA	-0.443697
AT1G06515	170	305	1595	1595	56	680	915	0	317	NA	NA	NA	NA	NA	NA	NA	9.6676	-0.0428428	0.704588	NA	56.8386	NA	36.9906	0.00250784	3	NA	NA	NA	0.0095	NA	NA	NA	0.0436	NA	NA	NA	0.21789	NA	NA	NA	0.221849	NA	NA
AT1G06520	997.5	140	2135	2135	585	1995	140	45	192	24	-0.287609	508.587	61.9235	-0.226781	175	NA	0.547943	-0.119541	NA	0.48169	49.8493	0.52	41.0304	0.000468384	1	2	NA	2.661	0.0328	0.039	NA	NA	0.12	0.2738	NA	NA	0.273333	0.14244	NA	NA	0.0708559	0.811458	NA
AT1G06540	204.5	108	517	517	125	409	108	0	0	5	-0.316447	2486.64	54.5124	-0.234335	28	NA	0.408679	-0.12104	NA	0.729751	46.9307	0.58	45.2611	0.00193424	1	NA	NA	2.669	0.0289	NA	NA	NA	0.1064	NA	NA	NA	0.271617	NA	NA	NA	0	NA	NA
AT1G06550	97.62	133.47	3564	3564	387	1562	2002	0	207	57	0.0783447	465.557	155.968	-0.0343037	607	51.5	8.24042	-0.0682142	159.958	0.236338	59.691	0.44	37.7104	0.00420875	15	2	18	2.67	0.0236	0.0479	NA	NA	0.0785	0.1467	NA	NA	0.300637	0.326517	NA	NA	0.548713	-0.293477	NA
AT1G06560	168.92	215	4392	4392	599	2027	2365	45	182	56	-0.278904	115.28	64.1605	-0.18647	5	NA	3.80533	-0.0986546	10.5122	0.15551	54.0363	0.48	38.7295	0.00250455	11	NA	NA	2.673	0.0396	0.0272	NA	NA	0.1016	0.2066	NA	NA	0.389764	0.131655	NA	NA	-0.114356	0.462704	NA
AT1G06570	773.5	114	1661	1661	418	1547	114	2	288	59	0.267278	971.713	204.521	-0.190174	201	NA	26.403	0.00224905	26.9244	0.302346	59.8947	0.55	45.6352	0.00120409	1	2	NA	2.677	0.0183	0.0167	0.0123	0.0049	0.1715	0.2672	0.3439	0.2698	0.106706	0.0625	0.0392	0.0457	0.485807	0.552842	0.440909
AT1G06580	2052	NA	2052	2052	500	2052	0	112	437	0	-0.511515	10.74	4.38302	-0.244213	10	NA	0.70404	-0.11745	NA	0.532393	53.1087	0.43	40.1072	0	0	NA	NA	2.679	0.0489	NA	0.1898	0.1876	0.1172	NA	0.5039	0.5597	0.417235	NA	0.0027	0.0367	-0.16956	NA	-0.46768
AT1G06590	155.2	276.37	8355	8355	916	3104	5251	157	196	8	-0.432012	67.5033	24.8139	-0.201463	177	NA	1.02417	-0.116249	0.266755	0.279974	55.178	NA	37.5105	0.00227409	19	NA	16	NA	0.0207	0.043	NA	NA	0.088	0.1896	NA	NA	0.235227	0.226793	NA	NA	0.249515	-0.824065	NA
AT1G06620	430.67	189.5	1671	1671	365	1292	379	17	177	13	-0.414795	135.42	29.2385	-0.116938	5	NA	2.21208	-0.108869	8.20795	0.385688	56.6564	0.47	40.754	0.00119689	2	NA	NA	2.689	0.0192	NA	NA	NA	0.1929	NA	NA	NA	0.0995334	NA	NA	NA	1.40937	NA	NA
AT1G06640	460.33	150	1681	1681	369	1381	300	28	243	62	1.08022	1365.13	413.435	-0.0149492	41	NA	42.6605	-0.0322369	2.11785	0.226651	57.0786	0.55	42.0583	0.00178465	2	NA	NA	2.695	0.05	NA	0.0749	0.0808	0.133	NA	0.4324	0.4526	0.37594	NA	0.3541	0.3526	-0.100483	NA	-0.6173
AT1G06650	453.33	84	1528	1528	369	1360	168	70	180	55	0.0204446	362.553	141.089	-0.215952	NA	NA	35.0527	0.103565	17.8685	0.235964	55.1678	0.53	41.0995	0.00196335	2	NA	NA	2.698	0.052	NA	NA	NA	0.1265	NA	NA	NA	0.411067	NA	NA	NA	0.0839801	NA	NA
AT1G06660	242	207	2936	2936	481	1694	1242	98	150	NA	NA	NA	NA	-0.217883	75	NA	2.02235	-0.112801	0.686385	NA	55.0631	0.43	38.7602	0.0020436	6	NA	NA	2.699	0.0252	NA	0.058	0.0466	0.1564	NA	0.1209	0.1319	0.161125	NA	0.1197	0.067	-0.255273	NA	-0.18234
AT1G06670	367.43	156.62	7180	7180	1576	5144	2036	134	279	62	-0.139903	197.583	99.8817	0.000995809	78	59.6	10.6586	-0.0524496	15.0177	0.156399	54.42	0.44	40.2368	0.00181058	13	1	NA	2.702	0.0358	NA	NA	NA	0.077	NA	NA	NA	0.464935	NA	NA	NA	-0.192674	NA	NA
AT1G06680	284.75	151.67	1594	1594	263	1139	455	115	232	61	8.90444	4572.99	2424.14	16.8931	725	3935.73	3756.34	20.2896	2467.58	0.141752	57.5072	0.57	41.5935	0.00250941	3	5	NA	2.709	0.0057	0.0343	NA	NA	0.0559	0.1123	NA	NA	0.101968	0.305432	NA	NA	0.51663	-0.255273	NA
AT1G06690	138.9	129.33	2553	2553	377	1389	1164	115	140	56	0.000697527	505.47	136.014	-0.145036	275	NA	25.321	0.0176294	55.829	0.255093	53.1274	NA	39.9138	0.00352526	9	1	NA	NA	0.0584	0.0313	NA	NA	0.2061	0.2712	NA	NA	0.283358	0.115413	NA	NA	-0.0917704	-0.0155122	NA
AT1G06700	227.75	178	3068	3068	361	1822	1246	0	269	63	0.66136	4798.62	305.795	0.0460623	1062	69.9412	19.6027	-0.0189074	31.7957	0.368451	49.6829	0.43	37.7119	0.00260756	7	3	NA	2.713	0.0045	0.0159	NA	NA	0.0945	0.2738	NA	NA	0.047619	0.0580716	NA	NA	0.862472	0.651109	NA
AT1G06710	1709	250	3668	3668	997	3418	250	0	0	0	-0.473326	30.34	14.1969	NA	NA	NA	1.73495	-0.110913	0.310742	0.297375	50.1849	0.42	39.5311	0.000272628	1	NA	NA	2.717	NA	NA	0.0195	0.0211	NA	NA	0.15	0.1597	NA	NA	0.0148	0.014	NA	NA	0.185637
AT1G06720	203.17	189.59	6880	6880	1147	3657	3223	42	171	34	-0.338026	114.12	48.967	-0.152786	320	24.3125	6.73905	-0.0648712	24.3834	0.226075	53.6839	0.45	38.3576	0.00247093	17	1	46	2.72	0.0417	NA	NA	NA	0.1033	NA	NA	NA	0.403679	NA	NA	NA	-0.360616	NA	NA
AT1G06730	393.6	237.5	2918	2918	488	1968	950	104	397	17	-0.392732	60.3433	34.9083	-0.217774	13	NA	7.35488	-0.0751703	0.775728	0.177876	55.453	0.46	40.096	0.0013708	4	2	3	2.726	0.025	NA	NA	NA	0.1083	NA	NA	NA	0.23084	NA	NA	NA	-0.0328996	NA	NA
AT1G06750	217.9	145.67	3527	3490	519	2179	1311	0	118	3	-0.485605	462.38	11.0414	NA	NA	NA	0.388306	-0.119895	1.31113	0.98954	50.6981	NA	39.6087	0.00283527	9	1	NA	NA	0.0137	0.0194	NA	NA	0.1252	0.2723	NA	NA	0.109425	0.071245	NA	NA	0.336943	1.24481	NA
AT1G06760	545	105	1195	1195	274	1090	105	82	183	63	1.51314	1510.51	524.69	2.4773	10319	627.824	125.559	0.615988	90.3878	0.162131	46.7026	0.62	45.1883	0.00083682	1	2	3	2.734	0.0343	0.0225	NA	NA	0.1584	0.1218	NA	NA	0.21654	0.184729	NA	NA	0.172161	0.109144	NA
AT1G06770	367.33	165	3029	3029	307	2204	825	0	311	14	-0.383652	464.047	37.2418	-0.205198	168	NA	2.25261	-0.107858	4.13546	0.473185	52.6433	0.46	38.1644	0.00198085	5	2	NA	2.736	0.0537	NA	NA	NA	0.1087	NA	NA	NA	0.49402	NA	NA	NA	-0.172546	NA	NA
AT1G06780	273.89	169.5	3821	3821	602	2465	1356	378	278	61	-0.143297	271.75	99.0095	-0.240218	8	NA	2.70133	-0.101461	0.677828	0.20737	54.7561	NA	38.2361	0.0023554	8	1	NA	NA	0.0154	NA	NA	NA	0.0873	NA	NA	NA	0.176403	NA	NA	NA	0.339367	NA	NA
AT1G06790	207.43	183.83	2555	2555	189	1452	1103	0	747	61	-0.262105	111.887	68.4776	-0.181065	NA	NA	5.07222	-0.0916601	1.84387	0.125735	57.654	0.43	38.0431	0.00273973	6	1	67	2.743	0.0229	0.0285	NA	NA	0.121	0.2174	NA	NA	0.189256	0.131095	NA	NA	-0.498055	-0.0621479	NA
AT1G06800	956	358	2270	2270	515	1912	358	243	121	1	-0.48145	28.3567	12.1092	-0.122057	305	NA	3.27976	-0.104359	0.942466	0.382299	53.287	NA	45.5507	0.000440529	1	1	NA	NA	0.0152	NA	0.0382	0.037	0.1772	NA	0.2213	0.174	0.0857788	NA	0.0555	0.0664	0.559736	NA	0.595626
AT1G06820	153.77	107.33	3287	3287	595	1999	1288	12	199	62	-0.173137	171.307	91.3411	-0.18193	136	NA	11.6928	-0.0395139	4.93085	0.13888	52.9985	0.47	37.9069	0.00365075	12	3	NA	2.748	0.0227	0.0248	NA	NA	0.1009	0.2399	NA	NA	0.224975	0.103376	NA	NA	0.523729	0.76803	NA
AT1G06830	505	NA	505	505	99	505	0	38	167	37	-0.123423	484.593	104.117	-0.217581	NA	NA	84.9633	0.203159	NA	0.366438	58.2818	0.54	39.0099	0	0	1	31	2.752	0.0045	0.0092	0.0001	0.0045	0.1847	0.4008	0.3874	0.3153	0.0243638	0.0229541	0.0164	0.0062	1.39794	1.19498	1.75587
AT1G06840	162	131.21	5733	5733	953	3240	2493	271	107	38	-0.300531	183.67	58.6028	-0.144342	314	NA	2.17993	-0.108365	8.57353	0.279658	54.4553	0.45	39.5604	0.00331415	19	4	NA	2.752	0.0102	0.0273	NA	NA	0.0838	0.2697	NA	NA	0.121718	0.101224	NA	NA	0.262277	-0.460614	NA
AT1G06850	357.5	90.67	1702	1702	337	1430	272	185	231	40	-0.343416	137.763	47.5818	-0.200778	22	NA	5.13231	-0.0903835	1.52466	0.260039	52.9412	NA	41.8919	0.00235018	3	3	3	NA	0.0132	0.0312	0.0391	0.0306	0.1911	0.3253	0.1266	0.1555	0.0690738	0.0959115	0.097	0.0446	0.547321	0.428135	-0.268845
AT1G06870	281.17	141.4	2394	2394	367	1687	707	239	344	NA	NA	NA	NA	-0.116721	13	NA	6.13554	-0.0788077	0.310192	NA	55.172	0.54	41.5622	0.00208855	5	3	NA	2.762	0.0149	NA	0.0613	0.0495	0.1099	NA	0.249	0.2765	0.135578	NA	0.0956	0.0562	0.679968	NA	0.102662
AT1G06890	155.1	187.56	3239	3239	353	1551	1688	0	222	63	0.614108	3591.43	293.652	-0.0696703	551	43.3846	12.0583	-0.036784	55.8659	0.342119	57.9998	0.49	38.0056	0.00277864	9	NA	NA	2.765	0.0014	0.0016	NA	NA	0.0576	0.1667	NA	NA	0.0243056	0.00959808	NA	NA	0.39211	1.39794	NA
AT1G06900	179.63	133.67	5819	5819	1024	3413	2406	110	228	63	-0.0399626	256.21	125.565	-0.162241	184	22.1429	8.80044	-0.0609912	101.275	0.150806	54.4071	0.45	37.0339	0.00309332	18	3	1	2.767	0.0083	0.021	NA	NA	0.074	0.2662	NA	NA	0.112162	0.0788881	NA	NA	1.0335	0.433656	NA
AT1G06910	254.67	246	2758	2758	390	1528	1230	108	0	NA	NA	NA	NA	-0.226252	4	NA	2.41477	-0.105695	0.241532	NA	52.6004	NA	38.0348	0.00181291	5	1	1	NA	0.0371	NA	NA	NA	0.1352	NA	NA	NA	0.274408	NA	NA	NA	0.650665	NA	NA
AT1G06920	948	NA	948	948	315	948	0	NA	NA	NA	NA	NA	NA	NA	NA	NA	0	-0.122651	NA	NA	50.085	NA	38.7131	0	0	NA	12	NA	0.0888	NA	0.0884	0.0533	0.1254	NA	0.1125	0.096	0.708134	NA	0.0869	0.0163	-0.346258	NA	-0.607737
AT1G06923	614	84	1312	1312	170	1228	84	53	662	NA	NA	NA	NA	NA	NA	NA	0.075985	-0.122222	2.89092	NA	57.6316	NA	39.4817	0.000762195	1	NA	NA	NA	0.0369	0.0969	0.0779	0.0765	0.0855	0.0999	0.1674	0.2759	0.431579	0.96997	0.037	0.1019	0.394147	0	-0.159701
AT1G06925	144	238	908	908	143	432	476	NA	NA	NA	NA	NA	NA	NA	NA	NA	0.109757	-0.122117	NA	NA	61	NA	37.1145	0.00220264	2	NA	NA	NA	0.2644	NA	NA	NA	0.2786	NA	NA	NA	0.949031	NA	NA	NA	0.0543577	NA	NA
AT1G06930	1041	NA	1041	1041	169	1041	0	320	211	9	-0.405285	106.453	31.6824	-0.217338	NA	NA	0	-0.122465	NA	0.297332	49.2417	0.57	38.3285	0	0	NA	NA	2.78	0.0485	NA	NA	NA	0.0973	NA	NA	NA	0.498458	NA	NA	NA	-0.115094	NA	NA
AT1G06950	220.93	157.86	5524	5524	1016	3314	2210	102	161	62	0.653322	671.757	303.729	0.374961	2099	145.412	54.2226	0.260003	412.534	0.186615	55.2656	0.49	40.7495	0.0025344	14	3	7	2.781	0.0107	NA	NA	NA	0.0892	NA	NA	NA	0.119955	NA	NA	NA	-0.356547	NA	NA
AT1G06960	193	229.25	1882	1882	228	965	917	79	199	46	-0.318963	98.1133	53.8659	-0.241703	NA	NA	6.668	-0.0802398	2.26261	0.163475	55.6618	0.52	37.9384	0.0031881	4	NA	100	2.786	0.0223	NA	NA	NA	0.1536	NA	NA	NA	0.145182	NA	NA	NA	0.0696359	NA	NA
AT1G06970	830	110	2710	2710	829	2490	220	NA	NA	3	-0.479577	402.71	12.5904	-0.247118	NA	NA	0.078088	-0.122347	0.535723	0.795193	54.9129	0.53	47.2325	0.000738007	2	1	NA	2.787	0.0142	NA	NA	NA	0.1318	NA	NA	NA	0.107739	NA	NA	NA	0.161851	NA	NA
AT1G06980	791	NA	791	791	169	791	0	64	217	2	-0.483689	55.95	11.5338	-0.202086	86	NA	6.38432	-0.089076	NA	0.473413	60.5058	0.48	42.6043	0	0	NA	NA	2.792	0.0201	NA	0.032	0.0199	0.0734	NA	0.2509	0.1973	0.273842	NA	0.0825	0.0969	0.208276	NA	-0.0621479
AT1G06990	410.67	267	1766	1766	360	1232	534	6	143	4	-0.494007	132.87	8.88212	-0.118413	35	NA	0	-0.122651	0.53681	0.842028	56.542	0.51	37.6557	0.0011325	2	1	NA	2.796	0.0303	0.0584	NA	NA	0.1595	0.3683	NA	NA	0.189969	0.158566	NA	NA	0.451754	0.275762	NA
AT1G07000	1012	108	2132	2132	599	2024	108	20	204	38	0.00917	608.727	138.191	-0.153214	301	24.2143	3.52615	-0.101072	0.430542	0.333002	58.2215	0.46	44.8405	0.000469043	1	2	NA	2.798	0.0209	NA	0.0348	0.0337	0.1534	NA	0.2399	0.2772	0.136245	NA	0.0147	0.0014	-0.131613	NA	0.258832
AT1G07010	172.89	107.75	2418	2418	385	1556	862	97	301	53	0.101237	468.02	161.851	-0.206444	NA	NA	28.0707	0.0431738	0.161766	0.236404	51.7854	NA	39.9917	0.00496278	8	NA	NA	NA	0.0195	0.0374	NA	NA	0.0918	0.2205	NA	NA	0.212418	0.169615	NA	NA	-0.0871502	0.18234	NA
AT1G07020	337	122	796	796	147	674	122	124	106	62	-0.152742	179.263	96.5824	-0.0306721	785	NA	11.5467	-0.0433588	7.06876	0.142576	59.528	NA	43.593	0.00125628	1	NA	NA	NA	0.066	NA	0.0564	0.043	0.1506	NA	0.106	0.1279	0.438247	NA	0.0307	0.0571	-0.159701	NA	-0.421005
AT1G07025	501	NA	501	501	166	501	0	NA	NA	0	-0.497369	19.8133	8.01825	NA	NA	NA	0	-0.122072	NA	0.426046	56.7772	NA	48.9022	0	0	2	NA	NA	0.0927	NA	NA	NA	0.1186	NA	NA	NA	0.781619	NA	NA	NA	-0.374459	NA	NA
AT1G07030	738.5	913	2390	2390	326	1477	913	285	211	43	-0.338042	107.267	48.9631	-0.103014	536	NA	8.87121	-0.0698904	NA	0.220827	57.0484	0.51	41.841	0.00041841	1	2	10	2.805	0.0134	NA	0.0625	0.053	0.1396	NA	0.5406	0.4478	0.0959885	NA	0.0006	0.0025	0.547321	NA	0.169142
AT1G07040	239.43	115.83	2371	2371	371	1676	695	273	287	63	0.509616	997.973	266.799	-0.0872219	551	NA	7.51838	-0.0715831	63.079	0.243848	55.3713	0.52	39.8988	0.00253058	6	NA	NA	2.808	0.0259	0.0334	NA	NA	0.1945	0.2314	NA	NA	0.133162	0.144339	NA	NA	-0.518363	-0.390516	NA
AT1G07050	277.67	109.5	1052	1052	195	833	219	106	139	24	-0.341835	269.523	47.9881	-0.0764968	460	NA	8.82033	0.116948	0.192004	0.433676	61	0.4	36.0266	0.00190114	2	NA	NA	2.81	0.0297	NA	NA	NA	0.1037	NA	NA	NA	0.286403	NA	NA	NA	0.367977	NA	NA
AT1G07060	183.25	186	1291	1291	233	733	558	0	0	1	-0.504019	67.98	6.30921	NA	NA	NA	0	-0.12186	0.441277	0.663632	50.1129	NA	37.5678	0.00232378	3	NA	NA	NA	0.0423	0.039	NA	NA	0.1492	0.1047	NA	NA	0.283512	0.372493	NA	NA	-0.364417	-0.0871502	NA
AT1G07070	143.75	237.67	1288	1288	112	575	713	88	148	58	0.0104101	413.863	138.51	-0.210802	NA	NA	27.3514	0.033146	65.5163	0.231773	59.0699	NA	37.7329	0.00232919	3	4	13	NA	NA	0.0065	0.0117	0.0118	NA	0.2255	0.2221	0.2554	NA	0.0288248	0.0843	0.0856	NA	0.845098	1.04139
AT1G07080	243.6	248.75	2213	2213	265	1218	995	87	333	63	1.46175	1956.93	511.483	-0.0661169	NA	NA	46.1895	0.162465	58.4347	0.196581	50.5524	0.51	40.8947	0.0018075	4	NA	NA	2.815	0.0305	0.0666	NA	NA	0.1415	0.2	NA	NA	0.215548	0.333	NA	NA	0.153584	0.0469966	NA
AT1G07090	943	NA	943	943	196	943	0	102	250	50	-0.0612336	599.517	120.099	-0.19337	161	15	6.3204	-0.0739851	13.141	0.331231	49.8381	0.55	46.3415	0	0	NA	NA	2.819	0.007	0.0362	NA	NA	0.1341	0.2318	NA	NA	0.0521999	0.156169	NA	NA	0.745967	0.374459	NA
AT1G07110	115.74	153.77	6045	6045	744	2662	3383	168	259	63	0.60399	600.743	291.051	-0.000593568	935	59.2353	20.1505	-0.000750929	18.0033	0.145176	53.2307	0.47	38.7262	0.00363937	22	3	4	2.822	0.0148	NA	NA	NA	0.094	NA	NA	NA	0.157447	NA	NA	NA	0.306294	NA	NA
AT1G07120	258.8	132	1822	1822	392	1294	528	0	0	3	-0.497213	220.627	8.05841	-0.245665	9	NA	0.771487	-0.115195	NA	0.874589	53.2954	0.43	39.8463	0.00219539	4	NA	NA	2.828	0.0452	0.0495	NA	NA	0.085	0.1459	NA	NA	0.531765	0.339273	NA	NA	-0.540469	-0.564271	NA
AT1G07130	958	NA	958	958	160	958	0	152	323	0	-0.485788	20.8533	10.9944	-0.239128	23	NA	3.19449	-0.0975079	NA	0.293694	55.3394	NA	43.737	0	0	1	1	NA	0.0395	0.0762	0.0577	0.0437	0.1189	0.2686	0.2354	0.149	0.332212	0.283693	0.0239	0.0061	-0.732394	-0.0434657	-0.738479
AT1G07135	732	NA	732	732	155	732	0	35	229	NA	NA	NA	NA	0.0122721	972	NA	15.1673	-0.021435	1.00526	NA	54.7407	NA	44.1257	0	0	NA	NA	NA	0.0447	NA	NA	NA	0.0573	NA	NA	NA	0.780105	NA	NA	NA	-0.221849	NA	NA
AT1G07140	357.25	214	2071	2071	228	1429	642	105	637	63	2.8282	1250.49	862.64	1.08762	5102	308.941	92.4894	0.4516	1769.62	0.0674317	56.7171	0.56	39.2564	0.00144858	3	2	13	2.834	NA	0.0172	NA	NA	NA	0.2501	NA	NA	NA	0.0687725	NA	NA	NA	0.508155	NA
AT1G07150	793	272	1858	1858	493	1586	272	62	42	3	-0.4638	125.963	16.645	-0.236949	21	NA	1.33901	-0.115173	0.413039	0.491085	57.5779	0.45	45.479	0.000538213	1	3	NA	2.836	0.0568	NA	0.084	0.0784	0.1408	NA	0.1481	0.2137	0.403409	NA	0.1101	0.0114	-0.0692386	NA	-0.295121
AT1G07160	486.67	190.5	1841	1841	380	1460	381	70	247	1	-0.511005	42.57	4.51402	-0.247844	5	NA	0.060764	-0.122167	NA	0.717975	55.6101	0.48	41.119	0.00108637	2	3	NA	2.839	0.0448	0.0613	NA	NA	0.1551	0.1689	NA	NA	0.288846	0.362937	NA	NA	0.55735	0	NA
AT1G07170	311.67	104	1143	1143	110	935	208	0	247	63	0.179984	323.22	182.088	-0.0456345	26	NA	11.0901	-0.0572812	5.46599	0.120512	51.2558	0.44	39.1951	0.00349956	2	NA	13	2.842	NA	NA	0.0001	0.0046	NA	NA	0.4293	0.3197	NA	NA	0.0133	0.0035	NA	NA	1.27875
AT1G07180	223.5	118.14	2615	2615	510	1788	827	94	161	44	-0.0483352	435.087	123.413	-0.139829	42	NA	21.1481	-0.00661289	17.7881	0.3067	55.0173	0.52	40.6883	0.00267686	7	1	59	2.845	0.0135	NA	NA	NA	0.1655	NA	NA	NA	0.081571	NA	NA	NA	0.939347	NA	NA
AT1G07200	1161.33	172	3828	3828	979	3484	344	230	314	NA	NA	NA	NA	-0.171943	237	NA	4.99306	-0.0972338	0.269032	NA	55.8323	NA	43.0512	0.000783699	2	NA	NA	NA	0.0318	NA	0.0703	0.0549	0.1496	NA	0.245	0.238	0.212567	NA	0.0259	0.0627	0.177195	NA	-0.371961
AT1G07210	239.4	140.75	1760	1760	261	1197	563	97	314	62	-0.187338	250.947	87.6917	-0.114926	NA	NA	20.9117	0.0165374	84.3936	0.232305	55.1279	0.54	38.6364	0.00227273	4	3	NA	2.854	0.0292	NA	NA	NA	0.111	NA	NA	NA	0.263063	NA	NA	NA	0.574674	NA	NA
AT1G07220	252.43	130.5	2550	2550	507	1767	783	95	148	51	-0.307821	208.043	56.7293	-0.15944	281	NA	4.17408	-0.0859591	0.742216	0.293215	58.3465	0.48	41.451	0.00235294	6	NA	NA	2.856	0.0202	0.0303	NA	NA	0.1032	0.2548	NA	NA	0.195736	0.118917	NA	NA	0.140815	0.496643	NA
AT1G07230	687.33	334	2730	2730	533	2062	668	204	256	62	-0.0249342	302.693	129.427	-0.0909573	593	38.5	9.6904	-0.0634366	3.06065	0.170432	60.2263	0.48	41.7216	0.000732601	2	NA	NA	2.859	0.0125	NA	0.0159	0.0184	0.1171	NA	0.537	0.41	0.106746	NA	0.0249	0.0126	0.102662	NA	0.626419
AT1G07240	1762	NA	1762	1762	480	1762	0	198	121	51	-0.210197	173.93	81.8171	-0.130451	104	29.4375	10.7917	-0.0617352	9.93575	0.228524	55.9814	0.51	45.5732	0	0	1	NA	2.861	0.0355	0.0385	0.025	0.0276	0.193	0.3825	0.215	0.1893	0.183938	0.100654	0.0277	0.0116	0.937617	0.430876	0.184865
AT1G07250	1667	NA	1667	1667	479	1667	0	63	164	62	0.233679	389.293	195.887	-0.114157	107	NA	31.4767	0.0875823	9.26238	0.143787	55.4342	NA	47.6905	0	0	1	NA	NA	0.0224	NA	0.0643	0.0623	0.1684	NA	0.4268	0.3917	0.133017	NA	0.0242	0.0294	0.502124	NA	0.153977
AT1G07260	1726	NA	1726	1726	476	1726	0	141	154	14	-0.442561	130.813	22.103	-0.198916	136	NA	1.18915	-0.114452	8.36476	0.511553	58.6552	0.53	47.3928	0	0	1	NA	2.865	0.0307	NA	NA	NA	0.1644	NA	NA	NA	0.18674	NA	NA	NA	-0.209373	NA	NA
AT1G07270	94.88	108.2	3141	3141	505	1518	1623	NA	NA	1	-0.464735	45.53	16.4048	NA	NA	NA	0.499516	-0.118514	0.424842	0.320783	52.1788	NA	37.3766	0.00477555	15	2	60	NA	0.0422	NA	NA	NA	0.162	NA	NA	NA	0.260494	NA	NA	NA	0.416963	NA	NA
AT1G07280	696.67	520.5	3131	3131	552	2090	1041	0	226	54	0.134588	542.72	170.422	0.0164355	51	63.1429	29.0813	0.179047	0.988986	0.251703	53.7084	0.5	39.572	0.00127755	2	NA	NA	2.875	0.0346	NA	0.0862	0.0922	0.1648	NA	0.0426	0.0595	0.209951	NA	0.0721	0.1967	0.0120029	NA	-0.732394
AT1G07290	128.33	127.25	2173	2173	375	1155	1018	0	0	0	-0.478849	37.9367	12.7777	NA	NA	NA	0.389505	-0.119786	NA	0.404154	NA	NA	39.0244	0.00368155	8	1	9	NA	0.0161	0.0313	NA	NA	0.1384	0.2208	NA	NA	0.116329	0.141757	NA	NA	0.433656	0.349879	NA
AT1G07300	735	NA	735	735	128	735	0	192	156	11	-0.415926	63.9267	28.9479	NA	150	NA	6.75105	-0.0954623	NA	0.230297	52.0933	NA	41.0884	0	0	NA	NA	NA	0.0151	0.0223	0.0554	0.0507	0.133	0.1858	0.0865	0.1746	0.113534	0.120022	0.186	0.1033	0.477121	0.385351	0
AT1G07310	1453	NA	1453	1453	352	1453	0	128	266	63	0.222624	630.943	193.046	-0.0152056	862	NA	32.8025	0.0618446	3.16145	0.208633	53.77	0.53	49.0021	0	0	NA	NA	2.882	0.0167	NA	0.0384	0.0333	0.1216	NA	0.2424	0.2151	0.137336	NA	0.0331	0.0297	-0.0362122	NA	0.354715
AT1G07320	623	151	1397	1397	282	1246	151	57	340	62	3.18147	2710.84	953.427	0.888945	31	263.353	394.176	2.42524	209.723	0.19641	51.8809	0.44	43.5934	0.00214746	1	3	NA	2.883	0.0214	NA	0.0197	0.0069	0.2074	NA	0.368	0.3108	0.103182	NA	0.0239	0.0406	0.10418	NA	0.291485
AT1G07330	514.5	132.33	2455	2455	685	2058	397	NA	NA	3	-0.422494	974.453	27.26	NA	NA	NA	0.131769	-0.122265	0.366759	0.711312	47.0842	NA	39.7556	0.001222	3	NA	NA	NA	0.0498	NA	NA	NA	0.1629	NA	NA	NA	0.305709	NA	NA	NA	-0.176835	NA	NA
AT1G07340	421.5	114.33	2029	2029	498	1686	343	51	138	6	-0.431791	426.027	24.8708	-0.162864	NA	NA	0.049147	-0.122608	NA	0.585676	48.6904	0.61	41.8926	0.00147856	3	2	44	2.888	0.0324	NA	NA	NA	0.0897	NA	NA	NA	0.361204	NA	NA	NA	0.437806	NA	NA
AT1G07350	183	160.71	2677	2677	129	1464	1125	78	0	63	0.284688	1058.8	208.996	-0.0428521	635	NA	11.0042	-0.071673	2.18038	0.27132	44.3013	NA	40.4931	0.00298842	7	NA	NA	NA	0.0146	0.0082	NA	NA	0.1478	0.2068	NA	NA	0.0987821	0.0396518	NA	NA	0.477121	0.801632	NA
AT1G07360	422.25	262.67	2477	2477	481	1689	788	70	173	63	0.0972381	345.243	160.824	0.0473441	1146	70.2353	23.9764	0.0293095	35.2721	0.148318	53.3684	0.53	41.9863	0.00121114	3	NA	8	2.893	0.0193	0.0169	0.0109	0.0036	0.1477	0.1964	0.0809	0.0986	0.13067	0.0860489	0.0346	0.0783	-0.400463	-0.125821	0.064458
AT1G07370	256.25	129	1412	1412	263	1025	387	64	169	53	0.136321	868.953	170.867	-0.150662	NA	NA	18.8844	-0.00992229	142.132	0.319014	50.6415	0.5	40.864	0.00212465	3	3	122	2.895	NA	0.0056	NA	NA	NA	0.4057	NA	NA	NA	0.0138033	NA	NA	NA	0.385351	NA
AT1G07380	234	126.44	3478	3478	779	2340	1138	NA	NA	30	-0.325652	128.177	52.1469	-0.206132	169	NA	2.0766	-0.106785	3.64224	0.220551	52.4076	0.46	40.7418	0.00258769	9	NA	NA	2.896	0.0163	NA	NA	NA	0.1156	NA	NA	NA	0.141003	NA	NA	NA	0.367977	NA	NA
AT1G07390	284.83	137.27	4928	4928	1083	3418	1510	0	0	10	-0.392399	131.777	34.994	-0.239564	NA	NA	0.623995	-0.116507	0.386207	0.312403	55.6269	0.42	37.9464	0.00263799	11	1	NA	2.901	0.0549	0.0613	0.07	0.0778	0.1036	0.1634	0.0717	0.0947	0.529923	0.375153	0.1341	0.2566	0.742436	0.0483047	-0.772547
AT1G07410	251.67	173.5	1102	1102	214	755	347	0	0	11	-0.397349	405.307	33.722	-0.223331	0	NA	1.73837	-0.112289	23.8809	0.50786	55.22	0.58	40.6534	0.00181488	2	3	NA	2.906	NA	NA	0.0003	0.0003	NA	NA	0.2998	0.318	NA	NA	0	0	NA	NA	1.17609
AT1G07420	232	215.2	2491	2491	228	1392	1076	0	264	63	0.0296605	427.407	143.457	-0.0116167	NA	NA	14.383	-0.021636	0.0894858	0.203707	53.7158	0.44	39.3015	0.00240867	5	2	55	2.907	0.0066	0.0121	NA	NA	0.0907	0.1708	NA	NA	0.0727674	0.0708431	NA	NA	-0.227798	-0.586266	NA
AT1G07430	605.67	88.5	1994	1994	442	1817	177	172	316	18	-0.249256	890.973	71.7797	-0.157416	272	23.25	0.206132	-0.120588	0.186329	0.547756	52.3448	0.41	43.7312	0.00100301	2	3	27	2.91	0.0359	NA	NA	NA	0.1778	NA	NA	NA	0.201912	NA	NA	NA	0.272475	NA	NA
AT1G07440	310	114	1582	1582	207	1240	342	65	551	50	0.448355	762.33	251.056	NA	NA	NA	21.0434	0.00436145	28.7215	0.234185	50.2687	NA	38.6852	0.00252845	3	1	2	NA	0.0351	NA	NA	NA	0.1609	NA	NA	NA	0.218148	NA	NA	NA	0.0997029	NA	NA
AT1G07450	195	109	1411	1411	260	975	436	80	112	18	-0.337742	340.63	49.04	NA	15	NA	2.82277	-0.10529	4.07937	0.431778	56.0078	NA	38.0581	0.00283487	4	1	NA	NA	0.038	0.0607	NA	NA	0.1569	0.3229	NA	NA	0.242192	0.187984	NA	NA	-0.0206846	0.08167	NA
AT1G07460	777	NA	777	777	258	777	0	NA	NA	0	-0.51439	16.89	3.64402	NA	NA	NA	0	-0.122651	NA	0.639796	59.2856	NA	43.1145	0	0	NA	NA	NA	0.0321	NA	0.0375	0.0298	0.2734	NA	0.1132	0.0819	0.11741	NA	0.062	0.0582	0.688312	NA	0.136838
AT1G07470	128.17	144.91	3132	3132	375	1538	1594	0	238	NA	NA	NA	NA	-0.194711	NA	NA	3.07636	-0.101511	11.922	NA	57.5057	NA	40.0064	0.00351213	11	3	32	NA	0.0252	NA	NA	NA	0.1635	NA	NA	NA	0.154128	NA	NA	NA	0.381138	NA	NA
AT1G07473	924	NA	924	924	125	924	0	384	162	NA	NA	NA	NA	-0.230848	32	NA	0.121002	-0.122225	NA	NA	42.8069	NA	42.5325	0	0	NA	NA	NA	0.0696	0.1036	0.0387	0.0281	0.1274	0.2135	0.2106	0.1446	0.546311	0.485246	0.1757	0.1427	-0.170262	-0.193125	-0.183644
AT1G07476	747	NA	747	747	182	747	0	54	144	NA	NA	NA	NA	NA	NA	NA	0	-0.120461	NA	NA	57.4534	NA	42.9719	0	0	NA	NA	NA	0.1031	NA	NA	NA	0.179	NA	NA	NA	0.575978	NA	NA	NA	0.560095	NA	NA
AT1G07480	187.82	138.2	3448	3448	375	2066	1382	255	683	NA	NA	NA	NA	-0.205354	147	NA	2.63929	-0.103294	15.4048	NA	57.0528	NA	40.7193	0.00319026	10	3	13	NA	0.036	NA	NA	NA	0.1882	NA	NA	NA	0.191286	NA	NA	NA	0.673416	NA	NA
AT1G07485	331	85	747	747	100	662	85	130	229	NA	NA	NA	NA	NA	NA	NA	2.57965	-0.106711	2.51615	NA	61	NA	38.6881	0.00133869	1	NA	NA	NA	NA	0.0657	0.0012	0.0122	NA	0.0759	0.0767	0.236	NA	0.865613	0.1961	0.3013	NA	-0.0871502	0.330993
AT1G07490	642	NA	642	642	107	642	0	172	146	NA	NA	NA	NA	-0.187031	181	NA	3.0009	-0.104939	NA	NA	54.1965	NA	39.5639	0	0	1	NA	NA	NA	0.017	NA	NA	NA	0.2072	NA	NA	NA	0.0820463	NA	NA	NA	0.723104	NA
AT1G07500	112.5	41	266	266	74	225	41	NA	NA	12	-0.0444875	2650.91	124.402	-0.226054	15	NA	0	-0.11927	NA	0.663682	48.4823	0.46	51.8797	0.0037594	1	NA	NA	2.93	0.06	NA	NA	NA	0.1712	NA	NA	NA	0.350467	NA	NA	NA	-0.414973	NA	NA
AT1G07510	364.62	178.57	4167	4167	813	2917	1250	311	164	63	0.100182	305.257	161.58	-0.113183	2	33.4	7.90646	-0.0734597	15.5709	0.139565	57.7595	NA	41.3487	0.00167987	7	3	21	NA	0.0213	NA	0.0339	0.0266	0.1672	NA	0.7522	0.7436	0.127392	NA	0.0611	0.0688	0.757396	NA	0.328468
AT1G07530	1393.5	101	2888	2888	769	2787	101	0	246	62	-0.0900694	379.943	112.688	-0.133292	368	28.7857	8.13877	-0.0737425	2.69163	0.235968	49.6676	0.52	42.6593	0.00034626	1	4	NA	2.938	NA	NA	0.0421	0.0378	NA	NA	0.3384	0.2384	NA	NA	0.0064	0.0167	NA	NA	0.265866
AT1G07540	210.33	90.38	2616	2616	630	1893	723	NA	NA	3	-0.485415	410.27	11.0903	NA	NA	NA	0	-0.122625	0.0656639	0.915141	52.7078	0.45	39.5642	0.0030581	8	3	NA	2.942	0.0199	0.038	NA	NA	0.1392	0.1483	NA	NA	0.14296	0.256237	NA	NA	0.253448	-0.451567	NA
AT1G07570	269.5	121.8	2569	2408	410	1617	609	185	199	52	-0.245478	178.77	72.7505	-0.167658	209	NA	4.32689	-0.0942566	1.32667	0.211305	50.0129	0.55	39.6652	0.0027248	5	3	NA	2.953	0.009	0.0176	NA	NA	0.1256	0.2268	NA	NA	0.0716561	0.0776014	NA	NA	0.568892	0.597314	NA
AT1G07590	787	254	2869	2869	534	2361	508	0	126	2	-0.422647	574.627	27.2207	-0.240062	16	NA	125.358	0.809062	0.738896	0.557892	56.6202	NA	38.9683	0.000697107	2	1	NA	NA	0.0191	0.0279	0.0175	0.02	0.1531	0.2676	0.1907	0.1936	0.124755	0.10426	0.0067	0.013	1.16897	0.46768	0.0710634
AT1G07615	326.4	110.5	2074	2074	493	1632	442	71	79	5	-0.445963	59.0733	21.2289	NA	NA	NA	3.87684	-0.0965883	6.80719	0.300588	57.8679	NA	43.5873	0.00192864	4	NA	NA	NA	0.0235	NA	0.0462	0.0304	0.141	NA	0.1799	0.1498	0.166667	NA	0.0427	0.0138	0.344255	NA	0.0206846
AT1G07630	584	86.67	2596	2596	662	2336	260	92	255	55	-0.275311	166.883	65.0838	-0.14979	16	NA	5.82602	-0.0899251	0.609061	0.205166	51.9956	NA	42.4114	0.00115562	3	4	3	NA	0.0099	NA	NA	NA	0.1477	NA	NA	NA	0.0670278	NA	NA	NA	0.071638	NA	NA
AT1G07640	794	286	1874	1874	339	1588	286	215	353	56	-0.171784	352.373	91.6888	-0.0312532	737	52.2	15.6834	-0.0408941	0.6871	0.267228	56.4893	NA	40.2882	0.00106724	1	6	NA	NA	0.0234	NA	0.0629	0.059	0.124	NA	0.2004	0.1516	0.18871	NA	0.0476	0.0873	0.232914	NA	0.0310342
AT1G07645	208.33	162	949	949	137	625	324	36	175	NA	NA	NA	NA	NA	NA	NA	0	-0.122598	48.9307	NA	57.9664	NA	41.8335	0.00210748	2	NA	NA	NA	0.0104	0.0296	NA	NA	0.1498	0.2718	NA	NA	0.0694259	0.108904	NA	NA	0.646264	0.377418	NA
AT1G07650	143.79	154.87	7013	7013	1014	3451	3562	138	268	62	-0.0167409	324.26	131.533	-0.103647	546	35.5882	6.30317	-0.0813524	0.828499	0.185533	56.5905	0.45	36.1329	0.00342222	23	4	NA	2.976	0.0217	NA	NA	NA	0.1212	NA	NA	NA	0.179043	NA	NA	NA	-0.411222	NA	NA
AT1G07660	358.5	181	898	898	103	717	181	0	211	NA	NA	NA	NA	-0.0286384	32	NA	4.54451	-0.0635911	246.356	NA	46.097	0.67	38.9755	0.00222717	1	2	111	2.984	0.031	NA	NA	NA	1.0305	NA	NA	NA	0.0300825	NA	NA	NA	0.640324	NA	NA
AT1G07670	393.11	119.5	4494	4494	1061	3538	956	0	253	NA	NA	NA	NA	-0.221696	15	NA	3.98588	-0.101482	65.1479	NA	54.2824	NA	43.0129	0.00178015	8	3	95	NA	0.0196	0.0154	NA	NA	0.1894	0.3635	NA	NA	0.103485	0.0423659	NA	NA	0.812414	0.347655	NA
AT1G07680	234	236.5	1175	1175	152	702	473	50	193	0	-0.521969	6.07667	1.69635	NA	NA	NA	0	-0.122651	NA	0.876114	55.7232	NA	35.1489	0.00170213	2	NA	NA	NA	0.0929	NA	NA	NA	0.1135	NA	NA	NA	0.818502	NA	NA	NA	-0.134699	NA	NA
AT1G07690	108	96.25	925	925	179	540	385	NA	NA	0	-0.499785	31.0833	7.39725	NA	NA	NA	0	-0.122651	NA	0.483131	54.6981	0.49	35.7838	0.00432432	4	NA	NA	2.992	0.1422	NA	NA	NA	0.1251	NA	NA	NA	1.13669	NA	NA	NA	-0.496007	NA	NA
AT1G07700	513	88.5	1716	1716	217	1539	177	650	235	61	0.523851	603.88	270.457	-0.226599	8	NA	22.5232	0.0210073	16.1834	0.156492	55.812	NA	38.8695	0.002331	2	1	NA	NA	NA	0.0542	0.2492	0.0722	NA	0.2327	0.0478	0.5771	NA	0.232918	0.5969	0.3793	NA	0.0757207	-0.0543577
AT1G07705	186.21	143.92	4478	4478	546	2607	1871	0	0	63	-0.224506	134.823	78.1399	-0.240218	12	NA	6.1286	-0.0846647	4.07118	0.140017	53.8168	NA	37.9634	0.0031264	13	3	31	NA	0.021	0.0238	NA	NA	0.0697	0.235	NA	NA	0.301291	0.101277	NA	NA	-0.12803	0.178715	NA
AT1G07710	816	80	1712	1712	543	1632	80	NA	NA	NA	NA	NA	NA	-0.236949	20	NA	0.494327	-0.117571	0.450025	NA	57.9221	0.48	45.736	0.000584112	1	NA	1	2.998	NA	0.0171	NA	NA	NA	0.3214	NA	NA	NA	0.0532047	NA	NA	NA	0.307561	NA
AT1G07720	1799	NA	1799	1799	478	1799	0	47	315	46	-0.146865	299.807	98.0928	-0.234335	938	NA	23.4826	0.0463767	2.52632	0.273217	56.4766	0.54	41.6342	0	0	2	NA	3.002	0.0175	0.0236	0.026	0.023	0.1193	0.141	0.1039	0.1118	0.146689	0.167376	0.0586	0.0418	0.37501	-0.159701	0.180736
AT1G07725	2472	NA	2472	2472	615	2472	0	176	448	NA	NA	NA	NA	-0.201359	NA	NA	3.79704	-0.102449	0.447297	NA	55.5083	NA	44.7411	0	0	2	NA	NA	NA	NA	0.0739	0.0618	NA	NA	0.277	0.243	NA	NA	0.0312	0.0219	NA	NA	-0.040745
AT1G07740	1329	409	3067	3067	459	2658	409	12	0	0	-0.4909	18.2933	9.68069	-0.241307	4	NA	1.4784	-0.11185	0.674615	0.296782	57.7417	0.51	45.3864	0.000326052	1	NA	NA	3.009	0.0281	0.0455	0.0303	0.0309	0.1292	0.4709	0.1961	0.1464	0.217492	0.0966235	0.0321	0.0008	0.12296	-0.182722	0.0991315
AT1G07745	188	111.57	2285	2285	304	1504	781	381	208	1	-0.483937	49.1767	11.47	-0.237572	34	NA	1.98836	-0.107064	NA	0.460122	55.0844	0.47	39.081	0.00350109	7	2	7	3.011	NA	0.0614	NA	NA	NA	0.4291	NA	NA	NA	0.14309	NA	NA	NA	0.337753	NA
AT1G07747	288	NA	288	288	95	288	0	NA	NA	NA	NA	NA	NA	NA	NA	NA	0	-0.122651	NA	NA	49.5799	NA	40.625	0	0	1	NA	NA	0.0997	NA	NA	NA	0.2548	NA	NA	NA	0.391287	NA	NA	NA	-0.136838	NA	NA
AT1G07750	471.33	246.5	1907	1907	356	1414	493	80	263	63	0.970403	1495.04	385.214	0.660023	3433	210.824	7.5256	-0.0720924	219.036	0.231754	46.3031	0.66	41.741	0.00104877	2	NA	NA	3.013	0.0271	NA	0.0603	0.0574	0.1466	NA	0.3234	0.2931	0.184857	NA	0.0452	0.0369	0.599528	NA	0.520587
AT1G07780	256.17	203.8	2622	2622	213	1537	1019	0	443	NA	NA	NA	NA	-0.220825	87	NA	10.0124	-0.0666786	2.29733	NA	50.4703	0.5	36.6895	0.00343249	5	2	16	3.018	0.0349	NA	NA	NA	0.1483	NA	NA	NA	0.235334	NA	NA	NA	-0.0310342	NA	NA
AT1G07790	729	NA	729	729	148	729	0	69	213	62	0.213354	952.16	190.664	0.779739	16	NA	57.2361	0.343508	270.309	0.296698	48.2158	0.66	43.2099	0	0	2	57	3.021	0.0094	0.014	NA	NA	0.2163	2.0177	NA	NA	0.0434582	0.00693859	NA	NA	0.393141	1.20952	NA
AT1G07795	682	NA	682	682	118	682	0	152	173	13	-0.413507	226.237	29.5696	-0.227362	NA	NA	0	-0.122514	NA	0.442867	41.3419	NA	43.2551	0	0	NA	NA	NA	0.0072	NA	NA	NA	0.3141	NA	NA	NA	0.0229226	NA	NA	NA	0.193125	NA	NA
AT1G07810	388.78	124.25	4493	4493	1061	3499	994	0	185	NA	NA	NA	NA	-0.232591	5	NA	3.3202	-0.102772	112.61	NA	55.9474	NA	43.2673	0.00178055	8	3	27	NA	0.0125	0.0225	NA	NA	0.1812	0.3412	NA	NA	0.0689845	0.0659437	NA	NA	0.767235	0.579784	NA
AT1G07830	212.5	188.33	1415	1415	144	850	565	0	263	62	0.116287	467.84	165.719	-0.0438368	NA	NA	8.68151	-0.0542512	81.1362	0.202892	56.8423	0.52	41.1307	0.00212014	3	3	25	3.029	0.0125	NA	NA	NA	0.1448	NA	NA	NA	0.086326	NA	NA	NA	1.06339	NA	NA
AT1G07840	159.22	147.5	2623	2623	312	1433	1180	0	251	44	-0.338287	95.5	48.8999	-0.156638	6	NA	7.40373	-0.0645851	13.9995	0.194019	59.1916	0.43	37.6287	0.00343119	8	NA	11	3.03	0.0437	0.0715	NA	NA	0.1199	0.253	NA	NA	0.36447	0.282609	NA	NA	-0.404571	-0.678285	NA
AT1G07850	406.5	116.33	1975	1975	541	1626	349	NA	NA	2	-0.483143	344.803	11.674	-0.238402	NA	NA	0	-0.122549	NA	0.772184	58.2989	0.53	48.1013	0.00151899	3	3	NA	3.032	0.0106	0.0165	NA	NA	0.209	0.35	NA	NA	0.0507177	0.0471429	NA	NA	1.01828	0.747275	NA
AT1G07860	219.5	82	521	521	135	439	82	0	0	0	-0.509005	28.6833	5.02788	NA	NA	NA	0	-0.122651	NA	0.630824	50.3229	NA	44.9136	0.00191939	1	NA	NA	NA	0.0262	NA	NA	NA	0.211	NA	NA	NA	0.124171	NA	NA	NA	-0.196295	NA	NA
AT1G07870	285.71	214.17	3285	3285	538	2000	1285	214	169	55	-0.0850243	536.04	113.985	-0.173759	249	19.5	1.92901	-0.111044	1.53229	0.294312	54.3182	0.44	39.5738	0.00182648	6	3	NA	3.035	0.0105	0.0109	NA	NA	0.2323	0.3103	NA	NA	0.0452002	0.0351273	NA	NA	0.707164	0.827	NA
AT1G07880	282.2	80.75	1734	1734	254	1411	323	51	0	4	-0.448313	217.493	20.625	-0.215886	88	NA	2.47678	-0.106749	0.360115	0.564969	49.9038	0.51	38.12	0.00288351	4	1	37	3.038	0.0124	NA	NA	NA	0.2131	NA	NA	NA	0.0581886	NA	NA	NA	1.08636	NA	NA
AT1G07890	163	147.43	2336	2336	249	1304	1032	0	316	63	7.52938	3379.49	2070.77	4.98452	20	NA	184.728	0.854596	3105.53	0.0850724	44.7284	0.63	42.2517	0.00556507	7	6	56	3.041	0.0485	0.0166	NA	NA	0.2629	0.2263	NA	NA	0.184481	0.073354	NA	NA	-0.79074	-0.362167	NA
AT1G07900	288	435	1011	1011	190	576	435	2	1	NA	NA	NA	NA	-0.154148	NA	NA	0.516957	-0.120926	NA	NA	55.6588	0.45	37.6855	0.00098912	1	NA	NA	3.045	0.0246	0.0527	NA	NA	0.2176	0.4367	NA	NA	0.113051	0.120678	NA	NA	0.109144	0.169142	NA
AT1G07910	144.15	179.54	9176	9176	1104	3892	4668	0	259	26	-0.377728	71.8333	38.7642	-0.191433	NA	NA	2.52424	-0.104535	5.10738	0.193972	53.2731	NA	37.3801	0.00294246	26	2	NA	NA	0.0245	NA	NA	NA	0.114	NA	NA	NA	0.214912	NA	NA	NA	0.618169	NA	NA
AT1G07920	594.33	346.5	2476	2476	449	1783	693	0	320	NA	NA	NA	NA	5.07644	232	1224.24	51.5649	0.243227	328.909	NA	36.5929	0.77	43.336	0.000807754	2	1	10	3.056	0.0009	0.0033	NA	NA	0.1997	0.3396	NA	NA	0.00450676	0.00971731	NA	NA	1.07398	1.86332	NA
AT1G07930	602.33	370	2547	2547	449	1807	740	0	332	NA	NA	NA	NA	-0.196935	230	NA	28.5427	0.0721301	328.909	NA	36.5301	NA	42.6384	0.00117786	2	3	80	NA	0.0018	0.0019	NA	NA	0.2217	0.3567	NA	NA	0.00811908	0.0053266	NA	NA	0.995147	1.24715	NA
AT1G07940	497.75	174.67	2552	2552	449	1991	524	0	397	NA	NA	NA	NA	-0.217774	140	NA	33.5374	0.133368	328.909	NA	36.7225	0.77	42.8292	0.0015674	3	3	44	3.062	0.0009	0.0033	NA	NA	0.2234	0.3929	NA	NA	0.00402865	0.00839908	NA	NA	1.95904	1.89763	NA
AT1G07950	265.33	228.5	1253	1253	154	796	457	40	291	NA	NA	NA	NA	-0.134705	364	NA	7.49779	-0.083265	2.78947	NA	54.1098	NA	39.3456	0.00159617	2	3	7	NA	0.0305	0.0243	NA	NA	0.1741	0.3193	NA	NA	0.175187	0.076104	NA	NA	0.276206	0.589826	NA
AT1G07960	310.25	236.67	1994	1992	146	1241	710	492	308	63	0.0454045	271.127	147.503	-0.245665	NA	NA	8.47328	-0.0768165	72.4779	0.136886	47.7232	NA	36.4092	0.00250752	3	1	NA	NA	0.0161	NA	NA	NA	0.1021	NA	NA	NA	0.157689	NA	NA	NA	0.797456	NA	NA
AT1G07970	347.71	151.5	3343	3343	693	2434	909	110	242	60	-0.212303	190.503	81.2759	-0.196935	132	NA	5.84673	-0.0818771	5.97312	0.187551	55.2238	NA	42.7161	0.0017948	6	NA	NA	NA	0.0201	0.0336	NA	NA	0.0766	0.1647	NA	NA	0.262402	0.204007	NA	NA	0.155753	0.21779	NA
AT1G07980	249	255.67	1763	1763	206	996	767	17	358	20	-0.381847	82.0033	37.7057	-0.165665	299	NA	8.67795	-0.0744649	2.45586	0.221571	46.0491	0.47	38.5139	0.00170164	3	3	4	3.07	0.0548	0.1001	0.0378	0.0305	0.1172	0.3723	0.2392	0.1831	0.467577	0.268869	0.1554	0.1332	-0.142107	-0.185637	-0.421005
AT1G07985	751	NA	751	751	144	751	0	103	213	NA	NA	NA	NA	NA	NA	NA	0.563021	-0.118447	21.3289	NA	54.3587	NA	40.6125	0	0	NA	NA	NA	0.0086	NA	0.0483	0.0433	0.1479	NA	0.497	0.4509	0.0581474	NA	0.0158	0.0146	0.0395085	NA	-0.31742
AT1G07990	152.89	170.94	5982	5982	802	2905	3077	256	240	63	-0.245072	158.91	72.855	-0.101308	6	NA	6.77033	-0.0770466	38.0523	0.163433	54.7009	0.43	38.0976	0.00300903	18	NA	18	3.072	0.0169	NA	NA	NA	0.074	NA	NA	NA	0.228378	NA	NA	NA	0.114573	NA	NA
AT1G08000	457.67	248.5	1870	1870	308	1373	497	0	220	NA	NA	NA	NA	NA	89	NA	5.02008	-0.085517	0.127044	NA	54.2187	NA	42.6738	0.00106952	2	3	NA	NA	0.0828	NA	0.1087	0.0625	0.1445	NA	0.0556	0.0276	0.57301	NA	0.3903	0.3143	-0.260913	NA	-0.724906
AT1G08010	463.67	365.5	2122	2122	303	1391	731	0	296	NA	NA	NA	NA	0.0232471	1091	NA	7.1497	-0.0730024	NA	NA	55.4942	0.53	41.2818	0.00141376	2	3	NA	3.081	0.0521	0.1017	0.0726	0.055	0.1867	0.4669	0.2892	0.1745	0.279057	0.21782	0.0047	0.0365	-0.061054	-0.0105931	-0.0599979
AT1G08030	141.85	158.83	3750	3750	500	1844	1906	0	74	57	-0.197399	1162.62	85.1062	NA	NA	NA	3.89807	-0.0978514	0.472388	0.423311	58.0975	NA	38.4	0.0032	12	1	NA	NA	0.0203	0.0355	NA	NA	0.119	0.174	NA	NA	0.170588	0.204023	NA	NA	-0.206474	0.221849	NA
AT1G08035	289	170	748	748	125	578	170	0	0	NA	NA	NA	NA	-0.232591	NA	NA	0.149435	-0.120198	NA	NA	51.6109	NA	35.1604	0.0013369	1	NA	NA	NA	0.0424	0.0471	0.047	0.0319	0.0463	0.0804	0.1594	0.1306	0.915767	0.585821	0.2492	0.2691	0.330993	-0.342423	-0.0543577
AT1G08040	108	128.79	3423	3423	382	1620	1803	0	165	63	0.0997635	359.783	161.473	-0.129538	473	29.6471	6.87774	-0.0724063	2.48174	0.158062	49.3146	NA	36.6345	0.00438212	14	NA	NA	NA	0.012	0.0045	NA	NA	0.0853	0.2147	NA	NA	0.14068	0.0209595	NA	NA	-0.16481	0.954243	NA
AT1G08060	409.62	185.93	9343	9343	2001	6554	2789	0	239	62	-0.29224	120.587	60.7333	-0.215886	140	NA	2.78823	-0.104354	1.96228	0.172065	51.1059	NA	40.7471	0.00160548	15	4	NA	NA	0.0545	NA	NA	NA	0.0795	NA	NA	NA	0.685535	NA	NA	NA	-0.143342	NA	NA
AT1G08065	155.43	120	1808	1808	277	1088	720	113	141	4	-0.473056	130.85	14.2665	NA	NA	NA	0	-0.122651	NA	0.557189	51.3211	NA	32.9093	0.00331858	6	2	2	NA	0.0373	NA	NA	NA	0.1101	NA	NA	NA	0.338783	NA	NA	NA	0.6047	NA	NA
AT1G08070	2414	NA	2414	2414	741	2414	0	6	182	0	-0.481653	21.5433	12.0569	NA	48	NA	0.77886	-0.115151	0.0395932	0.238204	50.61	NA	40.6794	0	0	2	NA	NA	NA	NA	0.0308	0.03	NA	NA	0.1517	0.1206	NA	NA	0.0261	0.0426	NA	NA	0.130078
AT1G08080	122.71	116.17	1556	1556	275	859	697	0	0	0	-0.515686	12.5933	3.31106	NA	NA	NA	0	-0.122455	1.1603	0.708924	46.5288	NA	34.7686	0.00385604	6	2	NA	NA	0.0319	0.0267	NA	NA	0.0941	0.2051	NA	NA	0.339001	0.13018	NA	NA	0.529828	0.208276	NA
AT1G08090	633.33	94.5	2089	2089	530	1900	189	63	244	4	-0.484899	68.4033	11.2228	-0.0727991	7	NA	1.48325	-0.108495	0.0312653	0.523269	55.767	0.52	45.8593	0.000957396	2	3	NA	3.112	0.0138	0.0369	NA	NA	0.1503	0.3525	NA	NA	0.0918164	0.104681	NA	NA	0.143818	0.684612	NA
AT1G08100	569.67	121	1951	1951	522	1709	242	42	98	0	-0.522801	4.77667	1.48254	NA	NA	NA	0	-0.122581	0.171418	0.883106	57.6546	NA	46.3865	0.00102512	2	2	NA	NA	0.0283	NA	NA	NA	0.1893	NA	NA	NA	0.149498	NA	NA	NA	0.396234	NA	NA
AT1G08110	164.43	228.5	2604	2604	185	1151	1371	293	300	62	0.923508	545.083	373.163	-0.232591	34	NA	28.4559	0.0447016	187.484	0.113303	53.8117	NA	37.6728	0.00345622	6	2	2	NA	0.017	0.0062	NA	NA	0.0789	0.1634	NA	NA	0.215463	0.0379437	NA	NA	0.936331	1.43136	NA
AT1G08125	118.64	141.6	2721	2721	322	1305	1416	202	134	NA	NA	NA	NA	-0.214578	143	NA	6.47834	-0.0829587	10.6597	NA	57.4206	NA	38.4417	0.00441014	10	NA	3	NA	0.0229	0.0198	NA	NA	0.1128	0.0796	NA	NA	0.203014	0.248744	NA	NA	0.161851	0.109144	NA
AT1G08130	159.71	158.12	5245	5245	790	2715	2530	131	211	56	-0.201363	257.523	84.0875	-0.105954	586	NA	6.63799	-0.0676545	43.9923	0.246388	54.5122	0.46	37.5977	0.00305052	16	1	24	3.127	0.0152	NA	NA	NA	0.1242	NA	NA	NA	0.122383	NA	NA	NA	0.014177	NA	NA
AT1G08135	597.75	88	2655	2655	796	2391	264	NA	NA	3	-0.434227	703.843	24.2448	-0.239128	NA	NA	0	-0.122651	0.0433136	0.634312	55.8278	NA	40.8286	0.00112994	3	1	NA	NA	0.0362	NA	NA	NA	0.1193	NA	NA	NA	0.303437	NA	NA	NA	0.585634	NA	NA
AT1G08140	678.5	137.33	3126	3126	818	2714	412	87	170	NA	NA	NA	NA	-0.244213	10	NA	0	-0.122651	0.0300725	NA	55.5185	NA	39.9552	0.000959693	3	1	NA	NA	0.0503	NA	NA	NA	0.083	NA	NA	NA	0.606024	NA	NA	NA	-1.19259	NA	NA
AT1G08150	612	94.67	2732	2732	815	2448	284	NA	NA	NA	NA	NA	NA	-0.223875	24	NA	0	-0.122621	NA	NA	56.6192	0.46	44.0337	0.0010981	3	1	NA	3.132	0.0357	NA	NA	NA	0.0985	NA	NA	NA	0.362437	NA	NA	NA	-0.0313141	NA	NA
AT1G08160	917	NA	917	917	221	917	0	66	185	NA	NA	NA	NA	-0.128872	423	NA	16.6753	-0.0294033	44.7677	NA	56.1703	NA	44.9291	0	0	NA	NA	NA	0.0108	0.0586	0.0463	0.0494	0.0911	0.3706	0.2358	0.252	0.118551	0.158122	0.0714	0.0725	0.477121	0.193125	0.477121
AT1G08170	732	NA	732	732	243	732	0	NA	NA	5	-0.323984	990.113	52.5757	NA	NA	NA	0	-0.122479	10.7337	0.647221	54.9958	NA	48.7705	0	0	2	NA	NA	0.0182	NA	0.0578	0.0667	0.1729	NA	0.647	0.4916	0.105263	NA	0.0386	0.0641	0.477121	NA	0.662758
AT1G08180	550	NA	550	550	111	550	0	45	169	5	-0.448667	60.8467	20.5339	-0.19337	99	NA	5.53784	-0.0752582	NA	0.311804	57.4123	NA	39.8182	0	0	NA	NA	NA	0.03	0.0549	0.074	0.0645	0.0905	0.2272	0.098	0.0629	0.331492	0.241637	0.1183	0.2283	-0.0621479	0.0434657	0
AT1G08190	177.42	141.56	5919	5919	980	3371	2548	177	251	63	0.346297	704.35	224.828	-0.0215411	0	54.4286	17.5599	-0.0103544	13.2802	0.193194	57.7446	0.46	39.6351	0.00304105	18	3	26	3.147	0.0073	0.0214	NA	NA	0.0869	0.2342	NA	NA	0.0840046	0.0913749	NA	NA	0.116016	-0.0647589	NA
AT1G08200	187.33	147.62	2867	2867	389	1686	1181	105	411	NA	NA	NA	NA	1.446	6136	391.176	57.4954	0.257082	90.3605	NA	54.0936	0.55	38.4723	0.00279037	8	2	NA	3.152	0.0023	0.013	NA	NA	0.1322	0.3297	NA	NA	0.0173979	0.0394298	NA	NA	0.294781	0.109144	NA
AT1G08210	166.6	220.44	3650	3650	492	1666	1984	88	99	61	-0.0985505	267.727	110.509	-0.149245	402	NA	2.86516	-0.101759	0.509462	0.179807	54.7846	NA	37.9726	0.00246575	9	3	NA	NA	0.0112	0.0293	NA	NA	0.1395	0.1753	NA	NA	0.0802867	0.167142	NA	NA	0.561101	0.350876	NA
AT1G08220	145.62	162.43	2302	2302	274	1165	1137	35	0	27	-0.368636	94.0233	41.1008	-0.185588	235	NA	2.30441	-0.108189	21.8546	0.216471	60.7473	0.49	38.8358	0.00347524	7	2	NA	3.158	0.035	0.0372	NA	NA	0.1333	0.1255	NA	NA	0.262566	0.296414	NA	NA	0.200129	0.0543577	NA
AT1G08250	1445	NA	1445	1445	413	1445	0	66	137	47	-0.265592	168.76	67.5815	-0.20879	138	NA	10.2918	-0.0664987	1.25916	0.239205	56.2919	0.53	48.4429	0	0	2	NA	3.164	0.0256	NA	NA	NA	0.2702	NA	NA	NA	0.0947446	NA	NA	NA	0.324511	NA	NA
AT1G08260	132.37	197.15	15949	15949	2161	6486	9463	NA	NA	NA	NA	NA	NA	-0.225743	15	7.57143	1.75029	-0.110222	11.5774	NA	53.4769	0.44	36.554	0.00300959	48	3	75	3.166	0.0109	NA	NA	NA	0.0834	NA	NA	NA	0.130695	NA	NA	NA	0.051879	NA	NA
AT1G08280	1446	NA	1446	1446	398	1446	0	0	0	38	-0.34674	113.74	46.7278	-0.184989	28	NA	4.78588	-0.0939566	0.148606	0.222455	54.3289	0.47	41.7704	0	0	3	NA	3.18	0.024	NA	0.0364	0.0381	0.1425	NA	0.2823	0.1611	0.168421	NA	0.0063	0.058	0.806547	NA	0.850033
AT1G08290	880	1487	3247	3247	337	1760	1487	62	684	NA	NA	NA	NA	NA	NA	NA	0.199275	-0.121037	0.0118989	NA	54.5733	NA	34.0314	0.000307977	1	3	6	NA	0.0256	0.0671	0.0589	0.0487	0.1144	0.212	0.0623	0.0726	0.223776	0.316509	0.2646	0.1415	0.134699	0.0386294	-0.268845
AT1G08300	280.12	258.43	4050	4050	746	2241	1809	NA	NA	NA	NA	NA	NA	-0.23172	4	NA	1.79539	-0.11327	0.129326	NA	55.8365	0.44	38.2469	0.0017284	7	NA	NA	3.185	0.0544	NA	NA	NA	0.2027	NA	NA	NA	0.268377	NA	NA	NA	-0.0255541	NA	NA
AT1G08310	296.6	80.75	1806	1806	318	1483	323	0	114	10	-0.455384	196.377	18.8077	-0.174848	9	NA	0.185823	-0.120318	0.457438	0.629265	56.0225	0.41	38.6489	0.00276855	4	NA	NA	3.188	0.0361	0.0491	NA	NA	0.1317	0.1292	NA	NA	0.274108	0.380031	NA	NA	0.0340798	0.0757207	NA
AT1G08315	1211	NA	1211	1211	325	1211	0	68	165	49	-0.239799	209.547	74.21	-0.107663	500	NA	6.16349	-0.0837907	2.97475	0.235045	58.1364	NA	47.3163	0	0	NA	NA	NA	0.0133	0.0328	0.0243	0.0222	0.1409	0.6469	0.4028	0.3783	0.0943932	0.0507034	0.0459	0.0464	0.520587	0.651832	0.374459
AT1G08320	160.42	353.91	5945	5945	481	1925	3893	270	209	18	-0.342267	391.553	47.8771	-0.135748	238	NA	0.016779	-0.122353	0.118089	0.631898	54.2917	NA	33.0362	0.0020185	11	3	NA	NA	NA	0.0071	NA	NA	NA	0.23	NA	NA	NA	0.0308696	NA	NA	NA	0.418143	NA
AT1G08340	359.5	122	1804	1804	331	1438	366	240	202	21	-0.291035	1033.61	61.043	-0.202086	NA	NA	29.5066	0.0425335	1.0208	0.507293	57.0014	0.46	42.9047	0.00166297	3	1	NA	3.198	0.0157	0.0163	NA	NA	0.1101	0.2303	NA	NA	0.142598	0.0707772	NA	NA	-0.0434657	0.613959	NA
AT1G08350	316.14	136.67	3043	3043	508	2213	820	0	160	32	-0.332478	134.747	50.3929	-0.230848	55	NA	4.30946	-0.0936797	1.35528	0.249129	55.8577	NA	37.9888	0.00230036	6	1	NA	NA	0.0359	NA	NA	NA	0.132	NA	NA	NA	0.27197	NA	NA	NA	0.156786	NA	NA
AT1G08360	189.8	239	1905	1905	216	949	956	0	221	63	3.11147	1715.57	935.437	2.79466	288	700.647	110.699	0.614113	166.73	0.101223	48.364	NA	37.1654	0.00209974	4	3	1	NA	0.008	0.0098	NA	NA	0.1705	0.4406	NA	NA	0.0469208	0.0222424	NA	NA	0.0687158	0.858671	NA
AT1G08370	183.12	129.86	2374	2374	367	1465	909	174	187	63	0.0120174	329.187	138.923	-0.0636362	7	NA	14.2032	-0.0391721	49.7979	0.166062	55.5605	0.45	40.2696	0.00294861	7	2	11	3.203	0.0186	0.0425	NA	NA	0.0618	0.127	NA	NA	0.300971	0.334646	NA	NA	-0.112704	0.0561159	NA
AT1G08380	234.33	156.5	1016	1016	140	703	313	89	191	59	8.69026	4683.8	2369.11	5.35567	15250	1288.31	2267.7	14.1769	94.3546	0.168246	53.3343	0.48	37.2047	0.0019685	2	3	NA	3.206	0.0035	0.0106	0.0052	0.0105	0.1056	0.2416	0.1599	0.1613	0.0331439	0.0438742	0.0037	0.0145	1.36173	0.763428	0.954243
AT1G08390	200.67	235	1072	1072	137	602	470	6	182	48	-0.329844	89.8667	51.0697	NA	NA	NA	6.86895	-0.0786731	2.18633	0.152549	59.0702	NA	40.8582	0.00186567	2	NA	NA	NA	0.0472	NA	NA	NA	0.1188	NA	NA	NA	0.397306	NA	NA	NA	0.18234	NA	NA
AT1G08400	615.75	81	2706	2706	804	2463	243	30	18	NA	NA	NA	NA	-0.219517	16	NA	1.9416	-0.107737	0.660498	NA	53.2118	0.44	40.8721	0.00110865	3	NA	NA	3.207	0.036	NA	0.0474	0.0468	0.1246	NA	0.1973	0.1521	0.288925	NA	0.0005	0.0394	0.0696359	NA	-0.0886375
AT1G08410	308.71	171.67	3191	3191	589	2161	1030	118	273	4	-0.433319	56.3933	24.4783	-0.140257	14	NA	7.7062	-0.0706599	33.5785	0.260537	57.0356	0.46	40.1442	0.00188029	6	NA	27	3.21	0.0162	NA	0.0557	0.055	0.1261	NA	0.0799	0.0666	0.128469	NA	0.185	0.2166	0.39084	NA	-0.193125
AT1G08420	191.43	178.2	7584	7584	1013	4020	3564	422	556	NA	NA	NA	NA	-0.156327	0	NA	5.94611	-0.0778171	30.6637	NA	51.5019	NA	40.3877	0.00276899	20	NA	NA	NA	0.0026	0.0112	NA	NA	0.1095	0.2332	NA	NA	0.0237443	0.0480274	NA	NA	0.503797	-0.397512	NA
AT1G08430	261	149.6	2314	2314	493	1566	748	0	0	6	-0.449587	319.333	20.2975	1.48154	NA	NA	0.086193	-0.122453	NA	0.792254	50.597	0.43	36.7329	0.00216076	5	1	NA	3.22	0.023	NA	NA	NA	0.0939	NA	NA	NA	0.244941	NA	NA	NA	0.00573334	NA	NA
AT1G08440	251	162.2	2317	2317	501	1506	811	NA	NA	NA	NA	NA	NA	NA	NA	NA	0.134368	-0.121788	0.251031	NA	51.3328	NA	36.9443	0.00215796	5	1	NA	NA	0.0256	0.0225	NA	NA	0.1161	0.227	NA	NA	0.2205	0.0991189	NA	NA	0.221849	-0.161851	NA
AT1G08450	115.54	216.08	4095	4095	399	1502	2593	92	210	57	0.613408	1160.79	293.472	0.506469	2801	175.588	18.3114	-0.0128108	158.251	0.26482	55.9837	0.51	35.7509	0.003663	12	6	10	3.227	0.0124	NA	NA	NA	0.1747	NA	NA	NA	0.0709788	NA	NA	NA	0.53416	NA	NA
AT1G08460	456.33	404.5	2178	2178	377	1369	809	76	159	63	0.199258	835.83	187.041	-0.158506	38	NA	8.84763	-0.07612	3.26882	0.254968	56.6239	0.46	44.0771	0.000918274	2	4	NA	3.23	0.0252	0.0292	0.0074	0.0147	0.1435	0.3171	0.1983	0.2654	0.17561	0.0920845	0.0484	0.0434	0.707362	0.968842	0.407485
AT1G08465	195.67	559	3969	3969	184	1174	2795	220	399	NA	NA	NA	NA	-0.162864	9	NA	4.39706	-0.0899811	NA	NA	53.5358	NA	31.8216	0.00125976	5	1	NA	NA	0.0156	0.0271	NA	NA	0.1366	0.1002	NA	NA	0.114202	0.270459	NA	NA	0.348455	-0.0871502	NA
AT1G08470	357.75	181	1974	1974	390	1431	543	123	135	63	0.0578869	478.37	150.711	-0.175938	277	NA	9.60381	-0.0663444	79.636	0.208079	61	NA	40.6282	0.00151976	3	2	NA	NA	0.0125	NA	NA	NA	0.1425	NA	NA	NA	0.0877193	NA	NA	NA	0.51663	NA	NA
AT1G08480	253.67	313.5	1388	1388	142	761	627	106	226	63	1.03331	672.493	401.381	0.23448	19	113.176	35.6899	0.102158	219.306	0.088873	50.3634	0.51	40.0576	0.00144092	2	NA	1	3.24	0.0121	0.0301	NA	NA	0.1335	0.2886	NA	NA	0.0906367	0.104297	NA	NA	1.44888	0.85158	NA
AT1G08490	195.67	147	2937	2937	463	1761	1176	48	321	61	-0.155299	173.757	95.9252	-0.205821	137	12.1429	19.7065	-0.0038631	37.4566	0.146619	54.7937	NA	39.7004	0.00272387	8	4	2	NA	0.0108	0.0241	NA	NA	0.1185	0.2546	NA	NA	0.0911392	0.0946583	NA	NA	0.564271	0.477121	NA
AT1G08500	472.5	85	1030	1030	228	945	85	94	164	19	-0.361714	265.26	42.8796	-0.201463	NA	NA	1.35234	-0.110413	2.493	0.422224	53.929	0.45	35.9223	0.000970874	1	NA	NA	3.244	0.0329	NA	0.0688	0.0556	0.0793	NA	0.4518	0.4017	0.41488	NA	0.1201	0.1284	-0.461398	NA	-0.407485
AT1G08510	342.17	249	3298	3298	412	2053	1245	0	466	63	1.79846	3176.06	598.013	0.561072	3056	188.118	37.3976	0.136585	0.642283	0.234689	50.6168	0.46	38.2656	0.00151607	5	2	NA	3.245	0.0054	NA	NA	NA	0.1409	NA	NA	NA	0.0383251	NA	NA	NA	0.809866	NA	NA
AT1G08520	169.93	142.79	4548	4548	760	2549	1999	126	140	62	0.995386	1011.06	391.634	0.0393972	88	68.4118	89.5706	0.439259	54.1306	0.18249	55.1409	NA	39.7098	0.00307828	14	2	NA	NA	0.0046	0.0121	NA	NA	0.1173	0.233	NA	NA	0.0392157	0.0519313	NA	NA	-0.00917962	-0.221849	NA
AT1G08530	187.8	231.75	1866	1866	257	939	927	26	139	NA	NA	NA	NA	-0.232591	NA	NA	7.05612	-0.0765053	4.74353	NA	51.997	0.42	37.3526	0.00214362	4	NA	NA	3.254	0.0282	0.0435	NA	NA	0.2082	0.0958	NA	NA	0.135447	0.454071	NA	NA	0.147492	-0.636822	NA
AT1G08540	284.71	252.83	3510	3510	572	1993	1517	125	149	49	0.109071	410.423	163.864	0.00812237	92	61.2353	63.8981	0.264366	0.118763	0.258835	54.9788	0.44	39.3162	0.0017094	6	4	NA	3.255	0.0087	NA	NA	NA	0.1066	NA	NA	NA	0.0816135	NA	NA	NA	0.062419	NA	NA
AT1G08550	296	166.4	2608	2608	462	1776	832	0	144	54	0.12478	483.877	167.902	-0.103864	11	NA	50.616	0.222784	17.7783	0.23559	54.4011	0.48	39.3788	0.00230061	5	4	NA	3.258	0.0117	0.0485	NA	NA	0.1445	0.2219	NA	NA	0.0809689	0.218567	NA	NA	0.369771	-0.541706	NA
AT1G08560	595.5	90	1281	1281	310	1191	90	0	146	53	0.370941	928.72	231.161	-0.0405683	762	50.0625	34.8956	0.0918082	2.95291	0.299754	51.8328	0.49	41.2959	0.00078064	1	4	17	3.26	0.0138	NA	0.0219	0.0218	0.1591	NA	0.8146	0.6941	0.0867379	NA	0.0465	0.0415	0.461609	NA	0.407485
AT1G08570	354.25	142	1852	1851	275	1417	426	167	422	62	1.1213	1654.02	423.993	0.0132708	50	NA	19.6094	-0.00766233	4.97581	0.209783	50.0851	0.57	39.4708	0.00323974	3	1	NA	3.262	0.0305	0.0306	NA	NA	0.0569	0.2089	NA	NA	0.536028	0.146482	NA	NA	-0.586266	-0.190815	NA
AT1G08580	160.5	228	1326	1326	123	642	684	53	217	62	-0.0821542	300.993	114.722	-0.0417123	728	NA	18.9549	0.0168207	0.530967	0.206596	51.8845	0.61	37.2549	0.00226244	3	NA	NA	3.264	0.0224	NA	NA	NA	0.2494	NA	NA	NA	0.0898156	NA	NA	NA	0.537119	NA	NA
AT1G08590	3444	NA	3444	3444	1029	3444	0	81	273	11	-0.40577	128.73	31.5578	-0.165914	62	21.3	1.70929	-0.111792	NA	0.355661	52.7123	0.49	43.4669	0	0	3	NA	3.267	NA	NA	0.0268	0.022	NA	NA	0.127	0.0962	NA	NA	0.0238	0.0279	NA	NA	0.181695
AT1G08600	174	182.15	9790	9790	1479	4872	4918	0	182	47	-0.254975	357.52	70.3101	-0.213416	15	10.4	3.03274	-0.103276	3.31556	0.336563	51.8085	0.42	37.8754	0.00306435	27	NA	1	3.271	0.0301	NA	NA	NA	0.0936	NA	NA	NA	0.321581	NA	NA	NA	-0.74788	NA	NA
AT1G08610	1041	81	2163	2163	559	2082	81	0	131	18	-0.402549	87.26	32.3856	-0.170646	273	NA	6.48578	-0.0764182	0.0662428	0.277361	53.921	0.45	41.7476	0.000462321	1	NA	NA	3.279	NA	NA	0.04	0.035	NA	NA	0.1822	0.1838	NA	NA	0.04	0.0251	NA	NA	0.0632818
AT1G08620	357.33	218.73	6985	6985	1209	4288	2406	0	354	63	-0.178631	156	89.9293	-0.101035	14	36.1875	3.97945	-0.0958173	0.510347	0.136197	53.0682	0.41	38.2677	0.00186113	11	3	6	3.281	0.033	NA	NA	NA	0.0867	NA	NA	NA	0.380623	NA	NA	NA	-0.00147094	NA	NA
AT1G08630	156.6	179.22	4207	4207	358	1566	1613	0	187	24	-0.28248	430.187	63.2415	-0.132903	231	NA	0.180412	-0.122022	12.1516	0.442129	55.7033	NA	34.7516	0.00309009	9	2	17	NA	0.009	0.0172	NA	NA	0.1049	0.2877	NA	NA	0.085796	0.0597845	NA	NA	0.0991315	0.549672	NA
AT1G08640	127	179	2881	2881	294	1270	1611	69	316	63	1.04297	912.667	403.864	0.135273	1510	NA	35.4424	0.0930426	91.5838	0.14546	48.6179	NA	37.5564	0.00312392	9	NA	NA	NA	0.0205	0.0131	NA	NA	0.0917	0.2314	NA	NA	0.223555	0.0566119	NA	NA	-0.494636	-0.109144	NA
AT1G08650	688	172	1550	1548	284	1376	172	50	471	48	-0.262027	254.163	68.4978	0.114957	15	85.75	53.253	0.141611	NA	0.277522	51.3098	0.61	42.3226	0.00193548	1	3	NA	3.293	0.0121	NA	0.0361	0.0311	0.1402	NA	0.5092	0.4065	0.0863053	NA	0.0022	0.0059	0.0561159	NA	0.312311
AT1G08660	170.2	116.67	2754	2754	347	1702	1050	117	541	59	-0.112377	184.267	106.956	0.0206836	1049	NA	12.7574	-0.0494825	7.6763	0.127716	54.1878	NA	40.0145	0.00363108	9	3	NA	NA	0.0043	0.0025	NA	NA	0.0738	0.1639	NA	NA	0.0582656	0.0152532	NA	NA	0.170262	1.17609	NA
AT1G08670	263.67	218.5	1228	1228	231	791	437	22	73	2	-0.501655	44.75	6.91693	-0.194096	88	NA	0	-0.122434	NA	0.680629	53.0584	NA	35.7492	0.00162866	2	NA	8	NA	0.04	NA	0.0552	0.0631	0.0981	NA	0.1486	0.1695	0.407747	NA	0.0685	0.0739	0.07684	NA	-0.414973
AT1G08680	212.31	301.5	6384	6378	649	2760	3618	230	580	11	-0.416899	200.867	76.0919	-0.174195	16	NA	6.1448	-0.0840211	47.3443	0.218452	55.4219	NA	37.3747	0.00234962	12	2	9	NA	0.0459	NA	NA	NA	0.073	NA	NA	NA	0.628767	NA	NA	NA	-0.077609	NA	NA
AT1G08695	133.5	161	428	428	88	267	161	NA	NA	NA	NA	NA	NA	NA	NA	NA	0	-0.122651	NA	NA	49.9909	NA	32.9439	0.00233645	1	1	NA	NA	0.0402	NA	NA	NA	0.1453	NA	NA	NA	0.276669	NA	NA	NA	0.0621479	NA	NA
AT1G08700	780.5	102	1663	1663	453	1561	102	129	70	63	0.0465373	443.767	147.794	-0.134973	417	NA	24.6839	0.0161675	1.09874	0.204603	54.8441	0.54	44.4979	0.000601323	1	NA	4	3.307	0.0225	NA	0.0267	0.0308	0.2143	NA	0.0839	0.0679	0.104993	NA	0.054	0.076	0.532787	NA	0.237361
AT1G08710	224.4	176.5	1828	1828	274	1122	706	87	210	1	-0.440367	44.6967	22.667	-0.195791	NA	NA	5.24974	-0.0903759	0.469516	0.205752	55.3806	0.5	39.4967	0.00218818	4	NA	2	3.308	0.0408	0.0681	NA	NA	0.2037	0.2687	NA	NA	0.200295	0.253443	NA	NA	0.0369836	0.0561159	NA
AT1G08730	124.71	101.24	8485	8485	1538	4739	3746	0	0	4	-0.399085	641.887	33.2758	-0.195549	51	NA	0.162868	-0.121374	0.162447	0.55682	53.0724	NA	38.1732	0.00436064	37	3	4	NA	0.0073	0.0159	NA	NA	0.1145	0.2169	NA	NA	0.0637555	0.0733057	NA	NA	0.8701	0.813181	NA
AT1G08750	152.8	215.89	3471	3471	388	1528	1943	216	145	63	-0.0610071	182.51	120.157	-0.236949	NA	NA	2.79144	-0.105609	5.36132	0.0940357	52.4351	NA	37.7989	0.00316912	9	3	57	NA	0.0206	0.0128	NA	NA	0.1288	0.1537	NA	NA	0.159938	0.0832791	NA	NA	0.336943	0.540403	NA
AT1G08760	641.5	228.33	3251	3251	748	2566	685	107	212	NA	NA	NA	NA	-0.162047	30	22.1875	3.89835	-0.0947546	2.40419	NA	54.6572	0.47	41.6795	0.000922793	3	NA	NA	3.334	0.032	NA	NA	NA	0.1288	NA	NA	NA	0.248447	NA	NA	NA	-0.000665458	NA	NA
AT1G08770	865	NA	865	865	209	865	0	50	185	63	-0.122315	828.737	104.402	-0.191319	11	NA	11.0735	-0.0378258	18.3266	0.346182	54.1663	0.54	45.6647	0	0	2	5	3.337	0.0189	0.0735	0.0567	0.0445	0.1702	0.3489	0.2104	0.1289	0.111046	0.210662	0.0789	0.0967	0.190902	0.564271	0.212608
AT1G08780	200.67	406	1414	1414	129	602	812	65	147	62	-0.12895	226.39	102.697	0.0299122	1016	NA	11.8448	-0.0305151	27.4736	0.173577	61	0.47	37.3409	0.00141443	2	3	131	3.338	0.0211	0.0461	0.0669	0.0605	0.2678	0.2045	0.002	0.5338	0.0787901	0.225428	0.2261	0.037	0.477121	0.146128	0.636822
AT1G08790	286.5	85	658	658	190	573	85	NA	NA	NA	NA	NA	NA	NA	NA	NA	0	-0.122651	1.14473	NA	53.4903	NA	45.5927	0.00151976	1	NA	NA	NA	0.0119	0.0391	0.0582	0.0515	0.1139	0.2955	0.131	0.1459	0.104478	0.132318	0.195	0.154	-0.947971	-0.407485	0.159701
AT1G08800	1025.25	282.33	4948	4948	1113	4101	847	0	0	16	-0.402823	96.0533	32.3151	-0.168563	269	NA	4.6006	-0.0987559	2.03649	0.309873	50.7879	0.47	37.9749	0.000808407	3	3	NA	3.34	0.0571	0.0587	NA	NA	0.164	0.2552	NA	NA	0.348171	0.230016	NA	NA	0.151846	0.523546	NA
AT1G08810	374.33	104	1331	1331	280	1123	208	66	214	30	-0.304149	429.03	57.673	-0.142163	102	NA	11.4685	-0.0484468	0.124569	0.439236	45.5507	0.51	37.4906	0.00150263	2	6	NA	3.345	0.0224	0.0207	0.0481	0.0479	0.1194	0.3867	0.2817	0.2527	0.187605	0.0535299	0.0343	0.0204	-0.395451	0.0327925	0
AT1G08820	171.6	223.11	3724	3724	386	1716	2008	0	258	NA	NA	NA	NA	-0.126206	515	NA	7.28811	-0.0776406	63.95	NA	57.2989	NA	39.7154	0.00268528	9	2	30	NA	0.0255	NA	NA	NA	0.0709	NA	NA	NA	0.359661	NA	NA	NA	0.32098	NA	NA
AT1G08830	109	197.57	2255	2255	152	872	1383	0	262	63	5.36254	2946.61	1513.93	0.810501	52	NA	31.3978	-0.00833237	584.577	0.108915	52.0944	0.66	37.7827	0.00354767	7	5	34	3.351	0.0076	NA	NA	NA	0.162	NA	NA	NA	0.0469136	NA	NA	NA	1.13988	NA	NA
AT1G08840	124	147.79	9365	9365	1315	4340	5025	100	0	21	-0.379422	140.55	38.3288	-0.221102	95	NA	2.52424	-0.111475	0.223408	0.293898	52.4449	0.43	37.6188	0.00373732	34	1	37	3.353	NA	0.0279	NA	NA	NA	0.1607	NA	NA	NA	0.173615	NA	NA	NA	0.743134	NA
AT1G08845	176.25	487.33	2206	2167	234	705	1462	NA	NA	NA	NA	NA	NA	-0.219517	NA	NA	3.57222	-0.101029	6.2883	NA	60.7743	NA	39.5739	0.00135993	3	3	NA	NA	0.0097	0.0095	0.0092	0.0123	0.0857	0.3289	0.2927	0.3718	0.113186	0.0288842	0.0022	0.001	0.443697	0.980977	0.845098
AT1G08860	109.69	148.73	3986	3986	584	1755	2231	NA	NA	5	-0.469254	339.423	15.2433	-0.203175	NA	NA	0	-0.122364	0.335171	0.768644	52.0016	0.47	37.5063	0.00376317	15	3	NA	3.362	0.016	0.026	NA	NA	0.0945	0.1844	NA	NA	0.169312	0.140998	NA	NA	0.086762	0.104487	NA
AT1G08880	374	104	852	852	142	748	104	124	195	63	0.565914	796.123	281.266	0.237813	1880	NA	73.5781	0.471393	136.089	0.176129	51.9957	0.57	42.0188	0.00117371	1	2	93	3.366	0.0065	0.015	0.0061	0	0.1751	0.3724	0.8935	0.527	0.0371216	0.0402793	0.0266	0.0294	0.845098	0.78837	0.477121
AT1G08890	93.06	132.24	3923	3923	464	1675	2248	26	254	NA	NA	NA	NA	-0.191785	NA	NA	1.48515	-0.102592	0.163073	NA	50.4747	NA	30.9457	0.00433342	17	2	1	NA	0.0115	NA	NA	NA	0.1354	NA	NA	NA	0.0849335	NA	NA	NA	0.768606	NA	NA
AT1G08900	87.67	102.59	3326	3326	462	1578	1744	24	165	NA	NA	NA	NA	-0.149167	NA	NA	4.08401	-0.0937626	NA	NA	51.0664	NA	33.193	0.00571257	17	2	NA	NA	0.0284	NA	NA	NA	0.154	NA	NA	NA	0.184416	NA	NA	NA	-0.0225512	NA	NA
AT1G08910	167.29	131.25	4944	4944	829	2844	2100	0	0	NA	NA	NA	NA	-0.21583	NA	NA	6.65524	-0.0858267	NA	NA	52.9705	0.45	38.6934	0.00323625	16	NA	24	3.373	0.0703	NA	NA	NA	0.0958	NA	NA	NA	0.73382	NA	NA	NA	-0.230125	NA	NA
AT1G08920	112.76	92.56	3398	3398	477	1917	1481	187	296	58	0.122427	573.88	167.297	-0.188043	4	NA	2.74398	-0.100784	0.237335	0.253317	47.6124	0.47	34.1966	0.00500294	16	4	NA	3.382	0.0121	0.025	NA	NA	0.0808	0.1787	NA	NA	0.149752	0.139899	NA	NA	0.0369836	-0.451186	NA
AT1G08930	110.24	117.81	3806	3806	496	1874	1885	139	244	56	1.9194	1889.77	629.092	0.557018	59	187.188	20.6015	-0.0237147	9.13452	0.276348	57.5091	0.44	32.7378	0.00446663	16	3	NA	3.386	0.0038	0.0607	NA	NA	0.1099	0.2955	NA	NA	0.0345769	0.205415	NA	NA	0.0829742	-0.330993	NA
AT1G08940	456.5	565	1478	1478	281	913	565	2	65	23	-0.324727	256.78	52.3848	-0.150978	0	NA	1.96109	-0.113934	1.9742	0.388018	54.1466	0.44	38.498	0.00067659	1	1	15	3.389	0.017	0.0433	0.0181	0.0339	0.1905	0.2861	0.46	0.3765	0.0892388	0.151346	0.0475	0.0085	-0.560095	-0.306051	0.801632
AT1G08960	1025.5	539	2590	2590	546	2051	539	56	354	63	-0.240149	111.513	74.1201	-0.231969	4	NA	5.05725	-0.0912488	NA	0.132765	54.6097	0.55	41.7375	0.0003861	1	2	NA	3.391	0.0105	NA	NA	NA	0.1301	NA	NA	NA	0.0807071	NA	NA	NA	0.43329	NA	NA
AT1G08970	392.67	318	1814	1814	231	1178	636	0	0	62	0.383392	542.84	234.361	-0.0187945	7	NA	16.3828	-0.00740377	28.7091	0.154283	58.6047	0.51	39.581	0.0016538	2	3	9	3.393	0.0077	0.0118	0.0145	0.0145	0.17	0.4151	0.1775	0.0911	0.0452941	0.0284269	0.0174	0.0387	0.735954	0.81661	0.869232
AT1G08980	168	87.25	2210	2210	425	1512	698	44	190	61	0.475487	485.45	258.028	-0.0653543	46	44.375	22.7613	0.0333326	61.8342	0.161041	57.4324	NA	41.086	0.00361991	8	2	NA	NA	0.0134	0.0453	NA	NA	0.1085	0.3155	NA	NA	0.123502	0.143582	NA	NA	0.30719	-0.291485	NA
AT1G08985	422	NA	422	422	101	422	0	44	72	NA	NA	NA	NA	NA	NA	NA	0	-0.122522	NA	NA	39.2237	NA	31.7536	0	0	3	NA	NA	0.36	NA	NA	NA	3.0286	NA	NA	NA	0.118867	NA	NA	NA	-0.0443543	NA	NA
AT1G08990	635.67	150	2207	2207	566	1907	300	0	0	7	-0.476615	119.647	13.3517	-0.168674	NA	NA	0.09037	-0.122377	0.094958	0.845777	58.0883	0.45	40.5981	0.000906208	2	1	2	3.398	0.032	NA	NA	NA	0.1188	NA	NA	NA	0.26936	NA	NA	NA	-0.333032	NA	NA
AT1G09000	133.53	117.25	4146	4146	666	2270	1876	74	195	1	-0.457461	47.7	18.2741	-0.239296	NA	NA	1.14711	-0.114769	0.558635	0.314197	55.533	NA	39.0738	0.00385914	16	2	24	NA	0.0235	0.0365	NA	NA	0.0919	0.1949	NA	NA	0.255713	0.187276	NA	NA	1.11711	0.69897	NA
AT1G09010	275	119.4	4219	4219	944	3025	1194	97	93	62	0.111341	237.363	164.448	-0.129162	414	29.7333	13.4955	-0.0299637	63.9197	0.0871539	55.3152	NA	40.5072	0.00237023	10	1	NA	NA	0.0205	NA	NA	NA	0.1259	NA	NA	NA	0.162828	NA	NA	NA	0.43904	NA	NA
AT1G09020	177.08	216.67	4902	4902	487	2302	2600	603	235	63	-0.256851	94.3967	69.8278	-0.0953153	348	NA	8.19024	-0.064886	26.6871	0.0965715	56.9483	NA	39.0861	0.00244798	12	2	54	NA	0.0029	0.0126	NA	NA	0.0956	0.1295	NA	NA	0.0303347	0.0972973	NA	NA	0.967815	0.552842	NA
AT1G09030	420	NA	420	420	139	420	0	NA	NA	0	-0.521031	5.65333	1.93741	-0.223875	NA	NA	0	-0.122651	NA	0.821252	54.0847	NA	45	0	0	3	1	NA	0.0103	NA	0.0367	0.0333	0.0593	NA	0.3043	0.2408	0.173693	NA	0.0017	0.015	0.330993	NA	0.196295
AT1G09040	1031.67	479	4053	4053	911	3095	958	0	195	NA	NA	NA	NA	-0.236223	NA	NA	0.537802	-0.118372	0.0606211	NA	52.8048	0.47	41.056	0.000493462	2	NA	NA	3.416	0.0555	NA	0.0789	0.0707	0.1298	NA	0.1598	0.1277	0.427581	NA	0.0289	0.0043	0.178164	NA	-0.379369
AT1G09050	1391	77	2859	2859	916	2782	77	0	0	NA	NA	NA	NA	-0.215159	NA	NA	0.875481	-0.117585	0.220467	NA	52.585	0.46	42.9521	0.000349773	1	NA	NA	3.42	0.0548	NA	0.0823	0.0749	0.1254	NA	0.1909	0.1513	0.437002	NA	0.1201	0.0722	0.0874252	NA	-0.395707
AT1G09060	220.36	123.69	4699	4699	944	3085	1608	0	171	63	-0.0339233	187.827	127.117	-0.237572	735	NA	8.08939	-0.0697531	2.04724	0.0925199	54.2437	0.47	40.3916	0.00319217	13	NA	19	3.422	0.0329	NA	NA	NA	0.1112	NA	NA	NA	0.295863	NA	NA	NA	0.539269	NA	NA
AT1G09070	1266	NA	1266	1266	324	1266	0	64	227	63	3.51693	3232.6	1039.64	0.374705	41	145.353	76.1863	0.259246	10.0288	0.185041	52.595	0.55	47.2354	0	0	2	3	3.427	0.0173	NA	0.0245	0.0152	0.149	NA	0.3641	0.3417	0.116107	NA	0.0701	0.0859	0.502124	NA	0.156786
AT1G09080	352.67	101.8	2625	2625	675	2116	509	37	51	7	-0.47241	140.26	14.4323	-0.199362	118	NA	0.692176	-0.120182	76.8187	0.683441	54.0583	0.47	41.1048	0.00228571	5	6	26	3.428	0.0706	NA	NA	NA	0.1677	NA	NA	NA	0.42099	NA	NA	NA	-0.131279	NA	NA
AT1G09090	245.55	114.7	3848	3848	622	2701	1147	4	0	6	-0.496355	110.16	8.27878	-0.189012	6	NA	0	-0.122377	0.64581	NA	58.662	NA	37.8898	0.00285863	10	3	NA	NA	0.0389	0.0544	NA	NA	0.1704	0.1609	NA	NA	0.228286	0.338098	NA	NA	0.412059	0.0206846	NA
AT1G09100	148.7	145.78	2799	2799	423	1487	1312	68	147	61	-0.156186	193.54	95.6972	-0.182911	169	NA	10.2354	-0.0669396	60.3416	0.155763	52.8471	NA	38.478	0.00321543	9	5	32	NA	0.0103	0.0303	NA	NA	0.1024	0.1705	NA	NA	0.100586	0.177713	NA	NA	0.477121	0.146128	NA
AT1G09130	136.8	147.78	2719	2712	330	1368	1330	50	0	63	1.30018	1279.1	469.962	0.0877194	775	NA	90.2328	0.457421	62.5333	0.161892	51.7657	NA	39.9779	0.00367782	9	3	1	NA	0.0057	NA	NA	NA	0.1785	NA	NA	NA	0.0319328	NA	NA	NA	0.431959	NA	NA
AT1G09140	134.25	162.45	3398	3398	256	1611	1787	143	0	63	0.0783891	358.32	155.98	-0.0528892	689	47.2353	9.57425	-0.0698056	6.13688	0.175845	61	NA	37.9929	0.00353149	11	3	2	NA	0.0392	NA	NA	NA	0.1156	NA	NA	NA	0.3391	NA	NA	NA	-0.0310342	NA	NA
AT1G09150	112.67	239.62	2931	2931	181	1014	1917	0	251	63	0.104705	322.163	162.742	-0.0539146	30	NA	9.67431	-0.0597453	61.4491	0.13111	55.5436	0.5	36.7793	0.00272944	8	NA	13	3.441	0.008	0.0201	NA	NA	0.0633	0.116	NA	NA	0.126382	0.173276	NA	NA	0.385351	0.196295	NA
AT1G09155	390.67	71	1314	1314	289	1172	142	147	155	8	-0.446663	381.403	21.0489	-0.232591	22	NA	0.170232	-0.121206	0.147319	0.736469	59.5684	NA	39.3455	0.00152207	2	NA	NA	NA	0.0385	NA	0.0287	0.0432	0.1743	NA	0.1572	0.1584	0.220884	NA	0.0102	0.0269	0.113232	NA	0
AT1G09157	732	NA	732	732	243	732	0	NA	NA	NA	NA	NA	NA	NA	NA	NA	0.13611	-0.122263	0.0527824	NA	50.9651	NA	47.6776	0	0	NA	NA	NA	0.0655	NA	0.0135	0.0051	0.1287	NA	0.3683	0.2053	0.508936	NA	0.1731	0.1752	-0.221849	NA	0.129634
AT1G09160	241.75	137.57	2919	2919	428	1934	963	0	428	54	-0.233511	154.547	75.8258	-0.0881973	587	39.1333	11.8523	-0.0447717	12.7199	0.187547	51.4475	0.45	39.1572	0.00274066	7	NA	NA	3.446	0.0157	0.0233	NA	NA	0.1263	0.2851	NA	NA	0.124307	0.0817257	NA	NA	0.400925	0.518026	NA
AT1G09170	159.63	143.67	5619	5619	1010	3033	2586	NA	NA	2	-0.474485	161.097	13.8992	NA	NA	NA	0.432104	-0.120282	0.476044	0.565012	51.7212	NA	37.4444	0.00320342	18	3	NA	NA	0.0318	NA	NA	NA	0.1344	NA	NA	NA	0.236607	NA	NA	NA	-0.00417594	NA	NA
AT1G09176	453	NA	453	453	150	453	0	NA	NA	NA	NA	NA	NA	NA	NA	NA	0	-0.122471	NA	NA	61	NA	50.1104	0	0	NA	NA	NA	0.0904	NA	NA	NA	0.1584	NA	NA	NA	0.570707	NA	NA	NA	0.70826	NA	NA
AT1G09180	245.67	106.5	950	950	193	737	213	124	31	6	-0.415499	93.45	29.0577	NA	NA	NA	2.15948	-0.110176	12.0366	0.324644	57.3651	NA	40.2105	0.00210526	2	2	14	NA	0.0255	0.0273	0.0317	0.0166	0.1505	0.3834	0.1689	0.142	0.169435	0.071205	0.0171	0.0569	0.870348	0.789432	0.0871502
AT1G09190	1599	NA	1599	1599	484	1599	0	1	143	0	-0.513077	21.3567	3.98153	-0.239128	17	NA	3.09789	-0.100018	NA	0.723052	56.6847	0.46	45.0907	0	0	NA	NA	3.456	0.0245	NA	0.0074	0.0339	0.1654	NA	0.1889	0.2131	0.148126	NA	0.1104	0.0559	0.326735	NA	-0.61182
AT1G09200	607	NA	607	607	136	607	0	67	129	59	1.14499	1608.97	430.081	0.828847	3830	249.562	199.918	1.10556	36.9129	0.241398	39.3424	NA	44.6458	0	0	2	41	NA	0.0246	NA	NA	NA	1.2567	NA	NA	NA	0.0195751	NA	NA	NA	2.15534	NA	NA
AT1G09210	134.23	180.33	3909	3909	424	1745	2164	95	375	63	1.79806	1352.19	597.911	3.65036	15022	897	50.944	0.240229	430.616	0.135539	50.4854	0.62	38.5776	0.00306984	12	2	16	3.461	0.0162	0.0093	NA	NA	0.3323	0.298	NA	NA	0.0487511	0.0312081	NA	NA	0.49541	0.69897	NA
AT1G09220	1675	NA	1675	1675	504	1675	0	0	0	0	-0.50383	14.5	6.35788	-0.220825	74	NA	0.572023	-0.115923	0.600439	0.403292	51.3546	0.44	41.1343	0	0	NA	NA	3.465	0.0216	NA	0.0326	0.0257	0.1324	NA	0.2216	0.2597	0.163142	NA	0.0123	0.0164	0.729459	NA	-0.0561159
AT1G09230	137	159.8	3105	3105	442	1507	1598	61	117	47	-0.335823	89.17	49.5332	-0.20879	124	NA	4.06985	-0.0903192	1.32986	0.15222	55.2614	0.45	37.7778	0.00322061	10	NA	13	3.466	0.0235	0.0528	NA	NA	0.0908	0.1456	NA	NA	0.258811	0.362637	NA	NA	0.437209	0.328468	NA
AT1G09240	1250	NA	1250	1250	320	1250	0	69	218	24	-0.199849	1103.63	84.4766	NA	6	NA	6.28063	-0.0788201	1.66524	0.496891	52.4858	NA	42	0	0	2	NA	NA	0.0248	0.0302	0.0189	0.0194	0.0942	0.1406	0.1527	0.1257	0.26327	0.214794	0.0444	0.0248	0.142107	0.312311	0.15261
AT1G09250	980	NA	980	980	207	980	0	131	225	54	-0.280499	150.523	63.7506	-0.168674	6	NA	21.5151	0.00611485	NA	0.208687	55.5682	0.5	44.1837	0	0	3	NA	3.473	0.0224	NA	0.0629	0.0651	0.2118	NA	0.1122	0.0731	0.10576	NA	0.1589	0.2096	0.796793	NA	0.0757207
AT1G09270	214.3	190.11	3854	3854	538	2143	1711	137	389	63	0.0673558	289.483	153.144	-0.0180254	8	55.2353	11.7732	-0.0518956	72.0408	0.123928	54.1915	0.51	39.4395	0.00285418	9	2	77	3.477	0.0129	0.02	NA	NA	0.1372	0.2398	NA	NA	0.0940233	0.0834028	NA	NA	-0.339013	0.0543577	NA
AT1G09280	213	162.38	3216	3216	581	1917	1299	62	109	63	-0.16691	152.41	92.9415	-0.188615	177	NA	4.3356	-0.0954458	0.484266	0.112197	57.4264	0.44	40.6095	0.00248756	8	NA	NA	3.48	0.0198	0.0451	NA	NA	0.0876	0.235	NA	NA	0.226027	0.191915	NA	NA	0.710399	0.215817	NA
AT1G09290	179.86	164.5	2246	2246	348	1259	987	47	165	0	-0.467404	35.7767	15.7188	-0.141074	410	NA	5.21958	-0.0853978	25.3716	0.311487	54.8909	0.48	39.0027	0.00267142	6	NA	NA	3.483	0.0489	0.0387	NA	NA	0.0894	0.1495	NA	NA	0.54698	0.258863	NA	NA	0.330993	0.129634	NA
AT1G09300	177.42	235.45	4719	4719	462	2129	2590	0	82	31	-0.366769	69.9933	41.5806	-0.232955	7	NA	2.83901	-0.10141	14.1272	0.154679	54.076	0.43	38.292	0.00254291	11	3	10	3.484	0.0094	0.0333	NA	NA	0.0869	0.1703	NA	NA	0.10817	0.195537	NA	NA	1.07343	0.151861	NA
AT1G09310	826	NA	826	826	179	826	0	54	232	47	4.49096	2914.23	1289.94	3.64195	142	NA	1144.32	8.86745	354.365	0.262086	46.8838	0.61	43.3414	0	0	NA	1	3.488	0.0025	0.0885	0.0934	0.0891	0.0737	0.2906	0.2427	0.2428	0.0339213	0.304542	0.2503	0.2374	0.367977	0.109144	0.636822
AT1G09320	504.5	135	2423	2423	517	2018	405	135	329	3	-0.427509	119.987	25.9713	-0.210257	81	NA	3.47327	-0.0992842	0.377156	0.35973	56.4425	0.45	41.8077	0.00123813	3	NA	NA	3.489	0.0229	NA	NA	NA	0.1393	NA	NA	NA	0.164393	NA	NA	NA	0.6072	NA	NA
AT1G09340	148.1	158.44	2907	2907	378	1481	1426	145	199	52	4.6384	3168.54	1327.84	0.470598	148	167.357	383.166	2.17426	358.029	0.23739	54.9256	0.54	39.2157	0.00309598	9	7	NA	3.492	0.0078	0.011	NA	NA	0.0881	0.1249	NA	NA	0.0885358	0.0880705	NA	NA	0.576253	0.179787	NA
AT1G09350	325.25	107.33	1623	1623	334	1301	322	69	227	2	-0.455026	64.2733	18.8998	-0.186106	5	NA	0.797102	-0.112649	NA	0.338337	51.1863	NA	40.2957	0.00184843	3	3	NA	NA	0.016	0.0295	NA	NA	0.1424	0.2119	NA	NA	0.11236	0.139217	NA	NA	0.634141	0.527678	NA
AT1G09360	567	NA	567	567	188	567	0	NA	NA	0	-0.520913	7.70333	1.96778	NA	NA	NA	0	-0.122651	NA	0.801677	49.5841	NA	39.3298	0	0	NA	NA	NA	0.0401	NA	NA	NA	0.0739	NA	NA	NA	0.542625	NA	NA	NA	0.433656	NA	NA
AT1G09370	540	NA	540	540	174	540	0	5	10	3	-0.498979	166.637	7.60455	0.203206	NA	NA	0.184415	-0.12152	1.18195	NA	57.7737	0.5	41.4815	0	0	NA	NA	3.499	0.0618	NA	NA	NA	0.0711	NA	NA	NA	0.869198	NA	NA	NA	0.268845	NA	NA
AT1G09380	224	307.83	3415	3415	374	1568	1847	227	216	14	0.120615	1713.73	166.831	-0.241307	NA	NA	0.065531	-0.122535	1.90765	0.520242	56.1228	0.49	35.1977	0.00175695	6	NA	NA	3.5	0.0151	NA	NA	NA	0.0922	NA	NA	NA	0.163774	NA	NA	NA	0.362548	NA	NA
AT1G09390	268.2	259.75	2380	2380	370	1341	1039	61	167	52	-0.240021	214.243	74.1528	-0.112602	10	33.5333	8.17571	-0.074611	3.90978	0.228716	59.1605	0.52	39.2437	0.00168067	4	3	NA	3.504	0.0307	0.0296	NA	NA	0.1697	0.2545	NA	NA	0.180907	0.116306	NA	NA	0.771702	0.83068	NA
AT1G09400	236.4	85.75	1525	1525	324	1182	343	43	164	0	-0.504528	18.4933	6.17836	NA	NA	NA	0.212072	-0.119901	0.170435	0.528577	50.9749	NA	40.7869	0.00262295	4	1	NA	NA	0.0377	NA	0.0276	0.0149	0.1929	NA	0.3458	0.3463	0.195438	NA	0.035	0.0555	0.910478	NA	0.541579
AT1G09410	2118	NA	2118	2118	705	2118	0	NA	NA	0	-0.518638	18.1967	2.55254	-0.232591	NA	NA	0.346794	-0.118266	NA	0.839801	51.589	0.44	42.8706	0	0	NA	NA	3.507	NA	NA	0.1123	0.1258	NA	NA	0.8562	0.8338	NA	NA	0.1537	0.136	NA	NA	0
AT1G09415	655	NA	655	655	112	655	0	160	156	32	-0.345801	98.89	46.9689	-0.207236	130	NA	17.2926	0.0316194	4.15456	0.226515	61	NA	38.0153	0	0	NA	1	NA	0.0197	NA	NA	NA	0.1029	NA	NA	NA	0.191448	NA	NA	NA	0.61182	NA	NA
AT1G09420	186.42	106.18	3412	3405	635	2237	1168	158	171	34	-0.306634	273.58	57.0343	-0.223875	44	NA	3.20756	-0.0572605	0.501064	0.344218	54.3049	0.43	40.0352	0.003517	11	2	NA	3.51	0.0214	0.0301	NA	NA	0.0996	0.2042	NA	NA	0.214859	0.147405	NA	NA	0.678036	0.824352	NA
AT1G09430	153.17	142.64	3407	3407	424	1838	1569	139	424	62	0.496962	609.287	263.547	0.18603	72	NA	20.2403	0.0107465	126.532	0.158286	54.4015	0.47	38.8318	0.00322865	11	2	NA	3.512	0.0045	0.0191	NA	NA	0.1553	0.2646	NA	NA	0.0289762	0.0721844	NA	NA	0.818708	1.27875	NA
AT1G09440	199.12	112.57	2381	2381	466	1593	788	0	0	5	-0.43098	260.803	25.0792	-0.169038	214	NA	4.3078	-0.0992827	0.147862	0.500126	50.2975	0.47	38.1772	0.00293994	7	3	NA	3.515	0.0173	NA	NA	NA	0.1104	NA	NA	NA	0.156703	NA	NA	NA	1.00653	NA	NA
AT1G09450	139.73	142.36	4089	4089	599	2096	1993	42	254	9	-0.425241	116.83	26.5541	-0.186635	4	NA	0.788893	-0.115584	0.350662	0.369859	53.3207	0.46	37.6865	0.00342382	14	3	NA	3.517	0.0291	NA	NA	NA	0.1227	NA	NA	NA	0.237164	NA	NA	NA	0.320135	NA	NA
AT1G09460	421	98.5	1460	1460	330	1263	197	0	0	29	-0.344872	176.337	47.2076	-0.0178623	NA	NA	1.33908	-0.109352	0.144015	0.316774	45.7065	NA	43.0822	0.00136986	2	NA	56	NA	0.0351	0.0598	NA	NA	0.0889	0.1361	NA	NA	0.394826	0.439383	NA	NA	0.0567276	-0.437613	NA
AT1G09470	232.33	162.8	2213	2208	335	1394	814	0	155	NA	NA	NA	NA	-0.183019	115	NA	4.70833	-0.0969633	0.150453	NA	47.5581	NA	38.4998	0.00271125	5	NA	NA	NA	0.0265	NA	NA	NA	0.0936	NA	NA	NA	0.28312	NA	NA	NA	0.741374	NA	NA
AT1G09480	185	315.4	2687	2687	369	1110	1577	NA	NA	NA	NA	NA	NA	-0.222423	6	NA	0.945071	-0.117132	45.0949	NA	52.5316	0.49	34.2017	0.00186081	5	2	1	3.524	0.0641	0.0599	NA	NA	0.1589	0.2405	NA	NA	0.403398	0.249064	NA	NA	0.38886	0.495219	NA
AT1G09483	84.75	133	738	738	112	339	399	NA	NA	NA	NA	NA	NA	NA	NA	NA	0.421467	-0.120861	0.176656	NA	61	NA	36.8564	0.00406504	3	NA	NA	NA	0.0149	NA	NA	NA	0.0766	NA	NA	NA	0.194517	NA	NA	NA	0.954243	NA	NA
AT1G09490	300	86.67	1814	1814	291	1200	260	202	122	NA	NA	NA	NA	NA	NA	NA	10.9934	-0.0635825	29.0214	NA	51.6918	NA	36.935	0.00220507	3	2	NA	NA	0.0325	0.0613	NA	NA	0.1122	0.2721	NA	NA	0.289661	0.225285	NA	NA	-0.170262	-0.6173	NA
AT1G09500	404	94.67	1900	1900	291	1616	284	626	114	16	-0.232971	1158.46	75.9648	NA	NA	NA	5.35169	-0.0885782	62.7146	0.609035	50.8257	NA	37.4737	0.00210526	3	2	NA	NA	0.0562	0.0953	NA	NA	0.1159	0.2595	NA	NA	0.484901	0.367245	NA	NA	-0.00408751	0.247403	NA
AT1G09510	215.6	112	1526	1526	322	1078	448	11	98	3	-0.456989	73.8433	18.3954	-0.189012	NA	NA	0	-0.122651	6.24471	0.36079	55.4481	0.51	39.5151	0.00262123	4	2	NA	3.532	0.0287	0.0309	NA	NA	0.135	0.257	NA	NA	0.212593	0.120233	NA	NA	0.241262	0.449969	NA
AT1G09520	1105	NA	1105	1105	260	1105	0	20	302	61	-0.208657	159.577	82.2129	-0.157165	301	NA	11.1258	-0.0370939	6.24069	0.148511	59.545	0.56	45.7919	0	0	NA	NA	3.533	0.0866	NA	NA	NA	0.1461	NA	NA	NA	0.592745	NA	NA	NA	-0.233278	NA	NA
AT1G09530	279.57	166.83	2958	2958	524	1957	1001	0	172	14	-0.412438	89.3267	29.8443	-0.224239	11	7.91667	2.47113	-0.0973341	0.0931797	0.442564	50.1865	0.48	40.027	0.00236646	6	6	7	3.538	0.0331	0.0511	0.0232	0.027	0.1566	0.2139	0.0518	0.0546	0.211367	0.238897	0.0518	0.0635	0.00197932	-0.186951	-0.07684
AT1G09540	499.33	128	1754	1754	366	1498	256	174	223	14	-0.372644	277.363	40.0707	NA	NA	NA	0.120624	-0.122247	NA	0.455559	51.9295	NA	39.0536	0.00114025	2	5	3	NA	0.0222	0.0236	0.0188	0.0374	0.1241	0.3181	0.1565	0.1661	0.178888	0.0741905	0.0935	0.033	0.736432	0.941468	-0.159701
AT1G09550	103.33	123.18	2595	2595	388	1240	1355	0	0	4	-0.420744	473.89	27.7097	-0.14979	25	NA	0	-0.122639	14.2121	0.581224	55.8024	NA	36.4933	0.00423892	11	NA	NA	NA	0.0418	0.0912	NA	NA	0.1205	0.384	NA	NA	0.346888	0.2375	NA	NA	-0.0871502	0	NA
AT1G09560	471	84	1026	1026	219	942	84	57	225	63	1.25302	2125.62	457.844	0.197566	54	104.706	38.3827	0.129959	780.891	0.260279	40.0591	0.66	42.4951	0.000974659	1	2	NA	3.55	0.0157	NA	0.0262	0.0311	0.1345	NA	0.1169	0.1392	0.116729	NA	0.0696	0.076	0.138767	NA	0.385351
AT1G09570	623	272.8	5102	5102	1014	3738	1364	0	242	62	0.073308	282.577	154.674	0.00607156	913	60.7647	12.4926	-0.0443802	3.26822	0.149961	54.0812	NA	42.1795	0.000980008	5	5	14	NA	0.0043	0.0173	0.0098	0.0098	0.0987	0.3031	0.1297	0.128	0.0435664	0.0570769	0.0126	0.0132	0.172862	-0.0938189	0.641932
AT1G09575	576	103	1255	1255	292	1152	103	93	180	11	-0.403816	189.077	32.0601	-0.228233	67	NA	2.04193	-0.112509	0.132566	0.389341	50.3323	NA	39.9203	0.000796813	1	NA	NA	NA	0.0195	NA	0.0362	0.0359	0.1179	NA	0.6368	0.501	0.165394	NA	0.0033	0.0085	0.206474	NA	0.134699
AT1G09580	230.25	260.67	1703	1703	217	921	782	69	198	NA	NA	NA	NA	-0.246755	9	NA	6.16179	-0.067892	NA	NA	61	NA	38.4615	0.0017616	3	2	31	NA	0.0153	0.046	NA	NA	0.1129	0.3634	NA	NA	0.135518	0.126582	NA	NA	-0.134699	-0.221849	NA
AT1G09590	354	563	1271	1271	164	708	563	47	166	NA	NA	NA	NA	0.591578	155	NA	59.4782	0.262919	199.425	NA	53.0912	0.62	40.7553	0.000786782	1	3	6	3.559	0.0039	0.0139	0.0149	0.0098	0.2167	0.3471	0.2689	0.2029	0.0179972	0.0400461	0.0181	0.0125	0.18142	0.0687158	-0.280827
AT1G09610	1180	NA	1180	1180	282	1180	0	95	236	5	-0.469585	205.51	15.1583	-0.20838	13	NA	0.622232	-0.1162	NA	0.638299	55.4511	0.43	42.2881	0	0	NA	NA	3.563	0.0245	0.0264	0.0497	0.0461	0.0915	0.246	0.1769	0.1823	0.26776	0.107317	0.0469	0.0299	0.576824	0.443697	0.525426
AT1G09620	1240	101	3922	3922	1091	3720	202	0	299	62	0.524393	433.923	270.596	0.420848	2392	155.941	38.1947	0.125992	393.049	0.102051	53.3159	0.47	42.9883	0.000509944	2	3	12	3.564	NA	NA	0.033	0.0145	NA	NA	0.1278	0.1067	NA	NA	0.0128	0.0715	NA	NA	0.208276
AT1G09625	431	NA	431	431	74	431	0	0	0	NA	NA	NA	NA	NA	NA	NA	0	-0.122651	NA	NA	52.8282	NA	35.2668	0	0	NA	NA	NA	0.0839	NA	NA	NA	0.1555	NA	NA	NA	0.53955	NA	NA	NA	-0.407485	NA	NA
AT1G09630	469	568	1506	1506	217	938	568	137	147	57	0.0221302	286.12	141.522	-0.11325	395	NA	9.13254	-0.0549442	106.938	0.163633	61	0.53	39.1766	0.000664011	1	1	6	3.568	0.0065	0.0113	0.006	0.009	0.0845	0.2409	0.1495	0.1586	0.0769231	0.0469074	0.0232	0.0136	0.6173	0.877685	0.69897
AT1G09640	224.38	122	2649	2649	414	1795	854	0	374	NA	NA	NA	NA	1.01584	14	292.471	83.3114	0.379874	661.007	NA	52.8668	0.58	41.1476	0.00302001	7	3	108	3.569	0.0163	NA	NA	NA	0.1446	NA	NA	NA	0.112725	NA	NA	NA	0.101083	NA	NA
AT1G09645	375.5	872	1623	1623	106	751	872	199	231	NA	NA	NA	NA	-0.165977	NA	NA	7.7823	-0.0743263	0.378763	NA	52.6159	NA	36.8453	0.000616143	1	NA	NA	NA	0.0142	0.0258	0.0067	0.0001	0.1826	0.3365	0.1298	0.0401	0.0777656	0.0766716	0.0051	0.0116	0.6173	0.636822	0.623249
AT1G09650	1478	NA	1478	1478	382	1478	0	171	158	NA	NA	NA	NA	-0.228233	NA	NA	0	-0.120098	0.0740464	NA	55.1131	NA	42.1516	0	0	1	NA	NA	0.0715	NA	NA	NA	0.0825	NA	NA	NA	0.866667	NA	NA	NA	-0.366056	NA	NA
AT1G09660	206.86	311	3324	3324	264	1448	1866	0	424	58	-0.214173	169.457	83.4825	-0.0277668	799	53	10.5814	-0.0451757	NA	0.173859	55.6066	NA	38.0866	0.0021059	6	NA	2	NA	0.0128	NA	NA	NA	0.1282	NA	NA	NA	0.099844	NA	NA	NA	0.0424038	NA	NA
AT1G09665	249	82	580	580	165	498	82	NA	NA	NA	NA	NA	NA	-0.154148	10	NA	0	-0.122651	NA	NA	58.4321	NA	42.5862	0.00172414	1	2	NA	NA	0.0188	NA	NA	NA	0.1501	NA	NA	NA	0.12525	NA	NA	NA	0.262634	NA	NA
AT1G09680	1824	NA	1824	1824	607	1824	0	NA	NA	0	-0.449672	31.8967	20.2758	-0.223149	49	NA	1.04398	-0.116469	0.415023	0.207994	50.5868	0.49	41.4474	0	0	NA	NA	3.579	NA	NA	0.0354	0.0272	NA	NA	0.1793	0.1336	NA	NA	0.0119	0.0073	NA	NA	-0.104209
AT1G09690	379.5	529	1288	1288	164	759	529	45	219	NA	NA	NA	NA	1.3373	6188	NA	101.302	0.488577	199.425	NA	50.9939	0.65	40.3727	0.000776398	1	3	2	3.581	NA	0.012	0.3606	0.0224	NA	0.3278	0.1877	0.0141	NA	0.0366077	0.5899	0.17	NA	0.767686	-0.276206
AT1G09700	562.67	449.5	2587	2587	419	1688	899	235	193	0	-0.489756	20.91	9.97476	0.264217	120	NA	5.03299	-0.0878936	1.92282	0.332363	50.5783	NA	41.0514	0.000773096	2	3	9	NA	0.0502	0.0318	NA	NA	0.0949	0.1511	NA	NA	0.528978	0.210457	NA	NA	0.265314	0.0871502	NA
AT1G09710	307.71	206.83	3503	3499	650	2154	1241	0	30	NA	NA	NA	NA	-0.232591	6	NA	1.54927	-0.111245	NA	NA	51.565	NA	41.9926	0.00199829	6	3	NA	NA	0.0532	NA	NA	NA	0.0944	NA	NA	NA	0.563559	NA	NA	NA	-0.193462	NA	NA
AT1G09720	1393.5	79	2866	2866	928	2787	79	NA	NA	0	-0.506593	17.4533	5.64788	NA	NA	NA	0.03904	-0.122606	0.450446	0.463729	50.7158	NA	42.568	0.000348918	1	NA	NA	NA	0.0533	NA	0.0368	0.016	0.0912	NA	0.1839	0.1631	0.58443	NA	0.2452	0.2986	-0.261427	NA	0.029455
AT1G09730	225.73	237.71	6714	6714	963	3386	3328	144	350	63	-0.223803	134.2	78.3207	-0.194822	43	NA	4.77201	-0.0922877	9.35373	0.128825	54.612	0.44	36.9526	0.00223414	14	3	NA	3.589	0.0393	NA	NA	NA	0.0928	NA	NA	NA	0.423491	NA	NA	NA	0.395707	NA	NA
AT1G09740	168.6	225.25	1744	1744	171	843	901	71	0	16	-0.229287	736.55	76.9114	-0.0422934	12	NA	4.48171	-0.103122	116.873	0.567477	61	0.51	39.5069	0.00229358	4	1	NA	3.594	0.0084	NA	NA	NA	0.144	NA	NA	NA	0.0583333	NA	NA	NA	0.0469966	NA	NA
AT1G09750	789	70	1648	1648	449	1578	70	40	188	56	2.16215	2128.27	691.476	-0.22097	NA	NA	309.629	2.00073	121.07	0.247552	51.0698	NA	50.0607	0.000606796	1	3	NA	NA	0.0133	0.0368	0.0612	0.0677	0.1543	0.4574	0.4385	0.3193	0.0861957	0.0804547	0.042	0.0821	-0.307979	0.347487	0.53416
AT1G09760	148.75	196.86	2568	2568	249	1190	1378	89	351	63	-0.0829356	253.437	114.522	0.149885	1558	93.7647	13.0038	-0.0320243	194.32	0.162515	54.9832	0.48	37.8894	0.00272586	7	4	60	3.597	0.0136	0.0203	NA	NA	0.157	0.1952	NA	NA	0.0866242	0.103996	NA	NA	0.454258	0.330993	NA
AT1G09770	733.5	195.33	3520	3520	844	2934	586	161	238	63	0.184323	333.76	183.203	0.434947	110	159.176	32.1406	0.0983438	77.7988	0.120722	49.5606	0.48	41.9886	0.000852273	3	5	73	3.599	0.011	0.0255	0.0159	0.0144	0.0731	0.2353	0.2055	0.1771	0.150479	0.108372	0.0057	0.008	-0.367405	-0.416281	1.06695
AT1G09780	273	98.17	2500	2500	557	1911	589	57	180	61	1.82174	1362.56	603.995	1.2081	4936	336.588	63.3105	0.275117	708.013	0.14036	47.3104	0.55	41.48	0.0024	6	3	NA	3.602	0.0068	0.0118	NA	NA	0.1371	0.3981	NA	NA	0.0495988	0.0296408	NA	NA	0.282689	0.857967	NA
AT1G09790	241.83	177.4	2338	2338	454	1451	887	0	0	13	-0.307818	331.063	56.7302	-0.0343037	103	NA	0	-0.122633	0.0729535	0.398663	58.0637	0.52	38.2806	0.00213858	5	NA	NA	3.604	0.0195	0.0372	NA	NA	0.1762	0.3215	NA	NA	0.11067	0.115708	NA	NA	0.552842	0.548584	NA
AT1G09794	211	934	1356	1356	63	422	934	88	142	NA	NA	NA	NA	NA	NA	NA	0.780014	-0.111272	NA	NA	61	NA	36.1357	0.000737463	1	NA	NA	NA	NA	0.0142	NA	NA	NA	0.2452	NA	NA	NA	0.0579119	NA	NA	NA	0.579784	NA
AT1G09795	137.82	186.1	3377	3377	413	1516	1861	54	220	56	0.203181	342.48	188.049	-0.142708	11	NA	27.9101	0.060156	82.1347	0.165004	53.8029	NA	39.5617	0.00296121	10	2	1	NA	0.0287	0.0437	NA	NA	0.1201	0.2149	NA	NA	0.238968	0.20335	NA	NA	-0.0295434	0.0547868	NA
AT1G09800	144.2	233	3539	3539	372	1442	2097	85	238	18	-0.388735	72.5933	35.9357	-0.197728	158	NA	1.69575	-0.111011	7.2199	0.181288	53.0269	0.53	38.2594	0.00254309	9	2	1	3.61	0.0175	NA	NA	NA	0.0933	NA	NA	NA	0.187567	NA	NA	NA	-0.231949	NA	NA
AT1G09810	197.22	189.25	3289	3289	470	1775	1514	0	202	30	-0.346761	167.1	46.7223	-0.202521	129	NA	3.54344	-0.0987307	5.49435	0.294682	49.9403	0.51	37.8535	0.00243235	8	NA	13	3.613	0.0365	0.0517	NA	NA	0.1082	0.2194	NA	NA	0.337338	0.235643	NA	NA	0.822125	0.448383	NA
AT1G09812	193.5	377	764	764	128	387	377	NA	NA	NA	NA	NA	NA	NA	NA	NA	0.992384	-0.111865	NA	NA	45.3068	NA	39.267	0.0013089	1	NA	NA	NA	0.0141	0.0575	0.0324	0.0325	0.0425	0.1761	0.2064	0.2608	0.331765	0.326519	0.0055	0.0318	0	0.0696359	0
AT1G09815	329	216	874	874	124	658	216	91	192	63	0.1754	459.847	180.91	-0.127231	18	30.1765	19.3134	0.0141586	1.37183	0.172646	56.3037	NA	42.5629	0.00114416	1	1	NA	NA	0.0321	0.059	0.0372	0.0219	0.1228	0.2602	0.0243	0.0527	0.261401	0.226749	0.1013	0.0855	-0.30963	0.142107	0.414973
AT1G09820	2127	NA	2127	2127	606	2127	0	0	0	5	-0.4287	50.53	25.6652	-0.21714	85	NA	2.75573	-0.097348	0.826471	0.235363	54.6956	0.43	40.6676	0	0	NA	NA	3.62	NA	NA	0.0453	0.0502	NA	NA	0.2392	0.172	NA	NA	0.0167	0.0678	NA	NA	0.854723
AT1G09830	447.5	185	2345	2345	532	1790	555	89	102	59	-0.149249	179.047	97.4801	-0.100314	592	NA	20.6623	0.0158843	73.805	0.16654	51.037	0.52	43.6247	0.00127932	3	2	14	3.621	0.0164	0.026	NA	NA	0.1328	0.2316	NA	NA	0.123494	0.112263	NA	NA	0.131386	0.499984	NA
AT1G09840	166.75	195	4468	4468	421	2001	2145	445	290	62	-0.00273606	271.63	135.132	-0.24276	11	NA	6.69659	-0.0711948	15.8972	0.149262	54.0717	NA	36.3921	0.00380483	11	3	3	NA	0.0022	0.0201	NA	NA	0.1428	0.1814	NA	NA	0.0154062	0.110805	NA	NA	-0.0912329	-0.57284	NA
AT1G09850	327.6	178.5	2352	2352	437	1638	714	49	275	58	0.124725	333.733	167.887	-0.084164	32	40.0588	15.0816	-0.0301292	13.5421	0.159899	52.1219	0.52	39.2432	0.00170068	4	3	NA	3.628	0.0218	0.0357	NA	NA	0.1358	0.1983	NA	NA	0.16053	0.18003	NA	NA	0.410826	0.17916	NA
AT1G09860	1294	NA	1294	1294	383	1294	0	22	120	NA	NA	NA	NA	-0.231502	11	NA	1.31716	-0.114522	NA	NA	57.0336	0.53	43.9722	0	0	1	NA	3.629	0.0285	NA	0.0747	0.0585	0.1226	NA	0.0826	0.0619	0.232463	NA	0.0749	0.0869	0.198046	NA	-0.839669
AT1G09870	154	116.4	2858	2858	487	1694	1164	76	154	63	-0.0248156	254.98	129.458	-0.202521	NA	NA	5.58918	-0.0807253	58.8872	0.155038	51.7067	0.41	39.5031	0.00349895	10	NA	1	3.63	0.006	NA	NA	NA	0.094	NA	NA	NA	0.0638298	NA	NA	NA	0.310282	NA	NA
AT1G09880	158	84.55	2826	2826	631	1896	930	NA	NA	NA	NA	NA	NA	-0.238402	38	NA	0.228952	-0.120486	13.0624	NA	54.2075	0.42	38.3935	0.00389243	11	NA	NA	3.632	0.023	0.0182	NA	NA	0.1415	0.2316	NA	NA	0.162544	0.0785838	NA	NA	-0.0818802	0.531479	NA
AT1G09890	126.6	100.21	3302	3302	617	1899	1403	0	0	0	-0.457384	30.48	18.2938	-0.241307	16	NA	0.957699	-0.113403	0.149289	0.201322	50.2738	NA	36.6747	0.00423985	14	NA	NA	NA	0.0124	0.0209	NA	NA	0.136	0.249	NA	NA	0.0911765	0.0839357	NA	NA	0.360616	0.70826	NA
AT1G09900	1797	NA	1797	1797	598	1797	0	NA	NA	59	-0.131306	246.493	102.091	-0.178758	NA	NA	17.0683	0.00823572	1.42532	0.202351	49.0572	0.48	41.7362	0	0	NA	3	3.639	NA	NA	0.0122	0.0064	NA	NA	0.1831	0.1713	NA	NA	0.0136	0.0277	NA	NA	-0.112864
AT1G09910	148.93	162.36	4507	4507	675	2234	2273	90	116	60	-0.229765	251.293	76.7887	-0.141074	378	NA	2.72154	-0.11338	1.10402	0.249069	54.5025	0.48	38.6954	0.00310628	14	1	NA	3.64	0.021	NA	NA	NA	0.1122	NA	NA	NA	0.187166	NA	NA	NA	0.0284885	NA	NA
AT1G09920	193.6	354.75	2387	2387	192	968	1419	210	179	63	-0.0346463	288.833	126.931	-0.150879	365	NA	9.241	-0.0705267	1.82287	0.177788	59.5969	0.45	37.0339	0.00167574	4	NA	NA	3.644	NA	0.0245	NA	NA	NA	0.2838	NA	NA	NA	0.0863284	NA	NA	NA	0.39211	NA
AT1G09930	441	87.25	2554	2554	734	2205	349	NA	NA	3	-0.494318	104.21	8.80222	-0.241307	10	NA	0	-0.122104	NA	0.66905	54.733	NA	41.8951	0.00156617	4	2	2	NA	0.0126	NA	NA	NA	0.1145	NA	NA	NA	0.110044	NA	NA	NA	-0.524763	NA	NA
AT1G09932	134.78	180.88	2660	2660	253	1213	1447	185	266	NA	NA	NA	NA	-0.162864	238	NA	2.32537	-0.114971	0.215055	NA	51.5276	NA	33.1203	0.00338346	8	NA	2	NA	0.0311	NA	NA	NA	0.1312	NA	NA	NA	0.237043	NA	NA	NA	-0.23931	NA	NA
AT1G09935	77.33	96.88	1471	1471	231	696	775	NA	NA	NA	NA	NA	NA	NA	NA	NA	0	-0.122524	NA	NA	56.1647	NA	36.2339	0.00543848	8	1	NA	NA	0.0222	0.008	NA	NA	0.0811	0.2869	NA	NA	0.273736	0.0278843	NA	NA	0.623249	1.23721	NA
AT1G09940	704.67	223	2560	2560	530	2114	446	292	229	61	-0.215046	813.277	80.5712	-0.109751	538	NA	7.70371	-0.0798574	NA	0.389154	53.3159	0.49	42.0312	0.00078125	2	3	NA	3.653	0.023	NA	0.0541	0.0519	0.1223	NA	0.1177	0.186	0.188062	NA	0.1274	0.059	0.82823	NA	-0.508155
AT1G09950	1027	NA	1027	1027	230	1027	0	91	243	1	-0.486321	51.9233	10.8574	-0.178117	NA	NA	0.314808	-0.120893	NA	0.630501	49.4034	0.51	45.1801	0	0	NA	NA	3.655	0.0298	0.062	0.0375	0.0263	0.1372	0.427	0.2823	0.2507	0.217201	0.145199	0.0229	0.0387	-0.31742	0.136838	-0.336943
AT1G09960	329	202.8	2988	2988	510	1974	1014	45	0	48	-0.239462	365.53	74.2965	-0.212142	NA	NA	0.900386	-0.111368	2.78505	0.312692	50.8512	0.5	40.83	0.00167336	5	2	4	3.658	0.013	NA	NA	NA	0.1378	NA	NA	NA	0.0943396	NA	NA	NA	0.181295	NA	NA
AT1G09970	1682	90	3454	3454	976	3364	90	168	265	60	0.754171	865.15	329.646	0.385369	83	147.8	19.6487	0.029506	0.919905	0.214068	56.7917	NA	44.4412	0.000579039	1	6	NA	NA	0.0145	0.0278	0.0427	0.0441	0.1225	0.3833	0.2375	0.2157	0.118367	0.072528	0.0547	0.0675	0.146128	0.539269	0.419895
AT1G09980	210.6	157.93	5370	5370	802	3159	2211	0	296	0	-0.47644	38.06	13.3968	-0.0844204	640	NA	4.79274	-0.0878372	0.0322511	0.367269	54.726	0.46	37.2067	0.0027933	14	NA	NA	3.666	0.0092	0.0308	NA	NA	0.0615	0.2292	NA	NA	0.149593	0.13438	NA	NA	0.443697	-0.209027	NA
AT1G10010	238	264.6	2751	2751	475	1428	1323	NA	NA	1	-0.488455	47.27	10.3089	NA	NA	NA	0.0406715	-0.122519	NA	0.457242	59.6501	NA	37.9498	0.00181752	5	1	NA	NA	0.0212	0.0647	NA	NA	0.091	0.2025	NA	NA	0.232967	0.319506	NA	NA	-0.150358	-0.172862	NA
AT1G10020	988	408	2384	2384	461	1976	408	255	335	55	-0.14649	220.56	98.189	-0.153567	318	24.1333	15.0344	-0.0331654	0.132024	0.24274	54.2152	0.43	43.7081	0.000419463	1	NA	NA	3.676	0.0062	0.0267	0.0195	0.0175	0.1199	0.3689	0.3171	0.2939	0.0517098	0.0723773	0.0197	0.0178	0.348455	-0.0871502	0.792392
AT1G10030	247.67	635	2013	2013	129	743	1270	147	206	61	0.115185	390.633	165.436	-0.103487	NA	NA	5.27496	-0.0875063	NA	0.173116	51.256	NA	36.612	0.000993542	2	NA	11	NA	0.0034	0.0246	0.0439	0.0433	0.0899	0.1564	0.044	0.0913	0.0378198	0.157289	0.2901	0.2176	1.39794	0.833669	0.69897
AT1G10040	168.9	124.22	2807	2807	412	1689	1118	233	217	NA	NA	NA	NA	-0.212047	75	NA	0.448012	-0.118188	0.0624946	NA	52.0954	0.49	38.2615	0.00356252	9	NA	5	3.68	0.0418	0.0461	NA	NA	0.1358	0.1336	NA	NA	0.307806	0.34506	NA	NA	-0.0483047	0	NA
AT1G10050	403.75	140.43	4213	4213	1063	3230	983	0	0	10	-0.434869	95.24	24.0797	-0.206444	0	NA	3.03497	-0.101921	1.13085	0.38834	55.0004	0.45	41.3957	0.00166152	7	1	NA	3.682	0.0308	0.0498	NA	NA	0.1078	0.2516	NA	NA	0.285714	0.197933	NA	NA	-0.13318	0.177612	NA
AT1G10060	240.38	92.57	2869	2869	318	1923	648	696	270	42	-0.0976407	1143.24	110.743	-0.0455948	38	48.9091	3.945	-0.0869966	3.35995	0.429562	52.0076	NA	37.5044	0.00348554	7	2	59	NA	0.0208	0.0367	NA	NA	0.0974	0.1513	NA	NA	0.213552	0.242564	NA	NA	-0.0465464	-0.190815	NA
AT1G10070	166.8	79.67	2385	2385	318	1668	717	0	307	34	-0.0192888	723.24	130.878	-0.236949	NA	NA	0.182544	-0.119323	1.30404	0.399429	52.4371	NA	38.7841	0.00419287	9	2	126	NA	0.0124	0.0326	NA	NA	0.0673	0.2062	NA	NA	0.18425	0.158099	NA	NA	0.00175828	0.00977815	NA
AT1G10090	264.55	297.8	5888	5888	762	2910	2978	0	261	63	-0.0698654	462.33	81.4832	-0.163136	344	NA	4.32696	-0.0905901	0.443335	0.262851	55.6292	NA	37.6189	0.00169837	10	NA	73	NA	0.0272	0.0617	NA	NA	0.1015	0.3081	NA	NA	0.26798	0.20026	NA	NA	-0.250163	-0.384118	NA
AT1G10095	150.7	179.22	3120	3120	420	1507	1613	90	154	NA	NA	NA	NA	-0.232591	6	NA	1.02993	-0.115046	0.418864	NA	53.769	NA	37.3077	0.00288462	9	3	1	NA	0.0601	0.0663	NA	NA	0.1372	0.2531	NA	NA	0.438047	0.261952	NA	NA	-0.153063	-0.22023	NA
AT1G10120	266.25	93.71	2786	2786	366	2130	656	840	189	35	-0.326471	135.71	51.9366	-0.220062	7	8.875	5.0298	-0.0903889	NA	0.231498	48.6237	NA	38.0474	0.00251256	7	3	NA	NA	0.0312	0.0446	NA	NA	0.093	0.1663	NA	NA	0.335484	0.26819	NA	NA	-0.146128	-0.676107	NA
AT1G10130	102.29	236.55	11284	11284	998	3478	7806	209	272	58	-0.277632	136.983	64.4876	-0.117608	6	NA	3.00813	-0.106914	5.1021	0.191626	52.7489	0.46	36.6005	0.00292449	33	3	82	3.704	0.0032	0.0067	NA	NA	0.0758	0.208	NA	NA	0.0422164	0.0322115	NA	NA	0.404571	0.471172	NA
AT1G10140	747	NA	747	747	167	747	0	75	168	39	-0.151009	543.787	97.0278	0.160967	1214	NA	6.31097	-0.0918431	36.3815	0.366262	49.9179	0.51	42.3025	0	0	NA	NA	3.713	0.0335	NA	0.0093	0.0185	0.0855	NA	0.1594	0.2093	0.391813	NA	0.112	0.1039	0.0757207	NA	0.196295
AT1G10150	1791	NA	1791	1791	414	1791	0	336	210	63	0.0778769	495.497	155.848	-0.239128	12	NA	10.7474	-0.0593345	NA	0.218304	51.5976	0.49	39.8102	0	0	NA	NA	3.715	0.0257	NA	0.0536	0.0471	0.1232	NA	0.3693	0.3598	0.208604	NA	0.0432	0.0537	-0.278457	NA	0
AT1G10155	185	128.5	812	812	184	555	257	NA	NA	NA	NA	NA	NA	NA	NA	NA	0.505822	-0.115183	0.316507	NA	54.2554	NA	37.1921	0.00246305	2	NA	NA	NA	0.0296	0.0552	0.0265	0.0345	0.0679	0.3834	0.3527	0.2399	0.435935	0.143975	0.1777	0.1123	0	0.293477	0.159701
AT1G10170	3897	NA	3897	3897	1188	3897	0	0	0	63	-0.0791197	384.197	115.502	-0.107492	556	34.7059	10.0335	-0.0582383	5.1232	0.224676	51.4606	0.47	46.7796	0	0	6	32	3.72	0.0218	NA	0.0426	0.0367	0.0998	NA	0.1954	0.2029	0.218437	NA	0.0274	0.0032	-0.326107	NA	0.0489865
AT1G10180	357.43	134	3306	3306	769	2502	804	114	78	62	-0.151264	235.023	96.9623	-0.158778	352	22.9375	7.18584	-0.0716283	5.26474	0.194963	55.5138	0.47	42.0448	0.00181488	6	NA	NA	3.723	0.011	NA	NA	NA	0.1104	NA	NA	NA	0.0996377	NA	NA	NA	-0.337753	NA	NA
AT1G10190	187.29	106	1947	1947	396	1311	636	41	79	NA	NA	NA	NA	-0.123642	31	NA	0	-0.122651	NA	NA	53.1837	NA	34.4119	0.00308166	6	NA	NA	NA	0.0813	0.0682	NA	NA	0.2282	0.2407	NA	NA	0.356266	0.28334	NA	NA	-0.482276	0.0289637	NA
AT1G10200	196.4	128.5	1496	1496	190	982	514	122	287	60	0.716079	587.197	319.857	-0.222319	44	8.35714	42.1266	0.228854	102.278	0.137323	53.5212	0.49	36.8984	0.0026738	4	NA	1	3.729	0.0025	0.0061	NA	NA	0.1141	0.208	NA	NA	0.0219106	0.0293269	NA	NA	0.954243	0	NA
AT1G10210	543.67	165.5	1962	1962	370	1631	331	0	404	11	-0.405504	108.647	31.6262	NA	NA	NA	3.3803	-0.103266	0.728447	0.29939	51.6835	NA	40.1631	0.00101937	2	2	121	NA	0.0079	0.047	0.0374	0.0411	0.2481	0.5811	0.7868	1.1159	0.031842	0.0808811	0.01	0.0018	0.0743287	0.414973	0.537119
AT1G10220	402	1728	2698	2532	267	804	1728	NA	NA	NA	NA	NA	NA	NA	NA	NA	0.036965	-0.122463	0.107894	NA	53.8857	NA	36.8421	0.00074129	1	NA	NA	NA	0.082	NA	NA	NA	0.1233	NA	NA	NA	0.665045	NA	NA	NA	0.184386	NA	NA
AT1G10230	789	NA	789	789	183	789	0	29	208	47	-0.222874	317.217	78.5594	-0.219245	NA	NA	10.2322	-0.0280194	32.0563	0.293185	61	0.57	43.5995	0	0	3	3	3.735	0.0489	NA	NA	NA	0.1719	NA	NA	NA	0.284468	NA	NA	NA	0.767686	NA	NA
AT1G10240	573.75	288	3159	3159	680	2295	864	0	155	31	-0.360511	89.5067	43.1887	-0.22344	81	NA	3.27493	-0.102191	0.85696	0.188256	53.6266	0.49	40.8357	0.000949668	3	1	NA	3.736	0.0449	NA	NA	NA	0.1182	NA	NA	NA	0.379865	NA	NA	NA	0	NA	NA
AT1G10270	2985	NA	2985	2985	913	2985	0	31	212	30	-0.347888	132.533	46.4328	-0.226054	15	NA	7.99258	-0.0640107	41.8449	0.254998	52.647	0.52	47.5042	0	0	2	1	3.741	0.0138	NA	0.0741	0.0734	0.0613	NA	0.3363	0.3236	0.225122	NA	0.0336	0.0389	0.450951	NA	0.723104
AT1G10280	948.5	706	2603	2603	412	1897	706	356	302	NA	NA	NA	NA	-0.223512	72	NA	2.15765	-0.106703	0.96456	NA	58.8998	0.5	39.4161	0.000384172	1	NA	26	3.743	0.0031	0.0165	0.0164	0.0164	0.0494	0.3681	0.3032	0.2865	0.062753	0.0448248	0.0497	0.0525	0.552842	0.704919	0.69897
AT1G10290	150.18	171.52	6906	6906	914	3304	3602	216	343	63	-0.0753258	200.69	116.477	-0.0948795	56	37.6	11.8202	-0.0502834	88.9876	0.114434	54.8601	0.48	39.4729	0.00304083	21	2	NA	3.745	0.0056	0.0166	NA	NA	0.0799	0.1616	NA	NA	0.0700876	0.102723	NA	NA	0.300647	0.188981	NA
AT1G10300	1032	21	2085	2085	687	2064	21	NA	NA	0	-0.510873	21.8467	4.54783	NA	NA	NA	0	-0.122161	1.04613	0.633548	47.7767	0.5	41.4388	0.000479616	1	NA	47	3.751	0.033	NA	0.1693	0.1697	0.1326	NA	0.0466	0.0464	0.248869	NA	0.9484	0.958	0.238588	NA	-1.35411
AT1G10310	180.2	353.25	2314	2314	242	901	1413	40	132	63	0.173961	934.607	180.54	-0.166931	299	NA	10.2745	-0.0558946	22.1712	0.272806	61	0.47	39.9741	0.00172861	4	2	3	3.753	0.008	0.0208	NA	NA	0.0648	0.201	NA	NA	0.123457	0.103483	NA	NA	0.477121	0.539269	NA
AT1G10320	252.67	242	4210	4210	757	2274	1936	NA	NA	1	-0.447564	43.34	20.8174	-0.24276	6	NA	4.15526	-0.0963754	0.306272	0.221224	50.3507	NA	40.9264	0.00190024	8	NA	21	NA	0.0454	NA	NA	NA	0.1319	NA	NA	NA	0.3442	NA	NA	NA	0.138346	NA	NA
AT1G10330	1404	NA	1404	1404	467	1404	0	NA	NA	1	-0.448741	42.94	20.5148	-0.245665	NA	NA	1.12572	-0.11644	0.193646	0.225949	52.7324	0.49	42.0228	0	0	NA	NA	3.758	0.0429	NA	0.0445	0.05	0.1372	NA	0.1575	0.1397	0.312682	NA	0.0005	0.0374	-0.0314721	NA	0.102662
AT1G10340	660	135	2250	2250	578	1980	270	90	153	33	-0.176692	392.133	90.4276	-0.208623	46	NA	0.912335	-0.120186	0.180743	0.437051	58.4976	0.46	42.5778	0.00133333	2	NA	NA	3.759	0.0276	NA	NA	NA	0.1063	NA	NA	NA	0.259643	NA	NA	NA	0.6072	NA	NA
AT1G10350	716.5	216	1649	1649	349	1433	216	195	188	59	-0.194687	134.613	85.8031	-0.23061	71	NA	9.08723	-0.0638686	1.38965	0.12039	55.8024	0.49	43.0564	0.000606428	1	3	39	3.761	0.0065	NA	0.0377	0.0375	0.1709	NA	0.3653	0.3232	0.0380339	NA	0.034	0.0424	0.797456	NA	0.221849
AT1G10360	453.5	385	1292	1292	227	907	385	43	180	56	0.234857	971.33	196.19	-0.116483	447	NA	24.2727	0.0303995	15.554	0.295885	57.7142	0.52	40.2477	0.000773994	1	2	NA	3.763	0.0233	NA	0.0565	0.0423	0.209	NA	0.1617	0.1569	0.111483	NA	0.0942	0.0579	0.378635	NA	0
AT1G10370	481	316	1278	1278	227	962	316	85	193	56	0.146585	789.917	173.505	0.300015	1526	NA	33.4839	0.145862	157.109	0.287413	61	0.51	40.2973	0.000782473	1	4	NA	3.764	0.0141	NA	NA	NA	0.0888	NA	NA	NA	0.158784	NA	NA	NA	0.31527	NA	NA
AT1G10380	410.67	243.5	1719	1719	305	1232	487	100	214	29	-0.345035	176.68	47.1658	-0.129981	NA	NA	6.21903	-0.0853844	6.05802	0.334655	51.2584	NA	40.6632	0.00116347	2	NA	NA	NA	0.0142	0.0396	0.0148	0.0204	0.1741	0.4507	0.2041	0.0811	0.0815623	0.0878633	0.0134	0.0559	0.374459	-0.123562	0.255273
AT1G10385	453	92	2633	2633	754	2265	368	NA	NA	NA	NA	NA	NA	NA	NA	NA	0	-0.122631	0.110286	NA	53.4716	NA	44.36	0.00151918	4	NA	NA	NA	0.0078	NA	NA	NA	0.1453	NA	NA	NA	0.053682	NA	NA	NA	0.714201	NA	NA
AT1G10400	710.5	86	1507	1507	467	1421	86	0	0	0	-0.509391	27.7267	4.92873	NA	NA	NA	0	-0.122586	0.0924982	0.659129	56.8889	NA	45.6536	0.00066357	1	1	NA	NA	0.029	0.0464	0.0235	0.0234	0.0876	0.1524	0.1069	0.0665	0.33105	0.304462	0.0323	0.0271	-0.0304893	0.0135728	0
AT1G10410	221.67	120.62	2960	2960	485	1995	965	375	162	63	-0.0276066	333.823	128.74	0.0206836	1064	NA	6.01461	-0.0848877	0.0920176	0.198249	53.6778	0.42	37.4662	0.0027027	8	3	NA	3.777	0.0144	0.0306	NA	NA	0.111	0.2528	NA	NA	0.12973	0.121044	NA	NA	0.167012	0.359897	NA
AT1G10417	126.23	135.92	3272	3272	431	1641	1631	0	0	NA	NA	NA	NA	-0.236949	NA	NA	0.28177	-0.120357	NA	NA	50.7659	NA	36.0941	0.00366748	12	NA	NA	NA	0.0373	0.0708	NA	NA	0.0476	0.1898	NA	NA	0.783613	0.373024	NA	NA	-0.389971	-0.0871502	NA
AT1G10430	224	162.4	2156	2156	306	1344	812	196	227	63	-0.0891688	170.133	112.92	0.0816951	1232	NA	9.91251	-0.0514555	12.8569	0.0913553	56.9606	0.47	40.0278	0.00231911	5	NA	50	3.785	0.0014	0.009	NA	NA	0.0974	0.2753	NA	NA	0.0143737	0.0326916	NA	NA	1.09108	0.964836	NA
AT1G10450	201.2	135.11	6591	6591	1122	4024	2567	0	0	NA	NA	NA	NA	-0.229868	NA	NA	4.55911	-0.0914458	2.30519	NA	55.4504	0.44	37.9002	0.00288272	19	3	35	3.787	0.0306	0.0476	NA	NA	0.0855	0.2454	NA	NA	0.357895	0.193969	NA	NA	-0.0654309	0.843868	NA
AT1G10455	459	NA	459	459	152	459	0	NA	NA	NA	NA	NA	NA	-0.243486	7	NA	0	-0.122462	NA	NA	50.3706	NA	39.6514	0	0	NA	NA	NA	0.0957	NA	NA	NA	0.1328	NA	NA	NA	0.720633	NA	NA	NA	-0.922644	NA	NA
AT1G10460	999	NA	999	999	217	999	0	89	256	3	-0.478242	159.74	12.9337	-0.194162	84	NA	1.19472	-0.11613	0.191599	0.632363	59.5194	0.5	42.4424	0	0	NA	NA	3.792	0.0407	0.0423	NA	NA	0.1548	0.3093	NA	NA	0.26292	0.13676	NA	NA	0.161851	0.283997	NA
AT1G10470	255	89	1631	1631	259	1275	356	198	297	62	0.9086	879.993	369.332	0.278925	1823	NA	63.9873	0.240299	NA	0.178666	52.9511	0.45	38.8105	0.00245248	4	4	3	3.794	0.0298	NA	NA	NA	0.0975	NA	NA	NA	0.305641	NA	NA	NA	-0.400281	NA	NA
AT1G10480	1536	NA	1536	1536	211	1536	0	43	857	8	-0.445844	145.367	21.2593	0.105151	NA	NA	0.267556	-0.121343	NA	0.514426	53.9069	0.45	36.9141	0	0	3	NA	3.799	0.0329	NA	0.0449	0.0299	0.194	NA	0.1471	0.2209	0.169588	NA	0.0655	0.0083	0.657857	NA	-0.0362122
AT1G10490	142.33	136.54	7393	7393	1028	3843	3550	0	695	55	-0.292592	134.27	60.6431	-0.167222	NA	NA	6.62725	-0.0777464	20.2139	0.190279	51.7058	0.5	37.1162	0.00351684	26	NA	98	3.802	0.0117	0.0216	NA	NA	0.0975	0.2276	NA	NA	0.12	0.0949033	NA	NA	0.555092	0.580358	NA
AT1G10500	282.67	319	1486	1486	180	848	638	145	160	NA	NA	NA	NA	-0.0103349	824	57	32.3398	0.0745546	3.16953	NA	54.4908	0.5	36.6756	0.0013459	2	2	NA	3.806	0.0205	0.0209	NA	NA	0.1768	0.151	NA	NA	0.11595	0.138411	NA	NA	0.360616	0.324511	NA
AT1G10510	119.44	117.76	4152	4152	605	2150	2002	136	196	61	-0.106416	256.88	108.487	-0.165043	38	NA	15.4505	-0.0201781	23.1359	0.19898	54.5556	NA	38.632	0.00409441	17	NA	NA	NA	0.008	0.0135	NA	NA	0.1141	0.2079	NA	NA	0.0701139	0.0649351	NA	NA	1.23045	1.39794	NA
AT1G10520	113.57	130.38	3285	3285	529	1590	1695	NA	NA	0	-0.514919	23.0833	3.5081	-0.232591	NA	NA	0.386541	-0.119763	6.1663	0.795544	56.2097	NA	38.5693	0.00395738	13	1	16	NA	0.0219	0.051	NA	NA	0.0936	0.2128	NA	NA	0.233974	0.239662	NA	NA	0.71265	0.123315	NA
AT1G10522	247.75	304.33	1909	1904	179	991	913	0	192	47	0.014689	459.783	139.61	-0.0683504	7	43.6875	23.6984	0.0941097	18.5274	0.268988	61	NA	39.759	0.00209534	3	NA	NA	NA	0.0323	0.0191	NA	NA	0.1457	0.2521	NA	NA	0.221688	0.0757636	NA	NA	-0.292531	-0.446087	NA
AT1G10530	332	110.5	1217	1217	166	996	221	146	349	0	-0.511514	26.5533	4.38323	-0.232591	48	NA	0.183788	-0.121361	NA	0.765606	60.5019	0.49	40.8381	0.00164339	2	3	NA	3.814	0.0384	NA	0.0433	0.0331	0.2007	NA	0.3019	0.2658	0.19133	NA	0.0243	0.0346	0.136838	NA	-0.0871502
AT1G10540	139.36	85.62	3064	3064	539	1951	1113	171	160	22	-0.260864	617.667	68.7965	-0.148918	220	NA	0.272308	-0.121238	5.41778	0.476739	51.7623	0.48	38.7076	0.00424282	13	2	NA	3.816	0.0301	NA	NA	NA	0.1193	NA	NA	NA	0.252305	NA	NA	NA	0.596859	NA	NA
AT1G10550	267	256	1836	1836	310	1068	768	31	104	10	-0.415979	127.36	28.9343	-0.218646	22	NA	0.23048	-0.1117	0.0854175	0.386962	55.2331	0.54	36.6558	0.00163399	3	2	3	3.819	0.015	0.0281	NA	NA	0.1039	0.2697	NA	NA	0.14437	0.10419	NA	NA	0.393344	0.506576	NA
AT1G10560	2386	NA	2386	2386	697	2386	0	33	259	9	-0.403826	228.317	32.0573	-0.219517	NA	NA	0.266061	-0.12073	0.580317	0.437946	55.5002	0.47	44.5516	0	0	3	NA	3.823	NA	NA	0.0609	0.057	NA	NA	0.1886	0.2036	NA	NA	0.0149	0.0096	NA	NA	-0.641932
AT1G10570	138.79	134.69	3694	3694	570	1943	1751	55	175	61	-0.290125	102.777	61.277	-0.111337	9	33.8235	4.75596	-0.0892996	1.35501	0.134592	55.9755	0.43	36.8706	0.00378993	13	6	NA	3.825	0.0357	0.0535	NA	NA	0.1054	0.1007	NA	NA	0.33871	0.531281	NA	NA	-0.230842	-0.808114	NA
AT1G10580	1036.5	384	2457	2457	573	2073	384	72	279	63	-0.208824	172.023	82.1702	-0.0425839	661	49.6	18.4427	0.013026	20.6176	0.166393	49.3146	0.45	43.8339	0.000407	1	NA	43	3.827	0.0162	0.0153	0.0096	0.0004	0.1426	0.4108	0.3444	0.3325	0.113604	0.0372444	0.0689	0.0873	0.276206	0.755086	0.172161
AT1G10585	253.67	222	1205	1205	181	761	444	40	175	1	-0.501977	63.1767	6.83402	-0.236949	NA	NA	0.815114	-0.12039	0.150747	0.693502	56.444	NA	34.6058	0.00165975	2	3	NA	NA	0.0251	NA	0.0652	0.0663	0.0832	NA	0.3564	0.2922	0.301683	NA	0.1323	0.0922	0.0434657	NA	0
AT1G10586	257	870.5	2512	2512	174	771	1741	43	203	NA	NA	NA	NA	NA	NA	NA	0	-0.122651	NA	NA	61	NA	29.1799	0.00119427	2	3	NA	NA	0.0386	NA	0.0588	0.0703	0.1064	NA	0.33	0.2493	0.362782	NA	0.5323	0.4236	-0.064458	NA	-0.385351
AT1G10588	323.5	110	760	757	89	647	110	131	246	NA	NA	NA	NA	NA	NA	NA	0	-0.122651	NA	NA	61	NA	33.8158	0.00263158	1	NA	NA	NA	0.0362	NA	NA	NA	0.0474	NA	NA	NA	0.763713	NA	NA	NA	-0.330993	NA	NA
AT1G10590	279	308.5	1454	1454	139	837	617	0	320	63	1.81117	1091.84	601.278	0.108356	1330	84.2353	44.96	0.180507	202.112	0.0925827	61	0.53	38.1018	0.00275103	2	NA	NA	3.834	0.0236	0.024	NA	NA	0.1466	0.3133	NA	NA	0.160982	0.0766039	NA	NA	0.286307	0.51663	NA
AT1G10600	148.86	126.17	1799	1799	222	1042	757	61	312	NA	NA	NA	NA	-0.191191	NA	NA	6.35763	-0.0854383	NA	NA	54.2237	0.49	39.0217	0.00500278	6	3	23	3.835	0.0086	0.0223	NA	NA	0.0987	0.1388	NA	NA	0.0871327	0.160663	NA	NA	1.17609	0.421005	NA
AT1G10610	232.12	137.71	2821	2821	441	1857	964	277	254	3	-0.444277	47.33	21.6622	-0.235497	NA	NA	2.76698	-0.108711	0.14523	0.264358	53.6186	0.49	37.788	0.00248139	7	3	NA	3.837	0.0372	0.1024	NA	NA	0.0912	0.1077	NA	NA	0.407895	0.950789	NA	NA	-0.31899	-0.348455	NA
AT1G10620	269.62	116.86	2975	2975	718	2157	818	NA	NA	NA	NA	NA	NA	-0.215159	NA	NA	0	-0.122625	0.138152	NA	56.3351	NA	42.0168	0.00235294	7	3	NA	NA	0.0221	NA	NA	NA	0.0805	NA	NA	NA	0.274534	NA	NA	NA	0.16406	NA	NA
AT1G10640	298.83	146.2	2524	2524	532	1793	731	81	113	37	-0.103546	557.733	109.225	0.00989852	844	NA	5.29834	-0.0870546	NA	0.406663	49.5912	0.43	39.9762	0.00198098	5	1	NA	3.843	0.0209	NA	NA	NA	0.1321	NA	NA	NA	0.158213	NA	NA	NA	0.979797	NA	NA
AT1G10650	402.25	240	2329	2329	283	1609	720	0	104	63	-0.00528762	412.553	134.476	-0.182475	274	NA	6.66706	-0.0852702	0.151274	0.214241	51.7038	0.49	36.067	0.00171748	3	NA	2	3.849	0.0218	0.0285	0.0335	0.0339	0.1364	0.1622	0.1141	0.0867	0.159824	0.175709	0.0698	0.0913	0.202105	0.360616	-0.0621479
AT1G10657	297.67	214.5	1376	1376	100	893	429	185	405	NA	NA	NA	NA	NA	NA	NA	18.5562	-0.0432922	NA	NA	61	NA	33.939	0.00363372	2	NA	NA	NA	0.01	NA	NA	NA	0.1374	NA	NA	NA	0.0727802	NA	NA	NA	0.221849	NA	NA
AT1G10660	183.11	132.5	2708	2708	320	1648	1060	0	350	63	0.152952	3927.72	175.141	-0.115199	NA	NA	6.9325	-0.0808155	0.93663	0.442435	57.102	0.48	37.5923	0.00406204	8	NA	NA	3.855	0.027	0.0724	NA	NA	0.1231	0.2555	NA	NA	0.219334	0.283366	NA	NA	0.383302	0.07684	NA
AT1G10670	136.23	107.17	3057	3057	423	1771	1286	0	0	63	2.61613	1757.41	808.143	-0.199362	51	13.625	55.4087	0.216489	111.683	0.126214	54.6272	NA	37.9457	0.00490677	12	5	NA	NA	NA	0.0091	NA	NA	NA	0.216	NA	NA	NA	0.0421296	NA	NA	NA	0.367977	NA
AT1G10680	283.38	135.75	5313	5313	1227	3684	1629	NA	NA	1	-0.511221	220.133	4.45857	NA	1	NA	0.0187745	-0.122623	1.38472	NA	58.1171	NA	41.3326	0.00225861	12	2	NA	NA	0.0173	NA	NA	NA	0.1313	NA	NA	NA	0.131759	NA	NA	NA	0.345411	NA	NA
AT1G10690	641	NA	641	641	110	641	0	64	244	6	-0.460924	97.8267	17.384	-0.209613	124	NA	3.41497	-0.0989883	NA	0.498856	53.1974	0.53	43.5257	0	0	NA	1	3.866	0.0344	NA	NA	NA	0.1761	NA	NA	NA	0.195344	NA	NA	NA	0.131279	NA	NA
AT1G10700	216.86	147	2400	2400	411	1518	882	53	229	60	-0.180412	259.607	89.4715	-0.145176	NA	NA	9.6896	-0.0632853	17.8932	0.222705	55.9021	0.48	40.625	0.0025	6	2	NA	3.869	0.0131	0.01	NA	NA	0.1102	0.2322	NA	NA	0.118875	0.0430663	NA	NA	0.298738	0.356547	NA
AT1G10710	143.7	204.44	3277	3277	410	1437	1840	65	139	0	-0.490425	22.7167	9.80275	-0.240218	NA	NA	0.132871	-0.121867	0.395526	0.358078	53.5619	0.49	35.5508	0.00274641	9	2	NA	3.872	0.0749	NA	NA	NA	0.0847	NA	NA	NA	0.884298	NA	NA	NA	0.375873	NA	NA
AT1G10717	136.5	102	375	375	90	273	102	NA	NA	NA	NA	NA	NA	NA	NA	NA	0	-0.122651	NA	NA	61	NA	37.3333	0.00266667	1	NA	NA	NA	0.1677	NA	NA	NA	0.2308	NA	NA	NA	0.726603	NA	NA	NA	-1.65535	NA	NA
AT1G10720	538.33	96.5	1808	1808	429	1615	193	12	313	58	-0.292534	132.653	60.6579	-0.183648	NA	NA	7.55277	-0.0695008	0.369127	0.190972	47.5953	0.43	40.1549	0.00110619	2	NA	NA	3.875	0.0422	NA	NA	NA	0.1418	NA	NA	NA	0.297602	NA	NA	NA	0.177513	NA	NA
AT1G10730	117	103	2317	2317	428	1287	1030	NA	NA	21	-0.388198	91.7167	36.0737	-0.209058	11	NA	2.10052	-0.111428	0.986364	0.230704	51.0453	0.51	39.1023	0.00431593	10	2	29	3.876	0.0263	0.0139	NA	NA	0.097	0.2023	NA	NA	0.271134	0.0687098	NA	NA	0.196295	0.973128	NA
AT1G10740	277.71	105.67	2934	2934	406	1944	634	294	429	63	0.0512843	2831.93	149.014	-0.132669	381	28.9286	10.1742	-0.0621122	0.761529	0.433966	54.5668	0.44	38.6162	0.00306748	6	3	NA	3.878	0.0098	0.0194	NA	NA	0.1009	0.2562	NA	NA	0.0971259	0.0757221	NA	NA	0.0167057	0.119186	NA
AT1G10750	249.57	320.17	3668	3668	467	1747	1921	164	179	12	-0.418181	74.84	28.3683	-0.211237	69	10.9	0.844913	-0.117762	NA	0.257801	50.1412	0.47	33.6968	0.00163577	6	3	NA	3.882	0.0098	NA	NA	NA	0.097	NA	NA	NA	0.101031	NA	NA	NA	0.0729323	NA	NA
AT1G10760	133.43	153.68	9895	9895	1399	4670	5225	0	176	62	0.90871	943.127	369.36	0.211409	1696	107.882	36.9336	0.186832	93.4386	0.19065	53.0095	0.47	38.5447	0.00343608	34	5	NA	3.887	0.0137	0.0223	NA	NA	0.0735	0.1856	NA	NA	0.186395	0.120151	NA	NA	0.740862	0.596308	NA
AT1G10770	779	NA	779	779	167	779	0	49	226	16	1.275	15073.2	463.49	-0.0722181	187	NA	0.399313	-0.118419	NA	0.665958	53.2613	0.41	41.7202	0	0	2	NA	3.893	0.0224	NA	0.0573	0.0478	0.1054	NA	0.4384	0.359	0.212524	NA	0.0246	0.0216	0.31527	NA	-0.255273
AT1G10780	367.5	287.33	2332	2332	418	1470	862	0	129	17	-0.401547	124.69	32.6431	-0.213292	73	NA	3.49195	-0.0947321	NA	0.35521	54.6413	0.53	40.1372	0.00128645	3	NA	NA	3.894	0.0332	NA	0.0758	0.0554	0.114	NA	0.1421	0.178	0.291228	NA	0.083	0.0424	0.310495	NA	-0.477121
AT1G10790	337	238.5	1488	1488	336	1011	477	NA	NA	NA	NA	NA	NA	NA	NA	NA	0.753373	-0.11903	NA	NA	53.5652	NA	39.8522	0.00134409	2	NA	NA	NA	0.0653	NA	0.1466	0.149	0.0858	NA	0.1943	0.2317	0.761072	NA	0.1491	0.2383	0.250358	NA	-0.735954
AT1G10800	434	NA	434	434	118	434	0	0	0	0	-0.478407	29.9467	12.8913	-0.180296	18	NA	1.20267	-0.11872	NA	0.339466	50.5261	NA	43.5484	0	0	NA	NA	NA	0.0198	0.0826	0.0543	0.0557	0.216	0.1878	0.2137	0.0856	0.0916667	0.43983	0.0805	0.1533	0	0	0.237361
AT1G10810	250.6	88.5	1607	1607	344	1253	354	98	120	0	-0.506876	32.5133	5.57513	-0.206444	NA	NA	0.139213	-0.121064	3.28091	0.686352	53.6011	NA	42.2526	0.00248911	4	1	8	NA	0.0245	NA	NA	NA	0.1396	NA	NA	NA	0.175501	NA	NA	NA	-0.0140107	NA	NA
AT1G10820	174.78	317.75	4167	4167	258	1573	2542	0	527	NA	NA	NA	NA	-0.19918	149	NA	4.65465	-0.0918492	NA	NA	56.071	0.46	36.885	0.00215983	8	NA	NA	3.9	0.02	0.0572	NA	NA	0.1018	0.1642	NA	NA	0.196464	0.348356	NA	NA	0.119186	-0.0829742	NA
AT1G10830	543.67	90.5	1918	1918	285	1631	181	13	760	61	0.000898061	283.267	136.066	-0.119865	389	NA	22.5413	0.0219668	9.02467	0.16958	52.9974	0.5	39.9896	0.00156413	2	2	NA	3.903	0.0184	0.0556	NA	NA	0.0715	0.2135	NA	NA	0.257343	0.260422	NA	NA	0.185637	0.780003	NA
AT1G10840	124.08	127.36	2890	2890	337	1489	1401	221	254	63	0.636692	521.717	299.455	0.315151	2058	131.688	34.6165	0.106957	290.625	0.100988	51.0875	0.55	37.8201	0.00380623	11	4	8	3.904	0.0028	0.0067	NA	NA	0.1352	0.1909	NA	NA	0.0207101	0.0350969	NA	NA	0.934498	0.940232	NA
AT1G10850	1371.5	124	2867	2867	663	2743	124	481	270	45	-0.25592	255.597	70.0671	-0.163175	39	21.9286	7.96333	-0.0648414	5.78508	0.287604	54.3182	NA	44.646	0.000348797	1	4	NA	NA	0.0142	0.0159	0.0211	0.0219	0.1425	0.2955	0.2782	0.2296	0.0996491	0.0538071	0.0262	0.0129	-0.00862151	0.725912	-0.184209
AT1G10865	141	361	1647	1647	59	564	1083	0	308	NA	NA	NA	NA	NA	NA	NA	6.41392	-0.0831186	8.08692	NA	61	NA	36.9156	0.00242866	3	NA	NA	NA	0.0248	NA	NA	NA	0.1817	NA	NA	NA	0.136489	NA	NA	NA	-0.208276	NA	NA
AT1G10870	145.74	243.33	7149	7149	775	2769	4380	146	295	61	-0.243391	183.357	73.287	-0.151697	375	NA	3.80681	-0.0964775	2.57977	0.211206	53.004	0.4	36.4946	0.00251783	18	2	3	3.91	0.0151	NA	NA	NA	0.1532	NA	NA	NA	0.098564	NA	NA	NA	0.115813	NA	NA
AT1G10880	288.14	171.83	3048	3048	651	2017	1031	0	0	0	-0.504645	21.1267	6.14847	NA	NA	NA	0	-0.122638	0.189973	0.462466	57.4332	NA	39.2717	0.0019685	6	2	NA	NA	0.0423	NA	NA	NA	0.1277	NA	NA	NA	0.331245	NA	NA	NA	0.663856	NA	NA
AT1G10890	250.8	446.5	3040	3040	288	1254	1786	0	220	0	-0.468481	33.93	15.442	-0.111295	10	NA	11.8432	-0.043456	0.144678	0.256619	59.6115	0.45	37.9276	0.00131579	4	NA	NA	3.918	0.0237	0.0345	NA	NA	0.1298	0.2064	NA	NA	0.182589	0.167151	NA	NA	-0.185637	0.265314	NA
AT1G10900	264.4	251.56	4908	4908	754	2644	2264	0	162	43	-0.314286	139.697	55.068	-0.191433	139	NA	11.9027	-0.0538252	0.624252	0.233421	51.249	NA	37.7954	0.00183374	9	2	21	NA	0.0115	NA	NA	NA	0.1366	NA	NA	NA	0.0841874	NA	NA	NA	0.440295	NA	NA
AT1G10910	221.3	230.22	4285	4285	664	2213	2072	30	188	60	-0.168977	201.45	92.4101	-0.187922	NA	NA	11.5005	-0.0482051	NA	0.172407	57.8044	0.45	36.9428	0.00210035	9	NA	NA	3.925	0.022	0.0339	NA	NA	0.1021	0.2639	NA	NA	0.215475	0.128458	NA	NA	-0.15927	0.30496	NA
AT1G10920	711.75	167.33	3349	3349	727	2847	502	0	167	0	-0.46638	34.34	15.9819	-0.245665	21	NA	2.18197	-0.101697	0.027107	0.320273	54.4683	0.39	40.2508	0.00119439	3	2	NA	3.928	0.1373	0.1308	NA	NA	0.299	0.2534	NA	NA	0.459197	0.51618	NA	NA	-0.249432	-0.363677	NA
AT1G10930	150.62	151.24	7697	7697	1188	3916	3781	0	138	17	-0.401454	79.7933	32.6669	-0.227798	71	NA	4.93139	-0.0849699	0.752671	0.248145	53.7877	NA	38.0278	0.00324802	25	3	107	NA	0.0191	NA	NA	NA	0.0906	NA	NA	NA	0.210817	NA	NA	NA	0.14738	NA	NA
AT1G10940	179.1	111.67	2832	2802	371	1791	1005	438	237	63	-0.0501173	318.353	122.955	0.111688	1313	85	20.6997	-0.0066824	38.6482	0.179984	56.4859	0.52	37.9944	0.00353107	9	3	36	3.935	0.0053	0.0124	NA	NA	0.0977	0.1518	NA	NA	0.0542477	0.0816864	NA	NA	0.339488	-0.119186	NA
AT1G10950	187.08	230.09	4776	4776	589	2245	2531	113	362	63	1.04408	817.503	404.147	0.139374	74	91.3529	26.8493	0.046208	101.445	0.119275	56.7287	0.51	38.9238	0.00230318	11	NA	1	3.937	0.0041	0.0161	NA	NA	0.078	0.2592	NA	NA	0.0525641	0.0621142	NA	NA	0.134699	0.0673469	NA
AT1G10960	654	NA	654	654	148	654	0	59	148	60	4.92148	3231.58	1400.58	0.312445	81	NA	612.54	3.38685	349.933	0.160139	46.8173	0.65	46.3303	0	0	NA	1	3.941	0.0171	0.0255	0.015	0.0242	0.1692	0.7521	0.3912	0.3641	0.101064	0.0339051	0.055	0.0342	0.761118	0.552842	0.69897
AT1G10970	386.75	168.67	2053	2053	408	1547	506	206	114	38	-0.29365	295.683	60.3711	-0.0939534	536	NA	1.81374	-0.107095	3.9319	0.341497	52.8473	0.47	43.2538	0.00146128	3	1	NA	3.941	0.0172	0.0254	0.0314	0.0246	0.1565	0.3381	0.1986	0.1441	0.109904	0.0751257	0.0282	0.0295	0.518026	0.660766	0.31527
AT1G10980	383	185	2655	2655	516	1915	740	81	283	10	-0.405813	248.96	31.5468	-0.213223	86	NA	0.0842825	-0.121884	NA	0.482823	52.4333	0.5	39.5857	0.00150659	4	NA	31	3.942	0.0537	NA	NA	NA	0.1297	NA	NA	NA	0.414032	NA	NA	NA	0.329199	NA	NA
AT1G11000	131.4	160.93	4224	4224	573	1971	2253	70	179	16	-0.411013	315.47	30.2105	-0.17158	240	NA	1.16453	-0.115706	2.0221	0.55605	54.0128	NA	37.1449	0.00331439	14	2	NA	NA	0.005	0.0269	NA	NA	0.1151	0.1813	NA	NA	0.0434405	0.148373	NA	NA	0.106165	-0.298917	NA
AT1G11020	472.33	208.5	1834	1834	321	1417	417	277	174	63	-0.160998	189.46	94.4607	-0.189593	NA	NA	5.29357	-0.0890869	2.35037	0.158606	53.0321	NA	40.6761	0.00109051	2	NA	NA	NA	0.0043	NA	NA	NA	0.1311	NA	NA	NA	0.0327994	NA	NA	NA	0.910777	NA	NA
AT1G11040	439	191.5	1700	1700	438	1317	383	NA	NA	3	-0.465925	453.287	16.0989	NA	NA	NA	0	-0.122651	0.824316	0.688108	53.1359	NA	42.7647	0.00117647	2	3	NA	NA	0.0153	NA	0.0454	0.0362	0.206	NA	0.3194	0.2565	0.0742718	NA	0.0324	0.0288	-0.152905	NA	0.290565
AT1G11050	2282	NA	2282	2282	625	2282	0	4	400	56	-0.191513	182.147	86.6187	-0.227144	NA	NA	5.43785	-0.0869363	0.500966	0.223957	49.3983	0.5	42.901	0	0	3	NA	3.952	NA	NA	0.0279	0.0194	NA	NA	0.3821	0.3608	NA	NA	0.0046	0.0177	NA	NA	-0.0858695
AT1G11060	238.69	181.42	5280	5280	930	3103	2177	0	0	60	-0.298191	96.5567	59.204	-0.154148	NA	NA	2.15037	-0.107258	1.33978	0.13211	57.0341	0.45	39.5076	0.00227273	12	NA	NA	3.953	0.0227	NA	NA	NA	0.0718	NA	NA	NA	0.316156	NA	NA	NA	0.165437	NA	NA
AT1G11070	276.22	118.88	3437	3437	763	2486	951	0	0	3	-0.491553	44.3067	9.51286	-0.241307	8	NA	2.13745	-0.110796	0.275273	0.498369	48.4488	0.45	39.4239	0.00232761	8	NA	NA	3.957	NA	0.1014	NA	NA	NA	0.144	NA	NA	NA	0.704167	NA	NA	NA	-0.374459	NA
AT1G11080	194.3	151.56	3342	3307	492	1943	1364	254	210	18	-0.387432	275.23	36.2705	-0.187377	107	NA	0.965172	-0.116322	1.36568	0.491486	52.8398	0.44	35.757	0.00299222	9	3	NA	3.96	0.0167	NA	NA	NA	0.0871	NA	NA	NA	0.191734	NA	NA	NA	0.332744	NA	NA
AT1G11090	1172	NA	1172	1172	324	1172	0	47	150	60	-0.292504	128.337	60.6655	-0.170763	1	NA	11.4964	-0.0603755	8.49313	0.172644	57.8171	0.51	43.2594	0	0	NA	NA	3.965	0.0122	NA	0.0148	0.013	0.0973	NA	0.2946	0.2206	0.125385	NA	0.0604	0.0497	0.33403	NA	0.502675
AT1G11100	339.33	141.73	5631	5631	1269	4072	1559	0	0	6	-0.438828	86.0267	23.0625	-0.206444	53	NA	0.181464	-0.121765	1.22386	0.373562	52.5751	0.42	39.9219	0.00230865	11	NA	10	3.966	0.0425	NA	NA	NA	0.1093	NA	NA	NA	0.388838	NA	NA	NA	0.0527776	NA	NA
AT1G11110	185.29	166.5	2296	2296	277	1297	999	68	395	NA	NA	NA	NA	NA	NA	NA	0	-0.122579	0.147255	NA	57.0736	NA	38.1098	0.00261324	6	NA	NA	NA	0.083	NA	NA	NA	0.114	NA	NA	NA	0.72807	NA	NA	NA	-0.139368	NA	NA
AT1G11112	737	NA	737	737	78	737	0	279	221	NA	NA	NA	NA	NA	NA	NA	1.41778	-0.111606	NA	NA	49.0034	NA	35.9566	0	0	NA	NA	NA	0.0236	0.0372	0.0307	0.0314	0.0719	0.3485	0.145	0.2343	0.328234	0.106743	0.007	0.0622	0.477121	0.159701	0
AT1G11125	929	NA	929	929	265	929	0	63	68	NA	NA	NA	NA	NA	NA	NA	0.68289	-0.116916	NA	NA	59.8039	NA	47.3628	0	0	NA	NA	NA	0.0577	NA	0.0876	0.0751	0.1216	NA	0.1726	0.1764	0.474507	NA	0.027	0.0195	0.39211	NA	-0.206968
AT1G11130	178.56	115.8	4594	4594	768	2857	1737	278	272	50	-0.177389	333.547	59.811	-0.19918	35	13.6667	4.93807	-0.0885702	1.30567	0.280853	51.6177	NA	39.3992	0.00326513	15	4	NA	NA	0.0101	0.0312	NA	NA	0.0997	0.2781	NA	NA	0.101304	0.11219	NA	NA	0.272475	0.390516	NA
AT1G11160	200.63	160.67	6704	6704	1021	3812	2892	267	479	0	-0.485393	29.3133	11.0958	-0.243486	7	NA	0.702229	-0.117706	0.387644	0.336561	51.1594	NA	38.4696	0.00268496	18	NA	NA	NA	0.0316	NA	NA	NA	0.1067	NA	NA	NA	0.296157	NA	NA	NA	-0.00414348	NA	NA
AT1G11170	146	96.93	3911	3911	335	2190	1357	0	0	15	0.0444877	1761.14	147.268	-0.236949	NA	NA	0.604584	-0.118791	0.0559543	0.54451	48.7691	NA	35.4129	0.00434671	14	NA	NA	NA	0.0211	0.0204	NA	NA	0.0951	0.2899	NA	NA	0.221872	0.0703691	NA	NA	0.227798	0.449969	NA
AT1G11180	96.17	142.18	2748	2748	304	1154	1564	46	193	NA	NA	NA	NA	-0.186833	33	NA	4.04957	-0.103458	0.769629	NA	54.062	NA	37.6638	0.00436681	11	1	NA	NA	0.0185	0.0219	NA	NA	0.171	0.1786	NA	NA	0.108187	0.12262	NA	NA	0.298201	-0.159701	NA
AT1G11190	141.56	180.12	2715	2715	305	1274	1441	84	272	27	-0.123386	697.44	104.127	-0.191917	46	NA	0.907548	-0.115933	6.67224	0.431295	54.3244	0.47	32.5967	0.00294659	8	3	NA	3.995	0.0045	0.0269	NA	NA	0.1212	0.1264	NA	NA	0.0371287	0.212816	NA	NA	1.24481	0.283997	NA
AT1G11200	288.25	374.67	2277	2277	295	1153	1124	0	182	62	-0.0253664	180.17	129.316	-0.115362	NA	NA	5.19878	-0.0914159	2.60052	0.0824986	54.3856	NA	38.0325	0.00131752	3	NA	NA	NA	0.0192	NA	NA	NA	0.1734	NA	NA	NA	0.110727	NA	NA	NA	0.184556	NA	NA
AT1G11210	606.5	109	1322	1322	308	1213	109	87	199	30	-0.314293	373.853	55.066	-0.12909	343	NA	0.818441	-0.0849916	NA	0.444147	55.4979	0.47	42.1331	0.00075643	1	1	NA	3.999	0.0373	NA	NA	NA	0.1681	NA	NA	NA	0.221892	NA	NA	NA	0.0682648	NA	NA
AT1G11220	546.5	211	1304	1304	310	1093	211	0	0	1	-0.490249	46.0133	9.8481	-0.17986	143	NA	3.48305	-0.103426	NA	0.524443	50.1695	0.44	43.3282	0.000766871	1	NA	NA	4.001	0.0706	NA	NA	NA	0.1622	NA	NA	NA	0.435265	NA	NA	NA	0.118505	NA	NA
AT1G11240	216.75	224.67	1541	1541	200	867	674	82	182	59	-0.137597	213.54	100.474	-0.0510947	768	NA	16.861	-0.0100074	3.49936	0.182976	53.9879	0.47	39.3251	0.00194679	3	NA	4	4.006	0.0322	0.0459	NA	NA	0.1191	0.3376	NA	NA	0.270361	0.13596	NA	NA	0.0561159	0.260913	NA
AT1G11250	448.5	86	983	983	298	897	86	NA	NA	3	-0.370066	1393.64	40.7333	-0.233681	NA	NA	0.113748	-0.122077	0.654398	0.675643	55.1788	0.5	44.4557	0.00101729	1	3	45	4.007	0.0043	0.0104	0.0142	0.0175	0.1781	0.3724	0.118	0.1056	0.0241437	0.027927	0.0292	0.0437	0.510781	1.08052	0.477121
AT1G11260	476.25	368.33	3010	3010	522	1905	1105	132	204	61	1.84305	1540.13	609.472	0.104217	81	83.2857	16.8237	-0.00643008	92.4389	0.21671	55.5805	0.55	40.5648	0.000996678	3	2	43	4.012	0.0026	0.007	NA	NA	0.1339	0.3477	NA	NA	0.0194175	0.0201323	NA	NA	-0.202505	0.0942699	NA
AT1G11270	479.33	2561	6562	6560	312	1438	5122	0	0	5	-0.447737	47.1267	20.7729	-0.223331	115	NA	0.373723	-0.116614	NA	0.300203	51.906	0.53	38.5706	0.000457178	2	2	1	4.017	0.075	NA	NA	NA	0.1049	NA	NA	NA	0.714967	NA	NA	NA	-0.83068	NA	NA
AT1G11280	405.71	117.17	3543	3543	820	2840	703	255	122	62	-0.0518361	232.803	122.514	-0.224747	92	NA	6.88309	-0.0984492	0.299668	0.145341	53.577	0.43	39.5992	0.00225797	6	3	NA	4.018	0.0307	NA	0.0574	0.0571	0.1259	NA	0.1038	0.069	0.243844	NA	0.1325	0.2046	-0.146128	NA	0.0621479
AT1G11290	2430	NA	2430	2430	809	2430	0	NA	NA	2	-0.454834	43.1767	18.949	-0.241307	NA	NA	2.51037	-0.0979244	0.281786	0.31441	51.9295	NA	43.5802	0	0	2	NA	NA	NA	NA	0.0237	0.0165	NA	NA	0.1433	0.1641	NA	NA	0.0116	0.0191	NA	NA	-0.464712
AT1G11300	364.57	106	6482	6482	1650	5104	1378	0	0	6	-0.476921	82.5033	13.2732	-0.222568	NA	NA	2.15704	-0.104929	0.0244152	0.697351	51.4044	0.44	40.4968	0.00200555	13	3	NA	4.023	0.0419	NA	NA	NA	0.1652	NA	NA	NA	0.253632	NA	NA	NA	-0.212451	NA	NA
AT1G11310	173.46	96.75	3448	3448	418	2255	1161	315	0	61	0.451718	750.76	251.92	-0.228233	14	NA	24.1536	0.0145328	1.39234	0.210814	53.3271	NA	37.413	0.0037703	12	3	NA	NA	0.0197	NA	NA	NA	0.0822	NA	NA	NA	0.239659	NA	NA	NA	0.150386	NA	NA
AT1G11320	511.67	106.5	1748	1748	424	1535	213	113	147	32	-0.370205	65.5933	40.6975	-0.234968	NA	NA	3.39745	-0.0973141	0.372744	0.134497	51.7411	0.43	40.6751	0.00114416	2	NA	35	4.031	0.0383	NA	0.0631	0.0635	0.113	NA	0.1829	0.1523	0.338938	NA	0.0217	0.0609	-0.025468	NA	-0.0696359
AT1G11330	421.43	86	3515	3466	842	2950	516	279	142	39	-0.295844	153.053	59.8074	0.0852841	43	NA	6.49986	-0.0797878	1.61019	0.255004	49.9249	0.48	38.9189	0.00199147	6	3	NA	4.033	0.0145	NA	0.0774	0.0734	0.1308	NA	0.1692	0.1396	0.110856	NA	0.1845	0.1962	-0.0908074	NA	0.0228629
AT1G11340	386.57	99.83	3305	3305	901	2706	599	NA	NA	0	-0.49377	18.4567	8.94302	-0.223875	29	NA	0.869973	-0.117428	0.177083	0.377071	53.6174	0.47	41.5431	0.00181543	6	3	NA	4.035	0.0359	NA	NA	NA	0.118	NA	NA	NA	0.304237	NA	NA	NA	-0.423186	NA	NA
AT1G11350	382.86	89.17	3215	3215	830	2680	535	53	134	28	-0.383196	126.257	37.359	-0.191191	186	NA	11.4484	-0.0566473	0.0825006	0.421769	53.4035	0.44	42.4883	0.00186625	6	3	NA	4.037	0.0284	NA	NA	NA	0.09	NA	NA	NA	0.315556	NA	NA	NA	-0.414973	NA	NA
AT1G11360	712	222	1646	1646	242	1424	222	189	0	62	0.0627563	517.797	151.962	-0.0539146	599	NA	12.7707	-0.0494824	102.933	0.228394	50.7412	NA	41.2515	0.00243013	1	1	NA	NA	0.017	NA	NA	NA	0.1475	NA	NA	NA	0.115254	NA	NA	NA	0.477121	NA	NA
AT1G11380	221.4	115.5	1569	1569	254	1107	462	72	270	57	-0.16565	246.087	93.2652	-0.198091	NA	NA	5.19514	-0.0922658	2.51302	0.219219	53.047	0.51	39.7068	0.00254939	4	NA	NA	4.046	0.0199	0.0419	NA	NA	0.1639	0.1958	NA	NA	0.121415	0.213994	NA	NA	0.506665	-0.360616	NA
AT1G11390	500.4	167.25	3171	3171	624	2502	669	324	303	9	-0.405309	145.57	31.6762	-0.229323	45	NA	5.1044	-0.0847698	0.668471	0.336939	49.4414	0.46	40.6181	0.00126143	4	NA	NA	4.048	0.0152	NA	0.0358	0.0342	0.1302	NA	0.1619	0.1524	0.116743	NA	0.0497	0.0497	-0.132866	NA	0.180736
AT1G11400	216	326.75	2387	2387	204	1080	1307	0	229	56	-0.255093	204.423	70.2795	-0.108222	5	NA	6.56009	-0.0826508	6.71486	0.245932	54.2474	0.44	38.961	0.00251362	4	NA	NA	4.05	0.0294	NA	NA	NA	0.1206	NA	NA	NA	0.243781	NA	NA	NA	0.146128	NA	NA
AT1G11410	447.67	92.2	3147	3147	845	2686	461	0	0	37	-0.301366	409.833	58.388	-0.103864	NA	NA	7.45291	-0.0774502	0.408593	0.387189	54.7901	0.44	40.8643	0.00158881	5	3	NA	4.052	0.0225	NA	0.0505	0.0472	0.1346	NA	0.2254	0.2635	0.167162	NA	0.0746	0.0508	0.125385	NA	-0.0287242
AT1G11420	302.5	95.4	2292	2292	604	1815	477	NA	NA	7	-0.444207	83.6233	21.6802	-0.229323	27	NA	1.19489	-0.114951	0.534722	0.364298	56.883	0.41	40.0524	0.0021815	5	NA	NA	4.054	0.1215	NA	NA	NA	0.1769	NA	NA	NA	0.686829	NA	NA	NA	0.41974	NA	NA
AT1G11430	238.25	322.33	1920	1920	232	953	967	30	224	63	1.48335	1380.59	517.035	0.243709	6	NA	109.729	0.597441	69.9639	0.166889	57.3261	0.55	39.2708	0.0015625	3	NA	NA	4.055	0.0181	0.0403	0.041	0.0276	0.1723	0.2597	0.1915	0.3713	0.105049	0.155179	0.0142	0.0731	-0.457377	-0.997535	-0.833669
AT1G11440	1303	NA	1303	1303	363	1303	0	58	153	58	-0.221004	242.293	79.0399	-0.21199	14	NA	13.1199	-0.0259485	NA	0.231807	45.7899	0.47	40.8289	0	0	NA	NA	4.057	0.0365	0.086	0.0997	0.0861	0.1293	0.2939	0.3118	0.3051	0.282289	0.292617	0.0006	0.0272	-0.0828979	-0.142107	-0.0249424
AT1G11450	286.6	177.5	2143	2143	260	1433	710	0	126	NA	NA	NA	NA	-0.184654	4	NA	1.20871	-0.114814	0.446133	NA	46.1547	0.4	33.1778	0.00233318	4	NA	NA	4.059	0.0283	NA	0.0897	0.1015	0.0992	NA	0.2594	0.2478	0.285282	NA	0.0059	0.0395	-0.280827	NA	0
AT1G11460	169	250	2264	2264	337	1014	1250	NA	NA	NA	NA	NA	NA	-0.208623	NA	NA	0.044048	-0.122551	NA	NA	48.918	0.38	31.4488	0.00220848	5	NA	NA	4.061	0.0286	NA	NA	NA	0.0919	NA	NA	NA	0.311208	NA	NA	NA	0.283997	NA	NA
AT1G11480	362.5	128.4	2817	2817	565	2175	642	262	215	63	-0.061353	882.79	120.068	-0.0513511	821	47.5882	16.4787	-0.0184053	6.08622	0.326437	52.0729	0.45	43.202	0.00212993	5	NA	NA	4.066	0.0513	NA	NA	NA	0.0935	NA	NA	NA	0.548663	NA	NA	NA	-0.238086	NA	NA
AT1G11490	549	84	1182	1182	365	1098	84	NA	NA	NA	NA	NA	NA	NA	NA	NA	0.084335	-0.121672	0.128468	NA	48.5587	NA	40.8629	0.000846024	1	NA	NA	NA	0.0479	NA	0.0279	0.0194	0.209	NA	0.0579	0.0028	0.229187	NA	0.0528	0.065	-0.407485	NA	0.121422
AT1G11500	185	91.5	738	738	184	555	183	NA	NA	NA	NA	NA	NA	-0.235206	NA	NA	0.724383	-0.117864	NA	NA	56.0272	NA	39.4309	0.00271003	2	NA	NA	NA	0.0356	NA	NA	NA	0.0802	NA	NA	NA	0.44389	NA	NA	NA	-0.26548	NA	NA
AT1G11520	591	NA	591	591	196	591	0	NA	NA	63	-0.167721	200.973	92.7331	NA	NA	NA	0.715189	-0.121078	0.313267	0.176915	53.9662	NA	42.8088	0	0	NA	NA	NA	0.0878	0.038	NA	NA	0.1848	0.3125	NA	NA	0.475108	0.1216	NA	NA	0.688928	0.342423	NA
AT1G11530	203.67	218.5	1048	1048	118	611	437	81	173	60	0.692326	820.06	313.753	NA	NA	NA	11.2988	-0.0264974	10.8837	0.197967	61	NA	34.7328	0.0019084	2	3	69	NA	0.0193	NA	NA	NA	0.1246	NA	NA	NA	0.154896	NA	NA	NA	-0.134147	NA	NA
AT1G11540	330	131.33	1714	1714	367	1320	394	182	34	9	-0.391622	129.307	35.1936	-0.219517	45	NA	0.0652635	-0.122324	0.652366	0.311218	50.0291	0.55	42.6488	0.00175029	3	NA	NA	4.073	0.0612	NA	NA	NA	0.1551	NA	NA	NA	0.394584	NA	NA	NA	0.0897314	NA	NA
AT1G11545	283	226.67	1812	1812	305	1132	680	75	139	53	-0.0560327	443.577	121.435	-0.00851909	585	NA	11.9866	0.0140979	8.52756	0.27111	57.3904	NA	40.6733	0.00165563	3	2	NA	NA	0.0101	0.015	NA	NA	0.174	0.4661	NA	NA	0.058046	0.0321819	NA	NA	0.623249	0.737315	NA
AT1G11560	1032	NA	1032	1032	343	1032	0	NA	NA	0	-0.494433	22.2067	8.77275	NA	NA	NA	0.108352	-0.122104	0.464745	0.347473	57.0432	NA	43.1202	0	0	NA	NA	NA	0.0506	NA	0.1492	0.1397	0.1665	NA	0.2238	0.1812	0.303904	NA	0.2032	0.119	-0.0581621	NA	-0.47454
AT1G11570	530	NA	677	677	127	530	0	0	0	1	-0.461929	54.0967	17.1259	-0.227362	NA	NA	1.41403	-0.112337	NA	0.321271	56.8261	0.45	37.0753	0.0014771	0	2	7	4.078	NA	0.0341	NA	NA	NA	0.2405	NA	NA	NA	0.141788	NA	NA	NA	0.324511	NA
AT1G11572	597	NA	597	597	89	597	0	99	228	NA	NA	NA	NA	NA	NA	NA	0	-0.122253	NA	NA	60.1337	NA	37.6884	0	0	NA	NA	NA	0.0422	0.0511	0.0786	0.037	0.1406	0.2014	0.1373	0.215	0.300142	0.253724	0.15	0.0333	-0.119186	-0.221849	-0.753328
AT1G11580	625.33	123	2122	2122	557	1876	246	40	162	57	0.521083	2117.92	269.745	0.0716741	8501	75.8182	12.8678	0.000387591	530.514	0.36264	55.9509	0.51	42.3186	0.000942507	2	1	NA	4.081	0.0163	NA	NA	NA	0.1799	NA	NA	NA	0.0906059	NA	NA	NA	0.443448	NA	NA
AT1G11593	608	NA	608	608	189	608	0	0	0	NA	NA	NA	NA	NA	NA	NA	0	-0.122651	NA	NA	49.4779	NA	32.7303	0	0	NA	NA	NA	0.3087	NA	NA	NA	0.2262	NA	NA	NA	1.36472	NA	NA	NA	-0.63916	NA	NA
AT1G11600	1771	NA	1771	1771	510	1771	0	78	160	18	-0.35205	232.753	45.3632	-0.146304	0	25.8	18.2333	0.00254211	1.05839	0.440857	55.7444	0.47	45.9063	0	0	1	NA	4.089	NA	NA	0.0174	0.0146	NA	NA	0.1791	0.199	NA	NA	0.0204	0.0085	NA	NA	-0.0656788
AT1G11620	1092	NA	1092	1092	363	1092	0	NA	NA	NA	NA	NA	NA	NA	NA	NA	0	-0.122651	0.0711312	NA	51.4014	NA	40.0183	0	0	NA	NA	NA	0.0515	NA	NA	NA	0.0943	NA	NA	NA	0.546129	NA	NA	NA	0.137954	NA	NA
AT1G11630	1506	NA	1506	1506	405	1506	0	22	266	10	-0.403624	65.91	32.1094	-0.244213	103	NA	4.86822	-0.0857461	1.89414	0.204699	54.6907	NA	40.571	0	0	NA	NA	NA	0.0284	0.0814	0.0577	0.0481	0.1436	0.2863	0.32	0.2605	0.197772	0.284317	0.004	0.0065	0.140815	0.0188853	0.477121
AT1G11650	262.33	365.8	3403	3403	405	1574	1829	121	235	63	2.54734	1626.5	790.464	0.916887	76	269.765	74.7414	0.302925	190.336	0.108727	53.3156	0.5	39.5239	0.00176315	5	NA	25	4.097	0.0111	0.0092	0.0257	0.0225	0.1453	0.6508	0.6298	0.3686	0.0763937	0.0141364	0.0216	0.0293	0.626419	1.09442	1.04139
AT1G11655	503	NA	503	503	113	503	0	66	95	NA	NA	NA	NA	NA	NA	NA	0	-0.122651	9.20593	NA	59.6228	NA	40.7555	0	0	NA	NA	NA	0.0503	NA	0.0784	0.071	0.1319	NA	0.0675	0.104	0.38135	NA	0.162	0.0543	-0.167491	NA	-0.623249
AT1G11660	261.7	155.11	4013	4013	763	2617	1396	0	208	63	-0.114626	229.463	106.378	-0.137485	50	NA	10.7376	-0.0527221	50.9995	0.165481	53.4993	0.47	38.8737	0.00224271	9	3	37	4.1	0.0111	0.0298	0.0147	0.0135	0.1073	0.2272	0.2292	0.2273	0.103448	0.131162	0.0005	0.0037	0.061011	0.583245	0.502675
AT1G11670	280.57	241.83	3415	3415	503	1964	1451	94	358	46	-0.128431	452.393	102.83	-0.108892	408	34.3846	3.70334	-0.0858163	1.18738	0.333287	57.2014	0.53	35.8712	0.00175695	6	4	NA	4.105	0.0046	NA	NA	NA	0.1262	NA	NA	NA	0.0364501	NA	NA	NA	0.0325874	NA	NA
AT1G11680	610.67	211	2254	2254	488	1832	422	0	169	63	0.623454	650.747	296.053	0.989178	54	286.353	35.0341	0.0892379	50.9292	0.134671	50.603	0.57	41.8367	0.000887311	2	2	74	4.111	0.0113	NA	0.0069	0.0095	0.1814	NA	0.2766	0.2443	0.0622933	NA	0.0123	0.0036	-0.0621479	NA	0.526809
AT1G11690	744	NA	744	744	247	744	0	NA	NA	0	-0.520434	4.82	2.09079	NA	NA	NA	0.133917	-0.122533	1.80102	0.775326	49.842	NA	40.8602	0	0	NA	NA	NA	0.0684	NA	0.086	0.0728	0.1234	NA	0.1701	0.0997	0.554295	NA	0.0102	0.0868	0.293624	NA	0.406058
AT1G11700	877	NA	877	877	201	877	0	115	156	25	-0.324466	399.703	52.4517	-0.171943	13	NA	20.5417	0.00344377	0.350131	0.416979	52.6479	0.42	46.6363	0	0	NA	NA	4.115	0.0186	0.0685	0.0386	0.0394	0.1313	0.2966	0.2091	0.2305	0.14166	0.230951	0.0406	0.0337	0.436693	-0.438492	0.410905
AT1G11710	2646	NA	2646	2646	657	2646	0	172	500	0	-0.495952	20.41	8.38243	-0.23356	NA	NA	0.979027	-0.116592	0.530272	0.354645	45.7204	0.43	40.1738	0	0	NA	NA	4.117	NA	NA	0.0307	0.0261	NA	NA	0.208	0.1686	NA	NA	0.0618	0.0526	NA	NA	0.496643
AT1G11720	240.6	134.5	5492	5492	1042	3609	1883	0	204	55	-0.181162	187.433	89.2789	-0.183097	NA	NA	15.8472	-0.0290235	17.9638	0.203524	52.4511	0.43	39.1114	0.00273125	14	2	NA	4.119	0.0191	NA	NA	NA	0.0926	NA	NA	NA	0.206263	NA	NA	NA	0.272842	NA	NA
AT1G11730	105	148.6	2641	2641	384	1155	1486	NA	NA	7	-0.429617	80.19	25.4295	-0.23477	197	NA	0.843637	-0.116681	0.105507	0.305065	54.6848	0.5	35.5926	0.00378644	10	3	1	4.122	0.0253	0.0145	NA	NA	0.1128	0.2108	NA	NA	0.224291	0.0687856	NA	NA	0.703905	0.6173	NA
AT1G11740	549.5	524.33	3771	3771	644	2198	1573	0	0	0	-0.471624	29.9267	14.6344	-0.224965	40	NA	2.72035	-0.105821	0.0921803	0.264591	59.8754	0.47	39.0347	0.000795545	3	NA	NA	4.126	0.0398	NA	NA	NA	0.1251	NA	NA	NA	0.318145	NA	NA	NA	0.0255541	NA	NA
AT1G11750	133.8	117.44	2402	2395	289	1338	1057	126	342	62	0.887773	805.723	363.98	-0.013759	7	NA	64.9047	0.282147	78.25	0.147802	55.4963	0.46	39.0924	0.0041632	9	3	1	4.128	0.0023	NA	NA	NA	0.1309	NA	NA	NA	0.0175707	NA	NA	NA	1.23721	NA	NA
AT1G11755	166.38	118.43	2160	2160	254	1331	829	0	306	32	-0.36128	142.87	42.9911	NA	NA	NA	5.10528	-0.0867537	0.0825633	0.274121	55.9729	NA	37.7315	0.00324074	7	5	16	NA	0.0282	0.0575	NA	NA	0.1367	0.1814	NA	NA	0.206291	0.316979	NA	NA	0.202105	0.10067	NA
AT1G11765	635	NA	635	635	137	635	0	33	188	NA	NA	NA	NA	-0.239128	NA	NA	0	-0.122651	NA	NA	61	NA	34.3307	0	0	NA	NA	NA	0.026	NA	NA	NA	0.1732	NA	NA	NA	0.150115	NA	NA	NA	0.662758	NA	NA
AT1G11770	1701	NA	1701	1701	536	1701	0	0	0	NA	NA	NA	NA	-0.206444	NA	NA	0.0586185	-0.12236	5.67119	NA	57.7872	0.52	45.973	0	0	NA	NA	4.133	0.0184	NA	0.0677	0.0555	0.2059	NA	0.2854	0.2603	0.0893638	NA	0.0876	0.0709	0.807223	NA	0.710399
AT1G11780	261.57	87.67	2357	2357	345	1831	526	18	775	48	-0.332697	85.1233	50.3366	-0.163227	263	NA	6.77154	-0.0762185	2.48628	0.15695	57.2448	0.44	39.1175	0.00254561	6	NA	7	4.134	0.0281	0.0321	NA	NA	0.1328	0.2445	NA	NA	0.211596	0.131288	NA	NA	-0.312311	0.274158	NA
AT1G11790	174.6	246.89	3968	3968	341	1746	2222	228	0	59	-0.0215793	283.903	130.289	-0.160685	6	22.5	7.86266	-0.0701056	9.70985	0.170244	52.6397	0.51	37.2732	0.00252016	9	2	2	4.137	0.0192	0.0108	NA	NA	0.1009	0.1866	NA	NA	0.190287	0.0578778	NA	NA	-0.859973	-0.214393	NA
AT1G11800	412	139.33	2066	2066	441	1648	418	27	295	58	-0.278537	134.707	64.255	-0.238039	57	NA	4.06727	-0.0872378	NA	0.194808	53.8482	0.49	41.4327	0.00145208	3	NA	17	4.139	0.023	0.0528	NA	NA	0.1095	0.1888	NA	NA	0.210046	0.279661	NA	NA	0.649667	0.114955	NA
AT1G11820	481	216	2572	2572	511	1924	648	271	117	61	0.0920067	526.537	159.479	-0.178117	283	NA	23.1708	0.0271571	27.2801	0.217196	47.5103	0.49	38.8414	0.00155521	3	1	3	4.142	0.0081	0.0204	0.0138	0.0118	0.1704	0.3926	0.2025	0.1038	0.0475352	0.0519613	0.0199	0.0268	0.869232	0.69897	0.783684
AT1G11840	167.11	149	2739	2696	283	1504	1192	0	346	63	3.65469	2069.37	1075.04	0.846551	197	253.625	95.9118	0.461181	1174.33	0.10406	49.847	0.56	38.0796	0.00474626	8	2	NA	4.145	0.0121	0.0177	NA	NA	0.0677	0.1664	NA	NA	0.17873	0.10637	NA	NA	0.0259357	0.920819	NA
AT1G11850	675	NA	678	675	108	675	0	35	313	42	0.448686	2205.12	251.14	0.79371	18	NA	38.8719	0.137598	NA	0.482933	61	NA	44.1003	0.00442478	0	NA	NA	NA	0.0339	NA	0.0845	0.0803	0.0339	NA	0.1706	0.1253	1	NA	1.6563	1.4568	0.00723841	NA	0.342423
AT1G11860	416.5	163	2330	2163	408	1666	489	0	22	63	4.23494	2761.84	1224.15	2.79312	199	700.294	501.647	2.82672	431.845	0.172191	53.3562	0.5	40.1288	0.00214592	3	1	10	4.149	0.0057	0.0208	NA	NA	0.11	0.2492	NA	NA	0.0518182	0.0834671	NA	NA	-0.345842	-0.495033	NA
AT1G11870	177.7	124.11	2894	2894	514	1777	1117	49	183	54	-0.165352	231.287	93.3417	-0.135554	5	NA	15.7496	-0.000181528	14.8044	0.210269	57.7639	0.5	41.0504	0.00380097	9	5	47	4.15	0.0202	0.0088	NA	NA	0.2464	0.3156	NA	NA	0.0819805	0.0278834	NA	NA	-0.379298	0.168122	NA
AT1G11880	222.5	135.57	2729	2729	489	1780	949	106	204	0	-0.484545	23.8967	11.3138	-0.197728	70	NA	1.45553	-0.10907	0.299773	0.321412	55.3738	0.45	38.7321	0.00256504	7	3	1	4.152	0.0392	NA	NA	NA	0.1665	NA	NA	NA	0.235435	NA	NA	NA	0.00748802	NA	NA
AT1G11890	182.33	250.6	2347	2347	218	1094	1253	0	290	63	0.513295	706.4	267.744	0.192952	20	NA	15.7728	-0.0204702	129.748	0.163624	57.2841	0.48	35.6625	0.00213038	5	2	133	4.155	0.0042	0.0023	NA	NA	0.1141	0.2775	NA	NA	0.0368098	0.00828829	NA	NA	-0.196295	0.266816	NA
AT1G11900	600	361	1561	1561	367	1200	361	51	45	0	-0.445508	34.4767	21.3458	-0.240119	41	NA	1.94571	-0.111194	0.438742	0.19235	47.2554	0.47	38.6291	0.000640615	1	NA	NA	4.155	0.0375	NA	NA	NA	0.1623	NA	NA	NA	0.231054	NA	NA	NA	-0.404571	NA	NA
AT1G11905	547.5	599	1694	1694	221	1095	599	111	318	NA	NA	NA	NA	-0.188739	NA	NA	3.71096	-0.092311	5.98129	NA	52.6911	NA	40.2007	0.00177096	1	2	NA	NA	0.0082	0.0665	0.07	0.0742	0.1434	0.2471	0.3204	0.2907	0.0571827	0.269122	0.1158	0.1378	0.61182	0.221849	0.414973
AT1G11910	140.71	171.54	4200	4200	506	1970	2230	0	335	63	6.78736	3758.93	1880.09	3.01794	11096	751.882	76.7017	0.423051	693.523	0.100067	52.8838	0.55	38.3333	0.00309524	13	5	19	4.158	0.0118	NA	NA	NA	0.1381	NA	NA	NA	0.0854453	NA	NA	NA	-0.327072	NA	NA
AT1G11915	401	132.5	1468	1468	329	1203	265	5	208	0	-0.502187	18.4567	6.78016	NA	NA	NA	0.347857	-0.119837	NA	0.464282	53.7047	NA	39.1689	0.0013624	2	NA	NA	NA	0.0134	NA	0.031	0.0272	0.171	NA	0.3207	0.1967	0.0783626	NA	0.0183	0.0357	0.301453	NA	0.0697761
AT1G11920	288.75	92	1431	1431	384	1155	276	NA	NA	0	-0.52306	31.49	1.41608	NA	106	NA	0	-0.122628	0.139822	NA	53.8572	NA	41.7191	0.00209644	3	NA	NA	NA	0.0178	0.0505	0.0566	0.0588	0.1317	0.3789	0.2957	0.2046	0.135156	0.133281	0.05	0.0943	0.431959	0.227798	0.289448
AT1G11925	803	NA	803	803	140	803	0	115	265	NA	NA	NA	NA	-0.167222	21	NA	0.124091	-0.122329	NA	NA	54.6126	NA	34.6202	0	0	NA	NA	NA	0.03	NA	0.133	0.1196	0.09	NA	0.2193	0.108	0.333333	NA	0.2402	0.4366	0.0483047	NA	0.0621479
AT1G11930	163.57	124.67	1893	1893	255	1145	748	91	286	63	0.673766	484.337	308.983	-0.220486	21	NA	28.1305	0.0651259	56.4017	0.0926184	54.6804	NA	38.7216	0.00369783	6	NA	15	NA	0.014	0.0281	NA	NA	0.114	0.2181	NA	NA	0.122807	0.12884	NA	NA	-0.330993	0.255273	NA
AT1G11940	147.8	114.11	2505	2505	383	1478	1027	132	194	13	-0.408748	65.1067	30.7926	-0.196482	191	NA	2.17596	-0.108052	0.141984	0.228988	56.5754	0.45	37.7246	0.00359281	9	NA	NA	4.166	0.017	0.0368	NA	NA	0.0808	0.0679	NA	NA	0.210396	0.541973	NA	NA	0	-0.888026	NA
AT1G11950	227.31	101.42	4172	4172	875	2955	1217	0	160	6	-0.436067	74.7933	23.7719	-0.236405	41	NA	1.35745	-0.111538	0.376486	0.310681	50.3632	0.45	37.8955	0.00287632	12	NA	NA	4.168	0.0384	NA	NA	NA	0.1757	NA	NA	NA	0.218554	NA	NA	NA	-0.440138	NA	NA
AT1G11960	221.67	137.27	4170	4170	771	2660	1510	0	160	48	-0.259259	223.72	69.2089	-0.23937	40	NA	2.29852	-0.1032	NA	0.249626	57.2217	NA	37.8417	0.00263789	11	NA	10	NA	0.0142	NA	NA	NA	0.1406	NA	NA	NA	0.100996	NA	NA	NA	-0.209168	NA	NA
AT1G11980	237	NA	237	237	78	237	0	NA	NA	NA	NA	NA	NA	NA	NA	NA	0	-0.122651	NA	NA	49.1098	NA	42.1941	0	0	NA	9	NA	0.0796	NA	NA	NA	0.218	NA	NA	NA	0.365138	NA	NA	NA	0.680288	NA	NA
AT1G11990	161.18	104.2	2815	2815	590	1773	1042	NA	NA	3	-0.438133	1015.09	23.2411	-0.243486	26	NA	0.225528	-0.120752	1.79167	0.822758	55.1579	0.46	39.3606	0.0035524	10	NA	NA	4.175	0.0208	0.0293	NA	NA	0.1696	0.2434	NA	NA	0.122642	0.120378	NA	NA	0.156141	-0.236387	NA
AT1G12000	129.5	124.53	3940	3940	566	2072	1868	108	263	61	0.463366	614.067	254.913	0.894841	4351	264.706	22.2658	0.0233314	289.344	0.185653	51.9011	0.51	38.6802	0.00380711	15	4	NA	4.177	0.0129	0.0067	NA	NA	0.1011	0.1957	NA	NA	0.127596	0.0342361	NA	NA	-0.231949	0.967815	NA
AT1G12010	323.25	144.67	1727	1727	320	1293	434	67	263	21	0.592424	3093.61	288.079	-0.139985	54	NA	1.39126	-0.121694	70.8949	0.623971	54.4672	0.5	38.6219	0.00173712	3	2	NA	4.181	0.0201	NA	NA	NA	0.1657	NA	NA	NA	0.121304	NA	NA	NA	0.407142	NA	NA
AT1G12020	876	NA	876	876	226	876	0	32	163	56	-0.267125	111.803	67.1876	NA	NA	NA	13.1405	-0.0482479	NA	0.155589	53.7089	NA	43.8356	0	0	NA	NA	NA	0.0461	NA	NA	NA	0.1898	NA	NA	NA	0.242887	NA	NA	NA	0.106894	NA	NA
AT1G12030	497	681	1675	1675	295	994	681	22	84	0	-0.509842	30.6067	4.81296	0.201462	504	NA	0.638806	-0.121055	0.210255	0.80996	59.4035	0.43	40	0.000597015	1	NA	NA	4.186	0.0294	NA	0.0601	0.055	0.116	NA	0.1968	0.1698	0.253448	NA	0.0476	0.0549	0.103896	NA	0.185637
AT1G12040	2444	NA	2444	2444	744	2444	0	36	173	4	-0.493732	135.697	8.95286	0.0441397	12	NA	0.040805	-0.122261	9.07205	0.797868	51.696	NA	47.8314	0	0	3	20	NA	NA	NA	0.0416	0.036	NA	NA	0.0982	0.0859	NA	NA	0.1053	0.0947	NA	NA	0.477121
AT1G12050	111.67	127.21	3456	3456	421	1675	1781	152	0	61	0.00644899	352.717	137.492	0.12143	35	NA	15.6295	-0.0147472	57.7719	0.194183	55.1436	NA	38.9178	0.00405093	14	2	2	NA	0.0081	0.0096	NA	NA	0.0974	0.1625	NA	NA	0.0831622	0.0590769	NA	NA	0.81661	0.500136	NA
AT1G12060	648	NA	648	648	215	648	0	NA	NA	NA	NA	NA	NA	-0.219082	9	NA	7.86983	-0.0552525	1.74298	NA	59.049	0.46	47.8395	0	0	1	NA	4.193	0.0563	NA	0.0216	0.0133	0.1386	NA	0.2757	0.2306	0.406205	NA	0.2515	0.2498	-0.249653	NA	0.211807
AT1G12064	598	NA	598	598	109	598	0	61	207	NA	NA	NA	NA	NA	NA	NA	0.353415	-0.12182	12.4189	NA	56.4537	NA	42.4749	0	0	NA	NA	NA	0.0441	NA	0.0286	0.0417	0.2762	NA	0.1071	0.0751	0.159667	NA	0.0271	0.0829	0.23976	NA	0
AT1G12070	134.4	130.5	1194	1194	223	672	522	NA	NA	4	-0.339	1571.09	48.7168	-0.24276	22	NA	0	-0.122484	NA	0.688832	57.8926	0.5	35.9296	0.00335008	4	NA	9	4.194	0.0196	0.0375	NA	NA	0.1115	0.1901	NA	NA	0.175785	0.197265	NA	NA	0.337753	0.0725507	NA
AT1G12080	350.5	183	884	884	138	701	183	127	157	42	0.164745	1577.56	178.172	-0.143876	40	NA	6.89571	0.00136056	2445.75	0.430971	29.717	NA	39.3665	0.00226244	1	NA	NA	NA	0.0506	NA	NA	NA	0.0544	NA	NA	NA	0.930147	NA	NA	NA	0.285003	NA	NA
AT1G12090	879	NA	879	879	137	879	0	136	329	61	5.57957	3911.02	1569.7	7.40025	25346	NA	2035.85	12.8234	2.97415	0.163501	40.1501	0.63	40.3868	0	0	1	NA	4.201	0.0035	0.0218	0.0257	0.0291	0.1479	0.3075	0.1559	0.1502	0.0236646	0.0708943	0.0754	0.0896	1.01424	0.537119	1.75587
AT1G12110	427.2	544.25	4313	4313	590	2136	2177	108	255	57	0.761071	1525.99	331.419	0.239745	57	114.385	21.78	-0.0225242	1.57064	0.293178	57.3824	0.52	37.7	0.000927429	4	4	10	4.209	0.0073	NA	NA	NA	0.12	NA	NA	NA	0.0608333	NA	NA	NA	0.397209	NA	NA
AT1G12120	651.67	434.5	2824	2824	483	1955	869	0	162	63	-0.0727621	281.76	117.136	-0.141697	333	26.8571	17.9943	-0.0128096	0.674673	0.176007	53.1785	NA	37.0397	0.000708215	2	NA	NA	NA	0.0509	NA	0.057	0.0446	0.1169	NA	0.2744	0.2463	0.435415	NA	0.0701	0.0846	-0.165472	NA	-0.324511
AT1G12130	282.6	216.25	2278	2278	470	1413	865	NA	NA	3	-0.510865	94.0767	4.54995	NA	NA	NA	0	-0.122619	0.135011	NA	56.0221	0.47	38.0158	0.00175593	4	1	41	4.217	0.0456	NA	NA	NA	0.1739	NA	NA	NA	0.26222	NA	NA	NA	0.33709	NA	NA
AT1G12140	357.67	216.2	3227	3227	459	2146	1081	17	0	62	0.110049	425.463	164.116	-0.177681	2	18.6	15.4635	-0.0306267	30.5084	0.18628	54.5964	0.52	40.9359	0.00185931	5	2	NA	4.219	0.0187	NA	NA	NA	0.1719	NA	NA	NA	0.108784	NA	NA	NA	-0.0585512	NA	NA
AT1G12150	586.33	180	2119	2119	548	1759	360	0	0	NA	NA	NA	NA	-0.240763	26	NA	0.34663	-0.120167	0.236875	NA	55.006	0.48	41.2931	0.000943841	2	NA	NA	4.22	0.0172	NA	0.0343	0.0365	0.1385	NA	0.221	0.226	0.124188	NA	0.005	0.0089	0.400053	NA	0.232914
AT1G12160	325.8	154	2245	2245	468	1629	616	2	220	11	-0.387959	221.783	36.135	-0.184654	NA	NA	0.0444205	-0.122292	2.9571	0.442083	57.6346	0.53	40.5345	0.00178174	4	1	NA	4.221	0.0315	NA	NA	NA	0.1224	NA	NA	NA	0.257353	NA	NA	NA	0.0463152	NA	NA
AT1G12180	306.5	104	717	717	119	613	104	33	220	2	-0.492507	260.167	9.26778	-0.0430197	NA	NA	0	-0.122598	2.82891	0.861959	61	0.52	42.5384	0.0013947	1	NA	NA	4.224	0.2232	NA	NA	NA	0.1071	NA	NA	NA	2.08403	NA	NA	NA	-0.552842	NA	NA
AT1G12190	1128	NA	1128	1128	375	1128	0	NA	NA	0	-0.50866	15.92	5.11656	NA	NA	NA	0	-0.122651	0.298936	0.567373	53.1944	NA	37.0567	0	0	NA	NA	NA	0.0625	NA	NA	NA	0.1586	NA	NA	NA	0.394073	NA	NA	NA	-0.65098	NA	NA
AT1G12200	240.71	135.17	2496	2496	465	1685	811	94	193	48	-0.0723303	642.437	117.247	0.400186	57	151.2	2.89813	-0.106647	16.6246	0.332495	58.2021	0.52	40.4247	0.00240385	6	1	NA	4.228	0.018	0.0368	NA	NA	0.1315	0.2759	NA	NA	0.136882	0.133382	NA	NA	0.147615	-0.26474	NA
AT1G12230	132.31	114.58	3095	3095	427	1720	1375	88	348	61	0.543194	833.077	275.428	-0.0562389	41	46.4667	26.3355	0.0632157	114.774	0.196757	53.1369	NA	38.8368	0.00420032	12	3	13	NA	NA	0.0173	NA	NA	NA	0.2758	NA	NA	NA	0.0627266	NA	NA	NA	0.192119	NA
AT1G12240	318.43	294	3993	3993	664	2229	1764	47	187	62	1.45796	1442.09	510.509	0.149976	15	93.7857	41.0832	0.134843	122.537	0.178449	55.3686	NA	37.5657	0.00150263	6	2	3	NA	0.0182	NA	NA	NA	0.1656	NA	NA	NA	0.109903	NA	NA	NA	0.191955	NA	NA
AT1G12244	196.6	102.5	1393	1393	254	983	410	65	153	NA	NA	NA	NA	-0.241307	NA	NA	10.2917	-0.048513	NA	NA	53.5165	NA	38.6935	0.0028715	4	4	4	NA	0.0261	NA	NA	NA	0.1085	NA	NA	NA	0.240553	NA	NA	NA	0.170262	NA	NA
AT1G12250	150.14	190	2191	2191	280	1051	1140	22	186	54	0.110986	318.163	164.357	-0.121152	4	NA	20.7972	0.0612297	49.5795	0.195321	55.0707	0.52	38.5212	0.00319489	6	NA	NA	4.24	0.0146	0.0174	NA	NA	0.1636	0.2505	NA	NA	0.0892421	0.0694611	NA	NA	1.032	0.845098	NA
AT1G12260	467.75	383.33	3021	3021	395	1871	1150	0	226	1	-0.486439	53.9467	10.8272	-0.23477	44	NA	1.0387	-0.116431	0.120905	0.479092	54.0306	0.46	35.0546	0.000993049	3	3	NA	4.242	0.0059	NA	0.0393	0.0387	0.0674	NA	0.1903	0.174	0.0875371	NA	0.0465	0.0575	0.592076	NA	0.330993
AT1G12310	892	NA	892	892	148	892	0	110	335	63	1.16573	2171.38	435.41	0.271571	1811	121.688	65.7265	0.238365	595.218	0.233478	46.979	0.55	42.9372	0	0	NA	14	4.256	NA	0.0085	0.0085	0.0086	NA	0.7205	0.5089	0.4527	NA	0.0117974	0.0112	0.0125	NA	1.02996	0.753328
AT1G12320	420.5	147	988	988	212	841	147	69	133	6	-0.43172	141.037	24.889	-0.220486	NA	NA	7.05137	-0.0899592	NA	0.425721	46.4333	0.41	40.9919	0.00101215	1	NA	NA	4.257	0.0262	NA	0.028	0.0225	0.1012	NA	0.0864	0.0453	0.258893	NA	0.0574	0.0801	-0.320335	NA	0.0483047
AT1G12330	551.67	218.5	2092	2092	505	1655	437	15	122	36	-0.231094	246.993	76.447	0.0118181	6	NA	14.101	-0.0278847	1.09045	0.304799	57.0231	0.44	43.2122	0.000956023	2	NA	NA	4.26	0.0072	0.0228	0.0184	0.016	0.1625	0.2766	0.2244	0.2253	0.0443077	0.0824295	0.0306	0.0249	0.185637	0.606381	0.78612
AT1G12340	167	82.33	915	915	129	668	247	0	0	NA	NA	NA	NA	NA	NA	NA	1.87542	-0.114055	NA	NA	47.6005	NA	37.377	0.00327869	3	NA	31	NA	0.0047	0.0151	NA	NA	0.1364	0.2066	NA	NA	0.0344575	0.0730881	NA	NA	0.845098	0.69897	NA
AT1G12350	127.9	123.44	2390	2390	317	1279	1111	0	169	NA	NA	NA	NA	-0.115952	NA	NA	5.28689	-0.0771558	8.88856	NA	52.0416	NA	36.3598	0.00376569	9	2	NA	NA	0.0204	0.0409	NA	NA	0.1365	0.228	NA	NA	0.149451	0.179386	NA	NA	0.271741	-0.342423	NA
AT1G12360	121.76	148.6	5529	5529	666	2557	2972	296	260	63	0.291968	1333.21	210.866	-0.0439169	27	49.2941	7.30999	-0.0775544	20.4937	0.282091	52.8628	0.46	37.656	0.00361729	20	2	39	4.264	0.0029	0.0063	NA	NA	0.0839	0.1864	NA	NA	0.034565	0.0337983	NA	NA	0.490694	0.555506	NA
AT1G12370	191.78	106.5	2578	2578	496	1726	852	109	126	23	-0.360755	497.303	43.1261	-0.191191	157	NA	2.95504	-0.105122	6.03531	0.470662	55.7102	0.42	40.5353	0.00349108	8	2	1	4.267	0.0241	0.0303	NA	NA	0.1145	0.1956	NA	NA	0.21048	0.154908	NA	NA	-0.677607	-0.367977	NA
AT1G12380	2871	NA	2871	2871	793	2871	0	252	237	NA	NA	NA	NA	-0.0908121	565	NA	3.3085	-0.102714	6.81751	NA	52.6914	0.52	44.131	0	0	NA	NA	4.271	NA	NA	0.0213	0.0166	NA	NA	0.2146	0.1592	NA	NA	0.0328	0.0309	NA	NA	0.589826
AT1G12390	238.5	240.33	1675	1675	137	954	721	247	293	NA	NA	NA	NA	-0.23356	11	NA	2.14002	-0.104741	NA	NA	57.7657	0.61	37.8507	0.00179104	3	NA	10	4.275	0.0075	0.012	NA	NA	0.0743	0.1766	NA	NA	0.100942	0.0679502	NA	NA	-0.367977	-0.121994	NA
AT1G12400	202.33	184	975	975	71	607	368	0	234	62	-0.117822	281.47	105.556	-0.177949	NA	NA	4.60476	-0.0783105	0.837061	0.19677	61	0.5	36.1026	0.00205128	2	1	11	4.276	NA	0.0313	0.0298	0.0288	NA	0.1854	0.0436	0.0125	NA	0.168824	0.1206	0.1513	NA	-0.892095	0.954243
AT1G12410	119.89	127	2095	2095	279	1079	1016	69	170	62	1.18562	811.763	440.521	NA	NA	NA	48.7599	0.22565	122.202	0.114584	61	NA	37.5656	0.00381862	8	1	NA	NA	0.0064	0.0091	NA	NA	0.1499	0.2636	NA	NA	0.0426951	0.034522	NA	NA	0.0608398	-0.349091	NA
AT1G12420	265.43	153.17	2777	2777	441	1858	919	221	311	NA	NA	NA	NA	-0.169256	302	NA	3.65781	-0.0981983	NA	NA	47.2568	0.47	34.4616	0.0021606	6	1	NA	4.278	0.0133	NA	NA	NA	0.1254	NA	NA	NA	0.106061	NA	NA	NA	-0.330993	NA	NA
AT1G12430	179.11	98.12	4892	4892	920	3224	1668	212	249	56	-0.209251	262.143	82.0605	-0.090231	412	38.6667	5.58521	-0.0847778	7.60957	0.249138	49.1914	0.47	37.8782	0.00367948	17	3	NA	4.282	0.0119	0.0152	NA	NA	0.1757	0.2824	NA	NA	0.0677291	0.0538244	NA	NA	0.604466	0.739294	NA
AT1G12440	484.5	448	1417	1417	168	969	448	0	224	NA	NA	NA	NA	1.52162	6567	408.529	26.0199	0.0280733	5.45713	NA	53.176	0.54	40.2964	0.000705716	1	NA	NA	4.287	0.026	0.1006	0.0483	0.0491	0.1412	0.2751	0.411	0.3277	0.184136	0.365685	0.0019	0.022	0.265314	-0.0908074	0.221849
AT1G12450	321.25	133.67	1686	1686	303	1285	401	188	185	50	-0.0808921	3231.21	115.047	-0.200633	28	NA	4.10502	-0.094862	0.167309	0.509317	50.9754	0.43	37.7817	0.00177936	3	NA	4	4.288	0.0175	0.0152	NA	NA	0.1365	0.2249	NA	NA	0.128205	0.0675856	NA	NA	0.858671	0.682883	NA
AT1G12460	1644.5	93	3382	3382	882	3289	93	454	186	21	-0.388424	131.633	36.0156	-0.176809	37	NA	4.78244	-0.0860076	2.41267	0.333448	50.5048	0.46	40.479	0.000295683	1	4	NA	4.29	0.032	NA	0.005	0.0109	0.1501	NA	0.0757	0.0832	0.213191	NA	0.0239	0.0046	0.478218	NA	0.491721
AT1G12470	134.83	135.87	6361	6361	988	3236	3125	0	191	63	-0.114662	181.633	106.368	-0.182978	NA	NA	6.96904	-0.0780522	19.0993	0.132842	54.1126	0.44	37.9814	0.00361578	23	NA	39	4.292	0.0167	0.0184	NA	NA	0.113	0.2272	NA	NA	0.147788	0.0809859	NA	NA	-0.434854	-0.187673	NA
AT1G12480	627	76	2033	2033	556	1881	152	51	159	1	-0.459364	50.3567	17.7849	-0.241307	8	NA	2.81135	-0.104248	0.0639758	0.29838	54.4573	0.48	41.3674	0.000983768	2	4	NA	4.295	0.0108	NA	NA	NA	0.0814	NA	NA	NA	0.132678	NA	NA	NA	0.524763	NA	NA
AT1G12490	529.5	28	1087	1087	352	1059	28	NA	NA	0	-0.519254	17.87	2.39418	NA	NA	NA	0	-0.122556	NA	0.8587	55.5217	NA	42.6863	0.000919963	1	NA	NA	NA	0.0271	NA	NA	NA	0.2283	NA	NA	NA	0.118703	NA	NA	NA	0.757948	NA	NA
AT1G12500	782.5	330	1895	1895	361	1565	330	87	392	57	0.115671	346.873	165.56	-0.206444	92	NA	33.8349	0.0923435	2.87914	0.169683	56.4975	0.53	39.8945	0.000527704	1	NA	NA	4.299	0.0053	NA	0.0146	0.0185	0.1447	NA	1.0306	0.7891	0.0366275	NA	0.0113	0.0031	1.06339	NA	0.845098
AT1G12520	249	141	1821	1821	184	1245	564	0	171	62	0.456794	611.87	253.224	-0.0954606	504	NA	19.0202	-0.0540003	71.9356	0.183152	54.7281	NA	40.8018	0.00274574	4	1	77	NA	0.0301	NA	NA	NA	0.1669	NA	NA	NA	0.180348	NA	NA	NA	0.393344	NA	NA
AT1G12530	244.67	534	1802	1802	193	734	1068	16	136	62	-0.214864	133.833	80.618	-0.196189	242	NA	5.401	-0.0962505	2.31888	0.123532	59.3112	0.44	38.2353	0.00110988	2	NA	NA	4.302	0.0624	0.0355	NA	NA	0.1388	0.4512	NA	NA	0.449568	0.0786791	NA	NA	-0.150386	0.40302	NA
AT1G12540	333.33	123.5	1247	1247	257	1000	247	0	0	NA	NA	NA	NA	NA	NA	NA	0	-0.122651	NA	NA	44.3876	NA	33.5204	0.00160385	2	3	NA	NA	0.043	NA	NA	NA	0.1087	NA	NA	NA	0.395584	NA	NA	NA	0.134147	NA	NA
AT1G12550	588.5	211	1388	1388	323	1177	211	55	150	43	-0.297455	242.593	59.3933	-0.210802	5	NA	5.83351	-0.0770729	35.4754	0.289939	56.2342	0.54	43.2997	0.000720461	1	1	10	4.305	0.072	NA	NA	NA	0.1634	NA	NA	NA	0.440636	NA	NA	NA	-0.255918	NA	NA
AT1G12560	344.33	174	1381	1381	262	1033	348	38	206	6	-0.437371	331.347	23.4368	-0.172669	NA	NA	0	-0.122517	0.337118	0.619646	54.0325	0.6	40.9124	0.00144823	2	2	NA	4.306	0.026	0.0528	NA	NA	0.1516	0.2178	NA	NA	0.171504	0.242424	NA	NA	-0.303681	-0.305829	NA
AT1G12570	405.4	210.75	2870	2870	572	2027	843	109	199	23	-0.159369	1059.55	94.8793	0.485384	2032	170.75	2.25193	-0.11053	40.0174	0.548661	56.7568	NA	41.0801	0.00139373	4	2	NA	NA	0.0165	0.0315	0.0201	0.0297	0.1276	0.3627	0.2772	0.2463	0.12931	0.0868486	0.0586	0.0238	-0.0143713	0.212985	-0.189056
AT1G12580	394.4	239.75	2931	2931	522	1972	959	0	154	61	-0.239361	118.94	74.3224	-0.212254	NA	NA	10.007	-0.0583071	NA	0.168941	52.4715	0.41	39.8499	0.00136472	4	3	NA	4.31	0.0208	0.0322	NA	NA	0.1694	0.2571	NA	NA	0.122786	0.125243	NA	NA	0.270153	0.090867	NA
AT1G12600	182.71	232.67	2675	2675	349	1279	1396	19	210	12	-0.416697	251.68	28.7497	NA	284	NA	0.232784	-0.121595	NA	0.543516	56.3722	NA	33.9439	0.00224299	6	2	NA	NA	0.0151	0.0385	NA	NA	0.126	0.2501	NA	NA	0.119841	0.153938	NA	NA	-0.407485	-0.454258	NA
AT1G12610	1074	NA	1074	1074	209	1074	0	183	261	13	-0.426482	276.457	26.2353	NA	NA	NA	0	-0.121975	0.173925	0.640271	52.7531	NA	42.5512	0	0	5	NA	NA	0.0266	NA	0.0454	0.0499	0.204	NA	0.2023	0.17	0.130392	NA	0.0181	0.0512	0.895265	NA	-0.0997029
AT1G12630	587	NA	587	587	192	587	0	0	0	1	-0.472058	49.3067	14.5229	-0.189012	NA	NA	0.55038	-0.119113	0.165035	0.359476	58.7531	0.43	52.4702	0	0	3	NA	4.318	0.0604	0.096	0.0503	0.0632	0.1128	0.3443	0.26	0.2816	0.535461	0.278827	0.1371	0.12	0.278899	0.122406	0.199157
AT1G12640	224.38	98.86	2487	2487	462	1795	692	132	274	63	0.497513	900.363	263.688	0.0429861	1149	NA	11.7039	-0.0720028	8.75291	0.219361	51.2479	0.49	40.2091	0.00281464	7	NA	4	4.321	0.008	NA	NA	NA	0.1387	NA	NA	NA	0.0576784	NA	NA	NA	-0.267011	NA	NA
AT1G12650	133.67	93	2073	2073	248	1203	744	124	332	54	-0.262842	144.317	68.2882	-0.211891	16	NA	8.95296	-0.0478017	3.08948	0.186924	53.8884	NA	35.8418	0.00530632	8	NA	5	NA	0.0134	0.0818	NA	NA	0.0851	0.1581	NA	NA	0.157462	0.517394	NA	NA	-0.116235	-0.753328	NA
AT1G12660	138	113.5	641	641	137	414	227	NA	NA	NA	NA	NA	NA	NA	NA	NA	0	-0.122651	NA	NA	52.6461	NA	34.7894	0.00312012	2	1	NA	NA	0.0537	NA	NA	NA	0.0774	NA	NA	NA	0.693798	NA	NA	NA	0.488551	NA	NA
AT1G12663	174	141	489	489	115	348	141	NA	NA	NA	NA	NA	NA	NA	NA	NA	0	-0.122651	NA	NA	45.0168	NA	36.4008	0.00204499	1	1	NA	NA	0.0618	NA	NA	NA	0.0865	NA	NA	NA	0.714451	NA	NA	NA	-0.738479	NA	NA
AT1G12665	259.5	86	605	605	89	519	86	67	0	NA	NA	NA	NA	NA	NA	NA	0	-0.122588	NA	NA	33.4826	NA	34.5455	0.00165289	1	NA	NA	NA	0.0606	NA	NA	NA	0.2041	NA	NA	NA	0.296913	NA	NA	NA	-0.146128	NA	NA
AT1G12680	483.25	375.67	3060	3060	470	1933	1127	0	237	63	-0.141588	458.153	99.4488	-0.229479	38	NA	4.32524	-0.0914709	0.532841	0.282925	52.872	0.48	40.0654	0.000980392	3	3	5	4.33	0.0126	0.0289	0.0265	0.0277	0.0755	0.1774	0.129	0.1146	0.166887	0.162909	0.0775	0.0918	0.30963	-0.192278	0.662758
AT1G12700	620	99.33	2778	2778	735	2480	298	106	166	0	-0.486098	24.3967	10.9147	-0.233681	23	NA	1.27313	-0.113804	0.977179	0.299989	47.2196	NA	38.4449	0.00107991	3	NA	NA	NA	0.0468	NA	NA	NA	0.0948	NA	NA	NA	0.493671	NA	NA	NA	0.200129	NA	NA
AT1G12710	424.67	234.5	1743	1743	291	1274	469	157	241	53	-0.264672	117.6	67.8179	-0.164316	308	NA	3.72808	-0.076702	0.0485316	0.155553	54.3828	0.48	38.7837	0.00114745	2	NA	NA	4.334	0.0194	0.0401	NA	NA	0.133	0.2344	NA	NA	0.145865	0.171075	NA	NA	0.202105	0.337753	NA
AT1G12730	122.86	116.15	3230	3230	474	1720	1510	60	235	19	-0.386203	58.2667	36.5863	-0.209494	8	NA	1.71105	-0.112702	NA	0.134732	54.6255	0.47	37.9876	0.00433437	13	3	21	4.338	0.0522	NA	NA	NA	0.1421	NA	NA	NA	0.367347	NA	NA	NA	0.360078	NA	NA
AT1G12740	211.67	83.88	2576	2576	478	1905	671	180	288	5	-0.488429	161.007	10.3157	-0.0125139	NA	NA	0.043433	-0.122104	NA	0.903008	52.4759	0.45	36.8401	0.00349379	8	1	NA	4.342	0.0122	0.0325	NA	NA	0.1477	0.2848	NA	NA	0.0825999	0.114115	NA	NA	-0.118125	-0.570029	NA
AT1G12750	229.71	289.33	3344	3344	307	1608	1736	0	115	59	-0.0711909	1082.29	117.54	-0.226781	70	NA	3.81905	-0.0969831	2.06558	0.35787	53.3427	0.57	38.4868	0.00239234	6	NA	NA	4.343	0.06	NA	NA	NA	0.1317	NA	NA	NA	0.455581	NA	NA	NA	0.257081	NA	NA
AT1G12760	362.4	139.5	2370	2370	408	1812	558	230	355	NA	NA	NA	NA	0.031963	41	NA	13.5026	-0.01206	2.39929	NA	54.6957	0.46	40.8439	0.0021097	4	NA	NA	4.345	0.01	0.0207	NA	NA	0.0901	0.2568	NA	NA	0.110988	0.0806075	NA	NA	0.190902	0.23976	NA
AT1G12770	1034.5	553	2622	2622	551	2069	553	0	142	NA	NA	NA	NA	-0.117831	NA	NA	33.247	0.11277	10.4805	NA	55.403	0.47	42.3341	0.000381388	1	2	NA	4.347	0.012	NA	0.0224	0.0231	0.1174	NA	0.1214	0.1202	0.102215	NA	0.0473	0.0508	0.202244	NA	-0.0100419
AT1G12780	182.75	134.43	2403	2403	351	1462	941	208	198	63	1.28548	2097.76	466.185	0.157062	1555	95.4118	11.7707	-0.0404597	92.5855	0.249015	50.1596	0.52	37.0787	0.00291303	7	3	2	4.349	0.0213	0.0155	NA	NA	0.0481	0.2648	NA	NA	0.442827	0.0585347	NA	NA	-0.568892	0.238086	NA
AT1G12790	130.22	118.75	2122	2122	250	1172	950	50	0	5	-0.41658	72.2033	28.7798	NA	NA	NA	1.63099	-0.115635	NA	0.254307	54.49	0.48	36.7107	0.00377003	8	NA	NA	4.351	0.0105	0.0632	NA	NA	0.1798	0.1978	NA	NA	0.0583982	0.319515	NA	NA	0.69897	0.0934217	NA
AT1G12800	205.62	92.33	3781	3781	767	2673	1108	142	227	60	0.877272	997.863	361.281	-0.22436	44	7.88889	93.9521	0.509098	15.2337	0.225574	51.3919	NA	38.4554	0.00317376	12	NA	NA	NA	0.0234	0.0332	NA	NA	0.0751	0.2609	NA	NA	0.311585	0.127252	NA	NA	-0.0757207	-0.366669	NA
AT1G12805	523	NA	523	523	75	523	0	131	164	NA	NA	NA	NA	0.329587	NA	NA	0.213601	-0.12238	NA	NA	61	NA	38.0497	0	0	NA	NA	NA	0.0702	NA	NA	NA	0.1369	NA	NA	NA	0.512783	NA	NA	NA	0.152829	NA	NA
AT1G12810	212.25	233.33	1567	1567	162	849	700	76	284	62	-0.132184	306.653	101.866	0.211152	NA	NA	18.0029	-0.024388	NA	0.225008	50.4287	NA	38.6726	0.00255265	3	NA	NA	NA	0.027	NA	NA	NA	0.1062	NA	NA	NA	0.254237	NA	NA	NA	0.237361	NA	NA
AT1G12820	557.25	101.67	2534	2534	577	2229	305	0	119	62	0.0779074	288.127	155.856	-0.0562218	723	46.4706	18.2636	-0.0173564	0.745432	0.131368	53.3598	0.49	42.8571	0.0011839	3	2	4	4.356	0.0291	NA	NA	NA	0.1985	NA	NA	NA	0.146599	NA	NA	NA	0.260913	NA	NA
AT1G12830	921	NA	921	921	213	921	0	117	162	50	-0.281547	191.017	63.4813	-0.0659631	705	44.2353	18.102	-0.0067757	12.615	0.237824	51.8522	0.4	41.8024	0	0	NA	NA	4.359	0.0618	0.0959	0.076	0.0572	0.151	0.3902	0.5522	0.4586	0.409272	0.245771	0.2803	0.2835	-0.277965	-0.0173741	-0.200915
AT1G12840	135.55	150.9	3000	3000	375	1491	1509	69	294	63	2.05898	1022.96	664.962	0.674892	63	214.235	37.6459	0.100926	504.039	0.0837387	50.0022	0.54	38.1	0.00333333	10	2	17	4.36	0.0131	0.0165	NA	NA	0.0986	0.2075	NA	NA	0.13286	0.0795181	NA	NA	-0.586266	-0.151649	NA
AT1G12850	784	338	1906	1906	405	1568	338	35	315	63	0.161737	256.653	177.399	0.119379	1372	86.7647	17.4492	0.0185492	0.467674	0.0757371	54.6745	0.49	43.0745	0.000524659	1	3	NA	4.362	0.0179	NA	0.0558	0.065	0.1592	NA	0.2177	0.2125	0.112437	NA	0.0789	0.1085	0.45668	NA	0.280827
AT1G12860	494	94	2258	2258	450	1976	282	405	218	49	-0.00304221	396.15	135.053	-0.148601	NA	NA	20.1698	-0.00159748	0.126827	0.242251	44.2322	0.47	39.6368	0.00132861	3	6	NA	4.363	0.0244	0.0165	NA	NA	0.2217	0.3475	NA	NA	0.110059	0.047482	NA	NA	0.0789407	-0.190815	NA
AT1G12880	200.4	99.75	1401	1401	203	1002	399	285	105	35	-0.317467	202.177	54.2504	-0.107886	9	NA	4.96551	-0.104027	NA	0.320208	46.0349	0.46	34.1185	0.0028551	4	NA	6	4.368	0.0344	0.0473	NA	NA	0.1195	0.1532	NA	NA	0.287866	0.308747	NA	NA	-0.0106581	0.23931	NA
AT1G12890	660	NA	660	660	219	660	0	NA	NA	NA	NA	NA	NA	NA	NA	NA	0.773074	-0.120715	NA	NA	45.5118	NA	40.1515	0	0	3	NA	NA	0.0529	0.0637	NA	NA	0.1507	0.2047	NA	NA	0.351029	0.311187	NA	NA	0.162215	0.367977	NA
AT1G12900	300.2	112.5	1951	1951	399	1501	450	117	184	56	6.90668	4218.34	1910.75	-0.110568	165	34	1060.89	5.70649	493.466	0.189295	48.3077	0.6	41.5172	0.0035879	4	3	37	4.369	0.0035	0.0126	NA	NA	0.1054	0.2072	NA	NA	0.0332068	0.0608108	NA	NA	0.448633	0.261357	NA
AT1G12910	1395	NA	1395	1395	346	1395	0	137	217	63	0.545906	418.213	276.125	-0.216249	31	9.75	12.5255	-0.04	11.0857	0.0922378	41.8161	0.59	43.0824	0	0	2	3	4.37	0.0012	0.0037	0.0013	0.0025	0.1792	0.7624	0.6373	0.5927	0.00669643	0.0048531	0.0036	0.0018	1.30821	1.61278	1.59106
AT1G12920	828	190	1846	1846	434	1656	190	0	207	NA	NA	NA	NA	0.404441	2503	152.176	43.9837	0.204384	39.7725	NA	49.525	0.54	40.7367	0.000541712	1	3	23	4.371	0.001	NA	0.011	0.012	0.1113	NA	0.2208	0.218	0.00898473	NA	0.0266	0.0298	1.33579	NA	1.5682
AT1G12930	139.21	169.13	7231	7231	1005	3341	3890	110	213	58	-0.304867	95.7433	57.4885	-0.229977	29	NA	2.98877	-0.10407	6.19767	0.134039	51.7446	NA	37.3531	0.00318075	23	NA	3	NA	0.0098	0.0215	NA	NA	0.0896	0.2084	NA	NA	0.109375	0.103167	NA	NA	0.884975	0.618314	NA
AT1G12970	546.33	255.5	2150	2150	464	1639	511	87	157	12	-0.387236	165.963	36.3209	-0.213126	7	NA	3.27155	-0.0976053	4.00867	0.325623	55.9435	NA	41.7674	0.000930233	2	NA	NA	NA	0.0303	NA	NA	NA	0.1438	NA	NA	NA	0.210709	NA	NA	NA	0.46931	NA	NA
AT1G12980	1248	NA	1248	1248	328	1248	0	73	188	NA	NA	NA	NA	NA	NA	NA	0.179227	-0.120881	0.22272	NA	58.2568	NA	44.3109	0	0	5	5	NA	0.0626	NA	NA	NA	0.1876	NA	NA	NA	0.333689	NA	NA	NA	0.16481	NA	NA
AT1G12990	1017.5	401	2436	2436	392	2035	401	333	523	62	-0.140589	182.72	99.7054	-0.185588	28	NA	8.58593	-0.0663518	0.0449142	0.145259	47.2626	0.55	39.532	0.000410509	1	3	NA	4.391	0.0054	0.0119	0.0095	0.0107	0.1544	0.2462	0.1776	0.1596	0.0349741	0.0483347	0.0094	0.0156	0.110896	0.626419	0.934498
AT1G13000	135.79	112.23	3372	3372	401	1901	1459	0	297	54	-0.262751	127.727	68.3117	-0.186635	198	NA	5.15369	-0.0873217	1.56538	0.165072	57.593	NA	37.2183	0.00415184	13	NA	NA	NA	0.0149	0.0402	NA	NA	0.1141	0.2744	NA	NA	0.130587	0.146501	NA	NA	0.401401	0.237361	NA
AT1G13020	732.33	472	3141	3141	549	2197	944	164	383	63	-0.216016	156.793	80.322	-0.195381	175	NA	13.8648	-0.0324296	64.8741	0.154003	52.8333	0.48	42.6934	0.00063674	2	NA	NA	4.395	0.0191	0.0483	0.026	0.0414	0.121	0.2	0.2039	0.1525	0.157851	0.2415	0.229	0.112	0.335014	0.198834	0.0310342
AT1G13030	168.92	97.33	3364	3364	608	2196	1168	128	241	21	-0.371457	123.12	40.3758	-0.238257	47	NA	4.49198	-0.0888548	41.7488	0.269869	56.1778	NA	39.1498	0.00356718	12	NA	2	NA	0.0456	0.0655	NA	NA	0.1017	0.2675	NA	NA	0.448378	0.24486	NA	NA	0.278544	0	NA
AT1G13040	1554	NA	1554	1554	517	1554	0	NA	NA	0	-0.510292	11.32	4.69725	NA	NA	NA	2.24238	-0.110585	0.0533763	0.492915	52.9268	NA	41.8919	0	0	NA	NA	NA	0.0182	NA	0.0197	0.0182	0.1267	NA	0.1503	0.1022	0.143646	NA	0.0054	0.0233	0.295701	NA	0.189056
AT1G13050	574.5	356	1505	1505	185	1149	356	0	221	0	-0.442206	37.9133	22.1944	-0.147611	NA	NA	2.31534	-0.105018	1.48421	0.189736	49.8614	0.51	42.0598	0.000664452	1	NA	NA	4.4	0.0231	NA	0.0549	0.058	0.1052	NA	0.2738	0.2392	0.219582	NA	0.0209	0.0483	0.190815	NA	0.482762
AT1G13060	142.22	173.12	2665	2665	298	1280	1385	0	213	63	2.23073	1122.47	709.101	1.06301	18	NA	41.0875	0.117231	281.481	0.0787127	51.7663	0.49	37.7861	0.00337711	8	4	48	4.401	0.0033	0.0286	NA	NA	0.1122	0.2261	NA	NA	0.0294118	0.126493	NA	NA	0.255273	0.440909	NA
AT1G13080	538.33	80	1775	1775	384	1615	160	327	133	54	0.0322749	584.42	144.129	-0.19337	NA	NA	19.3252	-0.0118889	10.0169	0.283618	52.3609	0.43	39.0423	0.00112676	2	2	NA	4.404	0.029	NA	0.0216	0.0297	0.1829	NA	0.2574	0.2435	0.158557	NA	0.0654	0.0413	0.169122	NA	0.265314
AT1G13100	766	83	1615	1615	490	1532	83	0	0	11	-0.449196	63.5733	20.3979	-0.174195	NA	NA	4.87709	-0.0954424	0.484198	0.43681	53.0057	0.52	42.291	0.000619195	1	1	NA	4.407	0.0364	NA	0.0518	0.0374	0.1307	NA	0.3422	0.3728	0.2785	NA	0.124	0.1644	0.21886	NA	-0.311249
AT1G13110	871.5	71	1814	1814	504	1743	71	52	176	37	0.112918	479.83	164.853	0.00177056	15	NA	47.9525	0.179176	6.25003	0.342013	50.6321	0.5	41.4002	0.000551268	1	1	NA	4.408	0.0242	NA	0.0509	0.0517	0.1725	NA	0.182	0.1833	0.14029	NA	0.0727	0.0742	-0.827	NA	0.18142
AT1G13120	173.36	123.54	4033	4033	611	2427	1606	438	153	63	-0.194359	195.633	85.8874	-0.140818	428	27.0588	4.8714	-0.0855844	1.15384	0.182032	53.9789	0.44	37.3915	0.00322341	13	NA	14	4.41	0.0326	0.0782	NA	NA	0.1254	0.267	NA	NA	0.259968	0.292884	NA	NA	0.446765	0.208687	NA
AT1G13130	446.5	478.67	3222	3222	552	1786	1436	6	121	2	-0.452946	537.563	19.4342	-0.193914	9	NA	0.324642	-0.120998	3.91306	0.731039	58.1767	0.49	37.1198	0.000931099	3	1	NA	4.412	0.0193	0.0434	NA	NA	0.1462	0.3432	NA	NA	0.132011	0.126457	NA	NA	0.855552	0.337753	NA
AT1G13140	1835	NA	1837	1835	534	1835	0	54	176	5	-0.370864	827.677	40.5281	0.136093	449	90.6	0.182689	-0.118003	1.7087	0.628475	54.2578	0.49	41.9706	0.000544366	0	1	NA	4.414	0.0243	0.058	0.0263	0.0275	0.1602	0.1661	0.1877	0.1157	0.151685	0.349187	0.015	0.0463	0.40302	0.0289637	0.340283
AT1G13150	1822	NA	1822	1822	529	1822	0	112	120	4	-0.467159	244.22	15.7818	-0.0225372	239	NA	0.573955	-0.119126	NA	0.636863	53.7183	0.48	40.9989	0	0	1	NA	4.416	NA	NA	0.0712	0.0725	NA	NA	0.3314	0.3061	NA	NA	0.0424	0.0569	NA	NA	0.0567276
AT1G13160	189.57	103.08	3994	3994	804	2654	1340	50	189	44	-0.311229	122.293	55.8534	-0.148428	11	NA	12.6915	-0.0355869	3.08619	0.196223	55.0304	0.48	38.8583	0.00325488	13	NA	48	4.417	0.0245	0.0635	NA	NA	0.0882	0.1784	NA	NA	0.277778	0.355942	NA	NA	-0.111308	-0.815643	NA
AT1G13170	389.5	134.14	4055	4055	837	3116	939	309	293	55	-0.289946	105.033	61.323	-0.212617	107	10.5833	6.72993	-0.0779872	1.141	0.155738	52.34	0.45	40.2466	0.00197287	7	2	7	4.42	0.0117	0.0193	NA	NA	0.1064	0.2192	NA	NA	0.109962	0.0880474	NA	NA	0.469633	0.514705	NA
AT1G13180	212.78	190.88	3442	3442	427	1915	1527	366	265	62	-0.275609	105.087	65.0073	-0.239128	4	NA	2.00785	-0.106561	1.23515	0.122749	50.7432	NA	37.5363	0.00232423	8	3	38	NA	0.0021	0.0151	NA	NA	0.1125	0.2124	NA	NA	0.0186667	0.0710923	NA	NA	0.342423	0.0692386	NA
AT1G13190	1089.5	554	2733	2733	573	2179	554	0	259	62	-0.16449	150.903	93.5632	-0.0211017	14	54.5294	19.1459	-0.0080539	8.0026	0.12684	49.3806	0.45	41.0172	0.000365898	1	NA	NA	4.425	0.0165	0.02	0.0283	0.0304	0.1297	0.1874	0.1413	0.1387	0.127217	0.106724	0.0288	0.0388	0.19715	0.377418	0.180736
AT1G13195	388.5	136.33	2011	2011	222	1554	409	688	197	46	-0.306465	118.697	57.0778	-0.231346	38	NA	1.8939	-0.110757	NA	0.175529	61	NA	35.8528	0.00198906	3	NA	NA	NA	0.0179	0.0117	NA	NA	0.1487	0.3042	NA	NA	0.120377	0.0384615	NA	NA	0.382335	0.717855	NA
AT1G13200	1308	NA	1308	1308	435	1308	0	NA	NA	0	-0.508583	11.5233	5.13635	NA	NA	NA	0	-0.12258	0.170261	0.506531	57.5284	NA	42.3547	0	0	NA	NA	NA	0.0704	0.0341	NA	NA	0.1962	0.1913	NA	NA	0.358818	0.178254	NA	NA	-0.073318	0.673416	NA
AT1G13210	369.55	91.1	4976	4976	1203	4065	911	164	289	44	-0.132669	323	101.741	-0.0690393	701	43.5294	7.58586	-0.0624525	0.784779	0.26425	53.0703	0.48	39.4293	0.00200965	10	3	35	4.43	0.0108	NA	NA	NA	0.1306	NA	NA	NA	0.0826953	NA	NA	NA	-0.00714904	NA	NA
AT1G13220	514.29	164.33	4679	4586	1128	3600	986	0	0	13	-0.41176	70.0567	30.0185	-0.0890507	34	38.9375	6.24078	-0.0742264	37.5541	0.24339	50.8705	NA	39.2178	0.00128233	6	1	NA	NA	0.03	NA	NA	NA	0.0997	NA	NA	NA	0.300903	NA	NA	NA	0.403449	NA	NA
AT1G13230	714	486	1914	1914	424	1428	486	48	105	1	-0.497944	39.9567	7.87048	NA	NA	NA	0	-0.122345	0.601318	0.517476	46.999	NA	37.9833	0.000522466	1	3	NA	NA	0.0295	NA	0.0447	0.0377	0.195	NA	0.1277	0.1058	0.151282	NA	0.0672	0.0622	0.42327	NA	0.688928
AT1G13250	1441	NA	1441	1441	345	1441	0	61	342	53	-0.16655	174.247	93.0339	-0.182786	228	17.4286	17.4701	0.0157819	NA	0.155258	55.1569	0.52	46.9813	0	0	1	NA	4.44	0.0251	0.0116	0.0191	0.0209	0.1373	0.5231	0.3454	0.3806	0.182811	0.0221755	0.0393	0.0408	0.356547	0.862472	0.291485
AT1G13260	1575	NA	1575	1575	344	1575	0	218	322	45	0.140248	433.843	171.877	0.0430502	56	69.25	21.4779	-0.00226777	NA	0.26821	50.3282	0.45	40.5714	0	0	5	NA	4.447	0.0164	NA	0.0263	0.0194	0.0994	NA	0.607	0.5467	0.16499	NA	0.0682	0.0734	0.193781	NA	0.0931535
AT1G13270	155.44	118	2360	2360	283	1399	944	43	0	50	0.35254	632.693	226.433	-0.147995	2	25.4118	30.359	0.145307	63.0783	0.267272	48.5659	0.51	37.7966	0.00381356	8	3	NA	4.449	0.023	0.0176	NA	NA	0.1484	0.4419	NA	NA	0.154987	0.039828	NA	NA	0.293624	-0.0501666	NA
AT1G13280	629	164	1422	1422	254	1258	164	170	323	59	0.582826	903.653	285.613	0.827677	49	249.294	22.2297	0.00723217	257.138	0.215148	54.036	0.6	40.3657	0.000703235	1	4	NA	4.45	0.0312	NA	NA	NA	0.1338	NA	NA	NA	0.233184	NA	NA	NA	-0.236387	NA	NA
AT1G13290	607.5	253	1468	1468	302	1215	253	93	213	2	-0.479515	54.2833	12.6063	-0.232591	8	NA	0	-0.122651	0.0202892	0.431185	56.6371	NA	41.2807	0.000681199	1	1	10	NA	0.0138	0.029	0.0565	0.0536	0.0954	0.2682	0.2289	0.2283	0.144654	0.108128	0.1071	0.0991	0.337753	0.349879	0.159701
AT1G13300	247.4	145	1817	1817	344	1237	580	85	117	11	-0.271957	650.68	65.9458	-0.114926	38	NA	0.123133	-0.120663	NA	0.719765	55.8244	0.47	37.5344	0.00220143	4	4	NA	4.455	0.0167	0.0345	NA	NA	0.1192	0.2151	NA	NA	0.140101	0.160391	NA	NA	0.480681	1.02052	NA
AT1G13310	234.33	117.6	1994	1994	374	1406	588	132	149	0	-0.52323	14.7167	1.37238	NA	NA	NA	0	-0.122573	0.172942	NA	53.0691	NA	36.1083	0.00250752	5	NA	NA	NA	0.0517	NA	NA	NA	0.1212	NA	NA	NA	0.426568	NA	NA	NA	0.12803	NA	NA
AT1G13320	163.69	184.08	4337	4337	587	2128	2209	0	221	63	0.547545	363.507	276.546	-0.0777553	617	NA	13.0674	-0.0440597	62.9745	0.0534335	52.6169	NA	38.3445	0.00322804	12	2	77	NA	0.0086	0.0148	NA	NA	0.076	0.2019	NA	NA	0.113158	0.0733036	NA	NA	-0.247784	0.403596	NA
AT1G13330	145.71	274	2664	2664	226	1020	1644	73	0	0	-0.499952	24.4367	7.35444	NA	NA	NA	2.10732	-0.112074	6.2832	0.457152	52.8879	NA	36.3739	0.00225225	6	2	5	NA	0.0133	NA	NA	NA	0.1426	NA	NA	NA	0.0932679	NA	NA	NA	0.69897	NA	NA
AT1G13340	493	96	1671	1671	409	1479	192	75	174	NA	NA	NA	NA	-0.167222	168	NA	2.82333	-0.112851	2.49084	NA	47.1316	0.52	40.6344	0.00119689	2	1	NA	4.461	0.0285	0.0833	NA	NA	0.0787	0.3126	NA	NA	0.362135	0.266475	NA	NA	0.582464	-0.0340798	NA
AT1G13360	377.5	340	1095	1095	192	755	340	154	22	NA	NA	NA	NA	0.1263	1272	NA	35.0452	0.0986083	15.2374	NA	59.4691	NA	42.3744	0.00182648	1	NA	NA	NA	0.0286	NA	0.028	0.0371	0.131	NA	0.2528	0.3042	0.218321	NA	0.0412	0.036	0.146128	NA	0.367977
AT1G13380	258.33	289	1353	1353	188	775	578	61	147	61	0.130475	320.69	169.365	NA	NA	NA	16.1039	-0.0101717	NA	0.135466	55.7914	NA	37.6201	0.0014782	2	NA	NA	NA	0.0124	0.0087	NA	NA	0.2129	0.288	NA	NA	0.0582433	0.0302083	NA	NA	0.895265	0.753328	NA
AT1G13390	292.25	247.33	1911	1911	176	1169	742	0	348	NA	NA	NA	NA	-0.0467368	756	NA	9.28642	-0.0701551	1.86244	NA	52.2909	0.49	34.7985	0.00156986	3	NA	NA	4.473	0.0308	NA	NA	NA	0.1177	NA	NA	NA	0.261682	NA	NA	NA	0.0757207	NA	NA
AT1G13400	156.2	126	1285	1285	207	781	504	0	0	2	-0.486619	56.48	10.7808	NA	NA	NA	0.571427	-0.11757	NA	0.473705	50.0758	NA	36.1868	0.00311284	4	1	NA	NA	0.0451	0.0303	NA	NA	0.1392	0.1166	NA	NA	0.323994	0.259863	NA	NA	-0.366556	0.159701	NA
AT1G13410	907	224	2038	2038	474	1814	224	265	124	0	-0.461689	35.38	17.1876	-0.223875	NA	NA	0.83655	-0.113435	1.25976	0.229866	50.366	0.42	39.2051	0.000490677	1	NA	NA	4.477	0.0286	NA	0.0471	0.0398	0.0884	NA	0.2384	0.2242	0.323529	NA	0.0029	0.0109	0.0584502	NA	-0.303519
AT1G13420	1213	NA	1213	1213	331	1213	0	30	187	8	-0.400629	509.483	32.879	NA	NA	NA	0.440955	-0.119915	7.02052	0.782681	52.8025	NA	40.1484	0	0	1	NA	NA	0.0416	NA	0.1755	0.1823	0.1727	NA	0.3247	0.2975	0.24088	NA	0.0767	0.0193	-0.130246	NA	-0.742436
AT1G13430	1248	NA	1248	1248	351	1248	0	30	162	NA	NA	NA	NA	-0.211891	NA	NA	0.079879	-0.122103	1.3403	NA	56.0074	0.43	39.984	0	0	1	NA	4.48	0.0693	NA	NA	NA	0.1282	NA	NA	NA	0.540562	NA	NA	NA	-0.138767	NA	NA
AT1G13440	130.82	101.3	2452	2452	338	1439	1013	153	269	63	9.31076	3420.78	2528.57	5.13873	19299	1238.53	612.039	2.9813	5439.07	0.055154	40.1093	0.72	38.5808	0.00448613	10	6	17	4.481	0.0028	0.0072	NA	NA	0.1412	0.3075	NA	NA	0.01983	0.0234146	NA	NA	0.132117	0.196295	NA
AT1G13450	398	343.67	2623	2623	361	1592	1031	238	268	63	-0.161715	248.67	94.2765	-0.190755	74	NA	7.04668	-0.0813085	NA	0.203391	55.524	0.45	37.743	0.00190621	3	3	NA	4.483	0.0131	NA	0.096	0.0875	0.1281	NA	0.8094	0.8492	0.102264	NA	0.0691	0.0568	-0.944801	NA	0.276206
AT1G13460	650.33	283	2517	2517	492	1951	566	0	149	17	-0.400154	90.5967	33.0011	-0.241307	9	NA	5.58461	-0.0942482	0.557183	0.303662	49.3249	0.44	35.7171	0.0011919	2	1	14	4.485	0.0153	0.0276	0.0241	0.0178	0.184	0.2546	0.2488	0.1586	0.0831522	0.108405	0.0133	0.0174	0.569336	-0.167491	0.232914
AT1G13470	636	81	1353	1353	379	1272	81	38	94	15	-0.415363	207.667	29.0927	1.1576	632	NA	4.80904	0.0445363	0.116391	0.713949	54.3122	NA	40.0591	0.000739098	1	NA	NA	NA	0.1084	NA	0.1051	0.1286	0.2709	NA	0.2914	0.4978	0.400148	NA	0.056	0.1403	-0.213497	NA	-0.69897
AT1G13480	670	97	1437	1437	387	1340	97	27	149	NA	NA	NA	NA	-0.245665	6	NA	0.155671	-0.122324	NA	NA	49.7255	0.43	39.5964	0.000695894	1	NA	NA	4.488	0.0332	NA	0.1092	0.1057	0.1021	NA	0.316	0.3233	0.325171	NA	0.0008	0.0128	0.5428	NA	-0.167491
AT1G13500	387	110	1381	1381	386	1161	220	NA	NA	NA	NA	NA	NA	NA	NA	NA	0	-0.122494	NA	NA	52.4784	NA	40.3331	0.00144823	2	NA	NA	NA	0.0927	NA	NA	NA	0.1778	NA	NA	NA	0.521372	NA	NA	NA	0.179552	NA	NA
AT1G13530	386	116	1390	1390	385	1158	232	NA	NA	NA	NA	NA	NA	-0.228233	7	NA	0	-0.122481	0.0494607	NA	52.0119	NA	39.9281	0.00143885	2	NA	NA	NA	0.0307	NA	NA	NA	0.1285	NA	NA	NA	0.238911	NA	NA	NA	0.148653	NA	NA
AT1G13540	627	89	1343	1343	381	1254	89	97	11	0	-0.52195	7.14	1.70116	NA	NA	NA	0.083279	-0.122054	NA	0.917243	52.3526	NA	41.9955	0.000744602	1	NA	NA	NA	0.0584	NA	NA	NA	0.1171	NA	NA	NA	0.498719	NA	NA	NA	-0.158567	NA	NA
AT1G13570	403.5	154.33	2077	2077	416	1614	463	181	182	63	-0.160318	241.443	94.6355	-0.158506	179	23	3.66749	-0.102157	NA	0.206883	52.3786	NA	38.5652	0.00144439	3	NA	NA	NA	0.027	0.0205	0.0202	0.0111	0.1084	0.3054	0.4685	0.442	0.249077	0.0671251	0.0582	0.0717	0.151861	0.649984	0.167491
AT1G13580	223.86	153.33	2487	2487	308	1567	920	0	485	45	-0.328712	124.56	51.3606	-0.238402	172	NA	1.74672	-0.104282	2.55806	0.20722	54.0445	0.49	35.3438	0.00241255	6	3	113	4.499	0.0077	0.0196	NA	NA	0.0914	0.1712	NA	NA	0.0842451	0.114486	NA	NA	0.549672	0.572505	NA
AT1G13590	211	370	792	792	87	422	370	30	128	14	-0.43907	133.827	23.0002	-0.196275	NA	NA	0	-0.122405	2.77773	0.548128	61	NA	31.4394	0.00126263	1	1	NA	NA	0.0068	NA	NA	NA	0.0245	NA	NA	NA	0.277551	NA	NA	NA	-0.477121	NA	NA
AT1G13600	683	NA	683	683	196	683	0	0	0	4	-0.470101	104.357	15.0257	NA	NA	NA	2.00284	-0.110139	NA	0.494571	49.5332	NA	41.7277	0	0	3	6	NA	0.026	0.0356	0.0325	0.0363	0.1421	0.2886	0.1005	0.1085	0.18297	0.123354	0.0549	0.062	0.156786	0.311249	0.102662
AT1G13605	236.5	96	569	569	103	473	96	65	96	NA	NA	NA	NA	0.38624	NA	NA	0	-0.122651	NA	NA	53.0151	NA	35.1494	0.00175747	1	NA	NA	NA	0.1192	NA	NA	NA	0.1372	NA	NA	NA	0.868805	NA	NA	NA	-1.13566	NA	NA
AT1G13609	190	92	499	472	78	380	92	97	46	NA	NA	NA	NA	-0.195113	62	NA	12.2834	-0.040867	NA	NA	54.0617	NA	34.4689	0.00400802	1	NA	NA	NA	0.0413	NA	NA	NA	0.2028	NA	NA	NA	0.203649	NA	NA	NA	0.276206	NA	NA
AT1G13610	217.5	179.2	2201	2201	258	1305	896	351	177	1	-0.500696	47.1567	7.16328	-0.230412	5	NA	0.146968	-0.121694	NA	0.610281	51.9684	0.45	35.4839	0.00272603	5	3	NA	4.509	0.0275	0.0741	0.0891	0.0673	0.1082	0.2265	0.2417	0.2166	0.254159	0.327152	0.0217	0.0625	0.0289637	-0.0501666	-0.51663
AT1G13620	209	201	1029	1029	109	627	402	51	246	NA	NA	NA	NA	NA	NA	NA	0	-0.122536	NA	NA	61	NA	32.07	0.00194363	2	2	NA	NA	0.038	0.081	0.0379	0.0416	0.1024	0.0242	0.0692	0.0374	0.371094	3.34711	0.6712	0.4454	-0.593627	-0.884607	-0.477121
AT1G13630	680.25	150	3174	3171	798	2721	450	131	0	0	-0.505238	15.31	5.99608	-0.241307	4	NA	1.27912	-0.1155	0.0231518	0.458163	51.4696	NA	39.0989	0.00126024	3	NA	NA	NA	0.0557	NA	0.0514	0.055	0.1499	NA	0.238	0.183	0.371581	NA	0.1103	0.0458	-0.0334238	NA	-0.0741017
AT1G13635	226.17	132.4	2019	2019	311	1357	662	96	0	NA	NA	NA	NA	-0.231969	NA	NA	0.215619	-0.120892	0.14653	NA	54.2177	NA	32.1446	0.00247647	5	1	NA	NA	0.0241	NA	NA	NA	0.1048	NA	NA	NA	0.229962	NA	NA	NA	0.638972	NA	NA
AT1G13640	1244.5	297	2786	2786	622	2489	297	0	249	60	-0.20871	243.097	82.1994	-0.0662195	718	44.1765	8.58329	-0.0616808	0.899122	0.230215	52.7029	0.46	41.9239	0.000358938	1	NA	6	4.515	NA	NA	0.0591	0.0649	NA	NA	0.2618	0.2313	NA	NA	0.0541	0.0859	NA	NA	0.0160868
AT1G13650	398	236	1765	1765	286	1194	472	194	139	18	-0.345934	325.983	46.9348	-0.146885	77	NA	61.3945	0.0686566	1.25562	0.560737	43.9676	NA	36.6006	0.00169972	2	NA	NA	NA	0.1115	NA	NA	NA	0.1428	NA	NA	NA	0.780812	NA	NA	NA	-0.484482	NA	NA
AT1G13670	811	NA	811	811	225	811	0	45	88	8	-0.449249	133.483	20.3845	-0.196935	38	NA	0.904995	-0.101036	NA	0.508686	61	0.48	43.7731	0	0	NA	NA	4.52	0.0548	NA	0.1022	0.0877	0.2445	NA	0.2635	0.2231	0.224131	NA	0.0754	0.0719	-0.459023	NA	-0.0725507
AT1G13680	168.57	208.83	2433	2433	346	1180	1253	0	0	0	-0.522547	17.86	1.54783	NA	NA	NA	0	-0.122077	0.0592295	NA	56.4063	NA	33.6621	0.00246609	6	1	NA	NA	0.0307	NA	NA	NA	0.1046	NA	NA	NA	0.293499	NA	NA	NA	0.276206	NA	NA
AT1G13690	428	266	1122	1122	177	856	266	91	231	62	-0.0613388	245.5	120.072	-0.0460158	18	NA	14.1296	-0.0226127	38.6709	0.150024	61	NA	41.533	0.000891266	1	NA	NA	NA	0.0131	NA	0.0003	0.0003	0.1065	NA	0.3653	0.3953	0.123005	NA	0	0	0.567133	NA	0.342423
AT1G13700	254.5	211.33	1652	1652	268	1018	634	0	103	40	-0.287153	157.887	62.0408	-0.214433	114	NA	5.51427	-0.0772548	8.14728	0.289508	61	0.43	39.2252	0.00181598	3	2	3	4.524	0.0182	0.0286	0.0198	0.0258	0.1353	0.2719	0.1087	0.0756	0.134516	0.105186	0.0017	0.055	0.402057	0.401401	0.280827
AT1G13710	913	107	1933	1933	517	1826	107	65	207	23	-0.124244	1621.89	103.906	-0.188285	186	NA	3.6009	-0.095571	0.163352	0.5154	50.9427	0.55	43.8179	0.000517331	1	3	NA	4.528	0.0197	NA	0.0334	0.0307	0.1676	NA	0.2631	0.2156	0.117542	NA	0.0044	0.0121	0.411855	NA	0.202105
AT1G13730	221.62	136.29	2727	2727	428	1773	954	0	218	47	-0.230824	226.657	76.5164	-0.0266047	NA	NA	15.9698	0.0101262	8.50955	0.283978	52.1473	0.5	37.8438	0.00256692	7	2	NA	4.531	0.0494	NA	NA	NA	0.1874	NA	NA	NA	0.263607	NA	NA	NA	0.676976	NA	NA
AT1G13740	795.5	143	1734	1734	348	1591	143	295	249	62	0.095638	1483.85	160.412	-0.179569	5	NA	7.0208	-0.0827031	1.1779	0.376377	52.7089	0.43	40.8304	0.000576701	1	2	NA	4.533	0.0247	0.0478	0.0423	0.0324	0.105	0.2958	0.2872	0.2654	0.235238	0.161596	0.0096	0.0284	0.85158	0.196295	0
AT1G13750	208.2	84.44	2842	2842	613	2082	760	144	96	29	-0.315835	203.313	54.6699	-0.120374	355	NA	3.3157	-0.105198	3.4591	0.311835	50.4345	0.47	40.1126	0.00316678	9	NA	NA	4.534	0.0254	NA	NA	NA	0.1619	NA	NA	NA	0.156887	NA	NA	NA	-0.267682	NA	NA
AT1G13755	282	118	682	682	119	564	118	116	88	NA	NA	NA	NA	-0.228233	14	NA	0	-0.122651	NA	NA	46.913	NA	33.1378	0.00146628	1	NA	NA	NA	0.069	NA	NA	NA	0.2265	NA	NA	NA	0.304636	NA	NA	NA	-0.0543577	NA	NA
AT1G13770	115.64	92.08	2816	2816	353	1619	1197	0	165	NA	NA	NA	NA	-0.122397	NA	NA	2.67948	-0.104709	0.990883	NA	51.0714	0.45	38.2457	0.00497159	13	NA	NA	4.537	0.0174	0.0427	NA	NA	0.0937	0.2285	NA	NA	0.185699	0.186871	NA	NA	0.905444	0.562132	NA
AT1G13780	407.25	87.67	1892	1892	456	1629	263	73	185	NA	NA	NA	NA	-0.224965	NA	NA	2.00011	-0.109198	NA	NA	57.4208	0.42	38.3192	0.00158562	3	NA	NA	4.538	0.0638	NA	NA	NA	0.1431	NA	NA	NA	0.445842	NA	NA	NA	0.121554	NA	NA
AT1G13790	401.17	116.2	2988	2988	736	2407	581	0	0	7	-0.460652	61.9667	17.454	-0.181022	14	17.8333	3.5714	-0.095853	0.89889	0.465696	52.5732	NA	40.0937	0.00167336	5	NA	NA	NA	0.0416	0.091	0.097	0.0888	0.114	0.1658	0.2577	0.1659	0.364912	0.548854	0.0542	0.0443	-0.466314	-0.358325	-0.528708
AT1G13800	2652	NA	2652	2652	883	2652	0	NA	NA	0	-0.507829	12.2433	5.33026	-0.136716	28	NA	0.558564	-0.118462	0.187253	0.492802	51.2904	NA	39.7059	0	0	NA	NA	NA	NA	NA	0.1017	0.1054	NA	NA	0.1437	0.1545	NA	NA	0.1675	0.1616	NA	NA	-0.281552
AT1G13820	128.6	108.44	2262	2262	339	1286	976	75	191	NA	NA	NA	NA	NA	NA	NA	29.494	0.107135	2.22908	NA	55.9589	NA	38.2847	0.00397878	9	NA	NA	NA	0.0196	0.0301	NA	NA	0.1289	0.2049	NA	NA	0.152056	0.146901	NA	NA	0.498055	0.430125	NA
AT1G13830	208	111.33	1166	1166	197	832	334	112	126	16	-0.410669	147.297	30.299	-0.218791	53	NA	0.191821	-0.120809	3.68868	0.404754	46.1145	NA	40.566	0.0025729	3	NA	NA	NA	0.0308	NA	NA	NA	0.1551	NA	NA	NA	0.198582	NA	NA	NA	-0.320335	NA	NA
AT1G13860	313.22	103.62	3752	3707	603	2819	829	0	445	NA	NA	NA	NA	-0.175938	278	NA	3.03369	-0.0965731	0.0306108	NA	51.2939	0.42	37.7399	0.00319829	8	NA	NA	4.547	0.0248	NA	NA	NA	0.1141	NA	NA	NA	0.217353	NA	NA	NA	0.320135	NA	NA
AT1G13870	574	230	1378	1378	302	1148	230	0	172	61	-0.30957	97.16	56.2798	-0.211891	108	NA	11.9212	-0.0540899	9.1096	0.157449	47.7876	0.45	38.7518	0.000725689	1	1	12	4.549	0.013	0.019	0.014	0.0155	0.1492	0.5263	0.2334	0.178	0.0871314	0.0361011	0.015	0.001	0.255273	0.660766	0.592076
AT1G13880	568.33	317.5	2340	2340	424	1705	635	0	245	62	-0.187971	232.72	87.5289	-0.0135308	18	NA	8.61786	-0.0611401	NA	0.209834	50.8083	0.49	39.0171	0.000854701	2	NA	NA	4.55	0.034	0.0557	0.0582	0.0555	0.1514	0.2662	0.1504	0.1134	0.224571	0.209241	0.0808	0.117	0.0259357	0.0424038	0.362167
AT1G13890	158.4	118	1264	1264	263	792	472	NA	NA	3	-0.392798	1600.4	34.8915	NA	NA	NA	0	-0.122651	0.959391	0.962535	50.3211	NA	37.1044	0.00316456	4	3	5	NA	0.0139	0.0429	NA	NA	0.1157	0.19	NA	NA	0.120138	0.225789	NA	NA	0.767686	0.323988	NA
AT1G13900	1173	90	2436	2436	656	2346	90	26	349	63	0.167056	1624.84	178.766	-0.0336629	858	NA	12.1005	-0.0397996	27.0873	0.332932	52.1259	0.5	41.2151	0.000410509	1	NA	NA	4.552	0.0181	NA	0.0256	0.0243	0.1587	NA	0.1778	0.0812	0.114052	NA	0.0169	0.0683	0.353128	NA	0.276206
AT1G13910	121.91	86.7	2208	2208	330	1341	867	171	177	8	-0.410238	131.003	30.4097	-0.235704	NA	NA	1.61265	-0.110123	NA	0.335112	57.7909	NA	36.9565	0.00452899	10	1	NA	NA	0.0353	NA	NA	NA	0.1261	NA	NA	NA	0.279937	NA	NA	NA	0.241262	NA	NA
AT1G13920	148.29	88.17	1567	1567	345	1038	529	NA	NA	0	-0.478851	24.9533	12.777	-0.241307	18	NA	3.28061	-0.0993025	1.71609	0.256015	53.7072	0.46	39.6299	0.00382897	6	NA	NA	4.554	0.0341	0.0664	NA	NA	0.1096	0.1066	NA	NA	0.311131	0.622889	NA	NA	-0.0369836	0.0570385	NA
AT1G13930	369	917	1655	1655	155	738	917	79	0	62	5.3355	4024.16	1506.98	2.80645	36	703.353	307.056	1.84762	3645.34	0.175049	49.9621	0.65	38.5498	0.00120846	1	3	NA	4.556	0.0129	NA	0.12	0.1361	0.0911	NA	0.2455	0.1848	0.141603	NA	0.2194	0.3721	0.884607	NA	-0.0871502
AT1G13940	843.5	224.33	4047	4047	1005	3374	673	0	0	58	-0.333061	73.5867	50.2431	-0.204097	158	NA	4.46322	-0.094023	NA	0.119132	47.9247	0.44	39.5107	0.00074129	3	NA	NA	4.557	0.0353	NA	0.0567	0.0511	0.1039	NA	0.2309	0.2238	0.33975	NA	0.1024	0.1131	-0.105	NA	-0.377418
AT1G13950	146.2	140.25	1292	1292	158	731	561	55	199	34	-0.274608	346.153	65.2646	-0.162864	2	NA	7.32806	-0.0874863	57.2707	0.407206	43.6255	0.56	37.6935	0.00309598	4	5	52	4.562	0.0085	0.0062	NA	NA	0.1595	0.2925	NA	NA	0.0532915	0.0211966	NA	NA	0	0.537119	NA
AT1G13960	482.5	319.33	2938	2888	487	1930	958	159	307	23	-0.364836	154.03	42.0774	-0.102621	7	NA	5.28884	-0.0870845	2.91979	0.308307	54.5193	0.45	39.7209	0.00136147	3	3	NA	4.563	0.0147	0.0342	NA	NA	0.0897	0.1769	NA	NA	0.16388	0.19333	NA	NA	0.0242178	-0.26969	NA
AT1G13970	205	107.78	3020	3020	504	2050	970	0	219	20	0.293673	8242.36	211.304	NA	NA	NA	0.457498	-0.11722	0.583573	0.657682	49.7707	NA	35.0331	0.00298013	9	3	NA	NA	0.0133	0.0201	NA	NA	0.2439	0.269	NA	NA	0.0545305	0.0747212	NA	NA	0.477121	0.51296	NA
AT1G13980	1611.67	630.5	6192	6096	1451	4835	1261	0	257	63	0.0652311	249.167	152.598	-0.105441	54	35.1765	5.92158	-0.081979	17.0576	0.107186	53.0219	NA	40.6169	0.000484496	2	5	14	NA	0.0053	0.0217	0.0093	0.0083	0.1397	0.1625	0.1352	0.1216	0.0379384	0.133538	0.0125	0.0114	1.01022	0.362548	0.524374
AT1G13990	157	123.33	1842	1842	308	1099	740	54	118	54	0.356132	1482.82	227.356	0.100793	NA	NA	8.36263	-0.0748805	0.290794	0.330468	55.678	0.47	39.6851	0.00488599	6	NA	NA	4.572	0.0379	NA	NA	NA	0.1608	NA	NA	NA	0.235697	NA	NA	NA	-0.130616	NA	NA
AT1G14000	164.09	112.1	2926	2926	438	1805	1121	248	240	63	0.391466	378.71	236.436	0.185774	25	NA	19.542	-0.00157064	19.9685	0.0924764	53.3927	0.47	38.2092	0.00341763	10	5	NA	4.573	0.0032	0.0092	NA	NA	0.0833	0.1949	NA	NA	0.0384154	0.0472037	NA	NA	0.109144	-0.276206	NA
AT1G14010	228.75	255.67	1682	1682	212	915	767	60	216	NA	NA	NA	NA	-0.143525	378	NA	16.4923	-0.0259906	10.2347	NA	61	0.42	40.0713	0.00178359	3	2	51	4.575	0.0326	0.0589	NA	NA	0.1321	0.2479	NA	NA	0.246783	0.237596	NA	NA	-0.469633	0.15261	NA
AT1G14020	246.75	97.43	2656	2656	499	1974	682	210	264	60	-0.273853	219.63	65.4586	-0.112202	10	33.625	6.99859	-0.0733802	0.120031	0.261879	54.1034	0.46	40.625	0.00263554	7	NA	NA	4.576	0.0235	NA	NA	NA	0.0916	NA	NA	NA	0.25655	NA	NA	NA	0.0951338	NA	NA
AT1G14030	285.5	99.8	2212	2212	482	1713	499	77	187	46	-0.099345	317.56	110.305	-0.13516	370	NA	24.9707	0.0467632	5.61324	0.27263	52.3939	0.5	42.3599	0.0022604	5	NA	2	4.577	0.0218	0.0527	NA	NA	0.104	0.2453	NA	NA	0.209615	0.214839	NA	NA	0.772547	0.201442	NA
AT1G14060	877	NA	877	877	179	877	0	127	210	26	-0.369106	89.2567	40.98	-0.162864	281	NA	13.4912	-0.0229937	44.6568	0.211166	45.7133	NA	41.9612	0	0	3	NA	NA	0.0367	NA	NA	NA	0.0657	NA	NA	NA	0.5586	NA	NA	NA	-0.131279	NA	NA
AT1G14080	904	79	1887	1887	519	1808	79	52	196	8	-0.484641	109.813	11.2892	-0.1487	NA	NA	0.17141	-0.122243	3.08147	0.881686	53.8803	0.5	40.8055	0.000529942	1	1	NA	4.585	NA	NA	0.0559	0.0581	NA	NA	0.223	0.2452	NA	NA	0.0961	0.0905	NA	NA	0.144974
AT1G14100	775.5	76	1627	1627	516	1551	76	NA	NA	2	-0.497053	53.2767	8.09947	NA	NA	NA	0.122566	-0.116228	0.0958956	0.566369	50.451	NA	40.9342	0.000614628	1	1	NA	NA	0.0495	NA	0.0876	0.0945	0.1941	NA	0.4585	0.5043	0.255023	NA	0.0493	0.0533	0.232252	NA	-0.245172
AT1G14110	475	97	1619	1619	474	1425	194	NA	NA	0	-0.519232	8.04	2.39989	NA	NA	NA	0	-0.122651	NA	0.726959	53.0042	NA	41.6306	0.00123533	2	1	NA	NA	0.0301	NA	0.0537	0.0494	0.1712	NA	0.2832	0.272	0.175818	NA	0.0155	0.0104	0.141699	NA	0.477121
AT1G14120	297.5	127.33	1572	1572	312	1190	382	0	130	12	-0.295859	839.11	59.8033	-0.020794	255	NA	2.30175	-0.101313	11.7113	0.792522	54.9629	0.42	36.8321	0.0019084	3	NA	NA	4.59	0.0424	NA	0.125	0.1228	0.1813	NA	0.4428	0.5409	0.233867	NA	0.0526	0.0129	0.477121	NA	-0.231949
AT1G14130	466.67	246.5	1893	1893	308	1400	493	0	317	49	-0.130157	659.69	102.386	-0.226781	190	NA	1.66374	-0.108557	16.0283	0.348021	58.1265	0.4	37.4538	0.00105652	2	NA	NA	4.591	0.0252	NA	0.025	0.0272	0.0976	NA	0.2451	0.3622	0.258197	NA	0.0407	0.0656	0.648803	NA	0.0621479
AT1G14140	576.5	554	1707	1707	305	1153	554	31	204	60	-0.221084	110.777	79.0195	-0.17739	272	NA	4.7398	-0.0919397	3.78239	0.102873	50.7967	0.49	40.949	0.000585823	1	2	NA	4.592	0.0202	NA	0.0186	0.0154	0.1451	NA	0.1924	0.2659	0.139214	NA	0.0132	0.0082	0.367977	NA	0.477121
AT1G14150	362	175	899	899	190	724	175	32	119	41	0.738658	1127.55	325.659	0.0105833	0	NA	81.9015	0.366307	13.0659	0.326771	61	0.49	39.1546	0.00111235	1	3	NA	4.593	0.028	NA	0.0413	0.0291	0.1985	NA	0.2492	0.2307	0.141058	NA	0.0084	0.0137	-0.0706821	NA	0.131279
AT1G14160	306.33	116.5	1152	1152	209	919	233	188	101	NA	NA	NA	NA	-0.0800624	82	NA	0.453738	-0.120154	NA	NA	54.5887	0.47	36.7188	0.00173611	2	NA	NA	4.594	0.0214	0.0795	NA	NA	0.12	0.213	NA	NA	0.178333	0.373239	NA	NA	0.265314	0.0271522	NA
AT1G14170	308.67	152.4	2614	2614	479	1852	762	0	229	NA	NA	NA	NA	-0.159868	355	NA	2.36163	-0.0975162	9.01828	NA	48.9837	0.48	36.8401	0.00267789	5	1	4	4.595	0.0166	NA	NA	NA	0.196	NA	NA	NA	0.0846939	NA	NA	NA	0.262915	NA	NA
AT1G14180	537	217.5	2046	2046	348	1611	435	0	237	13	-0.435548	87.24	23.9054	-0.195984	NA	NA	5.39554	-0.0908042	NA	0.393268	49.6628	NA	40.2248	0.00146628	2	NA	NA	NA	NA	NA	0.0397	0.0215	NA	NA	0.1282	0.1395	NA	NA	0.0248	0.0518	NA	NA	-0.260913
AT1G14190	1506	NA	1506	1506	501	1506	0	NA	NA	NA	NA	NA	NA	-0.213852	NA	NA	1.47095	-0.115715	0.132161	NA	51.212	0.48	43.0943	0	0	2	NA	4.599	0.0328	NA	0.0255	0.0371	0.196	NA	0.2049	0.1306	0.167347	NA	0.0135	0.0505	0.0165818	NA	-0.117509
AT1G14200	817	NA	817	817	179	817	0	129	148	45	-0.032012	844.607	127.608	-0.184318	208	NA	7.04697	-0.0649998	0.0309207	0.381475	49.1049	0.44	43.3293	0	0	NA	NA	4.6	0.0578	NA	0.0743	0.0642	0.2377	NA	0.4921	0.2877	0.243164	NA	0.0629	0.0115	-0.498841	NA	-0.146128
AT1G14205	115	205.75	1398	1398	165	575	823	49	0	NA	NA	NA	NA	-0.243486	NA	NA	3.8543	-0.0936599	NA	NA	50.0188	NA	37.9113	0.00286123	4	3	NA	NA	0.0221	0.0155	NA	NA	0.1108	0.3603	NA	NA	0.199458	0.0430197	NA	NA	0.331765	1.34635	NA
AT1G14210	222.75	98.67	1187	1187	247	891	296	23	124	59	-0.108143	602.383	108.044	0.0273487	988	NA	14.4133	-0.0426282	38.5296	0.32762	53.5635	0.49	38.0792	0.00252738	3	2	NA	4.601	0.0415	NA	NA	NA	0.1135	NA	NA	NA	0.365639	NA	NA	NA	0.434717	NA	NA
AT1G14220	171.75	91	960	960	228	687	273	NA	NA	7	-0.446619	184.193	21.0603	NA	NA	NA	0.103817	-0.122222	4.78444	0.626448	50.3325	NA	37.0833	0.003125	3	3	NA	NA	0.0334	NA	NA	NA	0.2307	NA	NA	NA	0.144777	NA	NA	NA	-0.62889	NA	NA
AT1G14230	230.75	140.43	2829	2829	503	1846	983	231	103	NA	NA	NA	NA	-0.198272	NA	NA	6.33258	-0.0782452	0.734456	NA	50.3557	0.43	38.8123	0.00247437	7	NA	11	4.603	0.0408	0.0574	NA	NA	0.0987	0.2435	NA	NA	0.413374	0.235729	NA	NA	-0.130298	0.0687158	NA
AT1G14240	193.89	169	3099	3097	483	1745	1352	0	221	8	-0.411423	282.837	30.1052	-0.196275	6	NA	0.437995	-0.118579	7.79151	0.513679	53.2053	0.42	36.2375	0.00322685	8	NA	NA	4.605	0.0422	NA	NA	NA	0.1058	NA	NA	NA	0.398866	NA	NA	NA	0.0881005	NA	NA
AT1G14250	205.11	148.88	3037	3037	488	1846	1191	0	285	NA	NA	NA	NA	-0.21298	NA	NA	21.8634	0.047836	4.73905	NA	50.215	0.42	36.6809	0.00263418	8	NA	3	4.607	NA	0.0483	NA	NA	NA	0.3725	NA	NA	NA	0.129664	NA	NA	NA	0.687232	NA
AT1G14260	200.14	95	2052	2052	265	1401	570	0	396	21	-0.373779	299.313	39.7792	-0.223875	NA	NA	0.455136	-0.118001	1.49928	0.388622	52.7529	0.45	37.4269	0.00341131	6	NA	NA	4.609	0.029	0.051	NA	NA	0.211	0.4984	NA	NA	0.137441	0.102327	NA	NA	0.0561159	0.167491	NA
AT1G14270	171.11	104.25	2374	2374	247	1540	834	0	224	58	0.390779	569.523	236.259	-0.0604516	595	NA	27.129	0.0150195	4.98844	0.182854	54.4453	0.47	38.0792	0.0042123	8	3	NA	4.61	0.0048	0.0395	NA	NA	0.1081	0.1396	NA	NA	0.0444033	0.282951	NA	NA	0.892095	0.0917704	NA
AT1G14280	1523	NA	1523	1523	442	1523	0	30	164	43	0.00651426	1127.43	137.509	-0.0482157	NA	NA	19.3131	-0.0108966	NA	0.433929	50.7076	0.46	39.9212	0	0	2	1	4.611	0.0258	NA	0.031	0.0335	0.11	NA	0.131	0.147	0.234545	NA	0.0284	0.0254	0.363046	NA	0.636822
AT1G14290	608	698	1914	1914	259	1216	698	180	256	60	0.628154	5249.39	297.261	-0.174381	258	NA	17.6937	-0.0131134	0.0600326	0.395227	57.7183	0.52	38.0355	0.000522466	1	4	24	4.612	0.0092	0.0149	0.0073	0.0123	0.0544	0.3057	0.2444	0.2187	0.169118	0.0487406	0.0408	0.0194	0.367977	1.1443	0.954243
AT1G14300	189.62	128.43	2416	2416	377	1517	899	105	278	59	-0.223973	177.627	78.2769	-0.189738	190	NA	4.36925	-0.0892522	8.63444	0.186987	49.8941	0.47	37.7897	0.00331126	7	NA	7	4.613	0.0116	0.0209	NA	NA	0.0943	0.2085	NA	NA	0.123012	0.10024	NA	NA	0	0.461609	NA
AT1G14310	99	107.38	1750	1750	254	891	859	5	121	57	-0.282342	106.987	63.2771	-0.210179	NA	NA	6.64256	-0.0811319	7.73565	0.134202	46.0762	0.51	37.7714	0.00457143	8	1	29	4.614	0.0144	0.0259	NA	NA	0.0781	0.172	NA	NA	0.184379	0.150581	NA	NA	1.1314	0.833669	NA
AT1G14320	160.2	161.75	1448	1448	163	801	647	56	253	63	8.30206	3279.64	2269.34	-0.138169	325	NA	370.135	2.23407	300.278	0.0602781	47.0396	NA	39.7099	0.00276243	4	3	50	NA	NA	0.0047	0.0122	0.0124	NA	0.7789	0.7523	0.6015	NA	0.00603415	0.0118	0.0143	NA	1.17609	0.801632
AT1G14330	2134	NA	2134	2134	441	2134	0	551	257	61	-0.120327	237.82	104.913	-0.13646	471	NA	3.65282	-0.0977383	0.547774	0.179037	47.2736	0.43	38.6598	0	0	NA	NA	4.617	0.0252	0.0381	0.0228	0.0287	0.2225	0.4784	0.2332	0.2129	0.113258	0.0796405	0.0022	0.0158	0.367977	0.401401	0.255273
AT1G14340	207.8	144.25	1616	1616	244	1039	577	0	185	40	-0.296068	214.45	59.7496	-0.118122	NA	NA	4.58968	-0.0888335	1.79862	0.291385	52.4496	NA	38.7376	0.00247525	4	1	NA	NA	0.0239	NA	0.0397	0.0485	0.1676	NA	0.123	0.2603	0.142601	NA	0.0771	0.0518	0.326336	NA	0.579784
AT1G14350	190.09	103.7	3216	3128	436	2091	1037	0	433	26	-0.3734	157.447	39.8766	-0.125676	NA	NA	6.82031	-0.0760937	NA	0.328581	49.2884	0.46	36.2251	0.00310945	10	4	NA	4.625	0.0213	NA	NA	NA	0.1095	NA	NA	NA	0.194521	NA	NA	NA	-0.141193	NA	NA
AT1G14360	198.29	112	2060	2060	331	1388	672	123	269	63	0.141471	366.01	172.191	-0.241307	4	NA	10.7674	-0.0572396	18.3789	0.146418	57.433	NA	39.2233	0.00291262	6	2	5	NA	0.0043	0.0094	NA	NA	0.1637	0.2192	NA	NA	0.0262676	0.0428832	NA	NA	1.13988	0.353966	NA
AT1G14370	290.5	164	2563	2563	426	1743	820	283	179	30	-0.314854	305.02	54.9219	-0.1473	NA	NA	2.02995	-0.109635	1.07572	0.407427	53.0269	0.42	38.5876	0.00195084	5	3	5	4.628	0.0114	NA	NA	NA	0.1428	NA	NA	NA	0.0798319	NA	NA	NA	0.746612	NA	NA
AT1G14380	348	191.83	3587	3587	664	2436	1151	0	269	51	-0.239851	288.547	74.1966	0.0123265	906	NA	7.77529	-0.0615846	34.2349	0.289339	49.5587	0.45	39.4201	0.00223028	6	NA	NA	4.629	0.0503	0.0911	NA	NA	0.0938	0.1665	NA	NA	0.536247	0.547147	NA	NA	0.160181	-0.179787	NA
AT1G14390	448.8	68.5	2518	2518	747	2244	274	NA	NA	0	-0.503389	38.1	6.47122	-0.241307	NA	NA	0.721577	-0.117928	0.0609416	0.58639	50.4391	0.45	40.3098	0.00158856	4	4	NA	4.632	0.0274	NA	0.033	0.0362	0.119	NA	0.0696	0.0797	0.230252	NA	0.0515	0.0479	0.115874	NA	0.0424038
AT1G14410	159.29	111.17	1782	1782	263	1115	667	94	229	62	0.0169332	504.417	140.186	-0.163681	311	NA	27.7516	0.0491434	62.3101	0.244785	55.8303	0.47	39.0011	0.003367	6	5	NA	4.634	0.0235	0.0192	NA	NA	0.0783	0.1538	NA	NA	0.300128	0.124837	NA	NA	0.647383	0.502675	NA
AT1G14420	589.33	91	1950	1950	459	1768	182	110	278	9	0.309263	9931.15	215.311	NA	NA	NA	0.057369	-0.122048	1.20312	0.82356	55.3696	0.42	41.641	0.00102564	2	1	NA	4.636	0.0258	NA	0.0454	0.047	0.133	NA	0.2391	0.2577	0.193985	NA	0.039	0.045	0.69897	NA	-0.116506
AT1G14430	1981	NA	1981	1981	564	1981	0	239	47	0	-0.513657	16.9133	3.83238	-0.178988	11	NA	3.63151	-0.0987705	1.41253	0.645984	56.7036	0.49	47.7537	0	0	NA	NA	4.637	NA	NA	0.0238	0.0159	NA	NA	0.2707	0.2023	NA	NA	0.028	0.0299	NA	NA	0.428399
AT1G14440	788.5	503	2080	2080	312	1577	503	0	252	21	-0.341649	248.347	48.036	-0.162319	165	22.125	13.413	-0.0347634	1.17931	0.418056	47.1728	0.61	36.4423	0.000961538	1	3	8	4.639	0.0102	0.0332	0.0284	0.0252	0.1045	0.3297	0.1762	0.1563	0.0976077	0.100698	0.0366	0.0351	0.367977	0.345842	0.16481
AT1G14450	267.5	824	1359	1359	73	535	824	18	0	63	0.674875	619.91	309.268	0.190644	1630	NA	17.2658	-0.0265267	30.7261	0.118668	61	0.57	36.4974	0.000735835	1	2	NA	4.643	NA	0.031	0.0308	0.0307	NA	0.2448	0.139	0.1172	NA	0.126634	0.113	0.1226	NA	0.320335	0.954243
AT1G14455	582	NA	582	582	97	582	0	122	166	NA	NA	NA	NA	NA	NA	NA	0.191985	-0.121603	NA	NA	43.1841	NA	36.9416	0	0	NA	NA	NA	0.0828	NA	NA	NA	0.0633	NA	NA	NA	1.30806	NA	NA	NA	-0.443697	NA	NA
AT1G14460	623.67	87.6	4180	4180	1116	3742	438	177	214	30	-0.362928	101.263	42.5677	-0.186687	238	NA	4.09544	-0.0925165	1.70014	0.24951	47.9926	0.46	39.1148	0.00119617	5	1	6	4.643	0.0195	NA	0.055	0.0424	0.1198	NA	0.0473	0.0439	0.162771	NA	0.1267	0.0495	0.925035	NA	-0.0318891
AT1G14470	1623	NA	1623	1623	540	1623	0	NA	NA	0	-0.501413	14.5833	6.97899	NA	NA	NA	0.927457	-0.115167	0.273678	0.381368	51.6024	NA	42.3906	0	0	NA	NA	NA	0.0417	NA	0.0503	0.0451	0.1662	NA	0.2187	0.1419	0.250903	NA	0.0018	0.0399	0.294911	NA	0.244372
AT1G14490	812	NA	812	812	206	812	0	0	0	6	-0.47839	110.01	12.8954	-0.231346	47	NA	1.14932	-0.111448	NA	0.641127	44.806	0.61	49.8768	0	0	NA	NA	4.648	0.0367	NA	0.0523	0.0559	0.0991	NA	0.5372	0.5459	0.370333	NA	0.1442	0.1404	0.446087	NA	0.0434657
AT1G14510	263.6	306.25	2543	2543	252	1318	1225	274	285	63	0.58739	557.997	286.785	0.0237598	1049	NA	11.0589	-0.0516146	53.3528	0.113436	52.451	0.57	37.672	0.00157295	4	3	NA	4.649	0.0127	0.0336	NA	NA	0.1358	0.3098	NA	NA	0.0935199	0.108457	NA	NA	0.414973	0.308999	NA
AT1G14520	158.56	92.88	2170	2170	311	1427	743	0	234	0	-0.480839	32.2333	12.2662	0.051403	427	NA	2.67199	-0.101199	35.0068	0.344941	54.573	0.55	37.6959	0.00414747	8	1	NA	4.651	0.0214	0.0178	NA	NA	0.1586	0.2162	NA	NA	0.134931	0.0823312	NA	NA	-0.101656	-0.179445	NA
AT1G14530	121.17	128.64	2869	2869	293	1454	1415	129	0	34	-0.223292	683.82	78.452	-0.200778	118	NA	1.47947	-0.114268	1.25733	0.407327	56.1572	0.49	37.0164	0.00383409	11	NA	NA	4.653	0.0084	0.0137	NA	NA	0.0783	0.1423	NA	NA	0.10728	0.0962755	NA	NA	-0.0871502	0.102662	NA
AT1G14540	304.75	140	1639	1639	315	1219	420	105	166	5	-0.451687	159.827	19.7577	-0.246537	13	NA	0.129083	-0.12232	3.61229	0.560272	52.5508	0.53	37.7669	0.00183038	3	2	NA	4.655	0.0175	0.03	NA	NA	0.2486	0.4827	NA	NA	0.0703942	0.0621504	NA	NA	-0.121179	0.526809	NA
AT1G14550	241.5	110.33	1297	1297	321	966	331	NA	NA	0	-0.496698	28.04	8.19058	NA	NA	NA	0	-0.122651	0.703144	0.496884	55.6623	0.46	40.2467	0.00231303	3	2	NA	4.657	0.0182	NA	NA	NA	0.2142	NA	NA	NA	0.0849673	NA	NA	NA	0.0839801	NA	NA
AT1G14560	260.86	131.17	2613	2613	331	1826	787	628	202	63	-0.22618	616.99	77.7099	-0.22097	NA	NA	4.0018	-0.0976126	0.0249473	0.377006	56.5788	0.48	39.3418	0.00229621	6	2	NA	4.658	0.0056	0.0195	NA	NA	0.0943	0.1592	NA	NA	0.0593849	0.122487	NA	NA	0.589826	0.367977	NA
AT1G14580	487.5	406.67	3171	3170	467	1950	1220	0	290	17	-0.374968	174.273	39.4735	-0.225064	0	NA	9.76767	-0.0457003	0.00436807	0.400694	53.2554	0.58	39.3251	0.00126143	3	NA	NA	4.662	0.0413	0.0139	NA	NA	0.1319	0.2788	NA	NA	0.313116	0.0498565	NA	NA	-0.119738	1.01424	NA
AT1G14600	157	283.6	2360	2360	255	942	1418	0	0	NA	NA	NA	NA	-0.24276	NA	NA	1.37691	-0.112067	0.104245	NA	52.3464	NA	32.1186	0.00211864	5	3	NA	NA	0.0227	0.0246	NA	NA	0.0984	0.0918	NA	NA	0.230691	0.267974	NA	NA	0.140179	0.0621479	NA
AT1G14610	172.95	132.9	6290	6290	1108	3632	2658	47	258	63	0.687806	570.7	312.591	0.256014	1933	118.118	23.8441	0.0354468	230.7	0.113517	51.0582	0.49	38.8712	0.00317965	20	4	9	4.67	0.0181	NA	NA	NA	0.121	NA	NA	NA	0.149587	NA	NA	NA	0.0871502	NA	NA
AT1G14620	166.67	170.4	1852	1852	233	1000	852	103	195	57	-0.0535804	389.79	122.065	-0.180966	222	NA	8.3833	-0.0669018	44.4277	0.236323	55.1735	0.51	40.2268	0.00323974	5	NA	18	4.673	0.0082	NA	NA	NA	0.0814	NA	NA	NA	0.100737	NA	NA	NA	0.537119	NA	NA
AT1G14630	162.6	192.5	1583	1583	226	813	770	40	92	NA	NA	NA	NA	NA	NA	NA	2.25664	-0.105581	NA	NA	54.6091	NA	34.0493	0.00252685	4	NA	NA	NA	0.019	0.0375	NA	NA	0.1468	0.2685	NA	NA	0.129428	0.139665	NA	NA	0.149298	0.337753	NA
AT1G14640	1104	92	2300	2300	735	2208	92	NA	NA	1	-0.469068	105.613	15.2911	-0.220607	17	NA	2.88376	-0.106608	1.3977	0.472674	49.0823	0.47	44.3478	0.000434783	1	2	42	4.677	0.0747	NA	NA	NA	0.1205	NA	NA	NA	0.619917	NA	NA	NA	-0.200915	NA	NA
AT1G14650	633.6	237	4118	4116	785	3168	948	0	0	46	-0.333874	97.8367	50.034	-0.0451987	8	49	16.9864	-0.00990916	61.8211	0.165791	51.1843	0.48	42.4478	0.000971345	4	2	7	4.679	0.0173	0.0286	0.0401	0.0413	0.1413	0.5123	0.232	0.224	0.122435	0.0558267	0.0209	0.028	-0.194433	0.558155	0.059314
AT1G14660	130.05	111.44	4528	4528	756	2471	2006	9	191	3	-0.455952	59.0967	18.6618	-0.238402	28	NA	1.24325	-0.115151	0.309812	0.333279	52.9041	0.48	38.7588	0.00441696	18	1	NA	4.68	NA	0.047	NA	NA	NA	0.1576	NA	NA	NA	0.298223	NA	NA	NA	0.88057	NA
AT1G14670	309.29	125.33	2917	2917	592	2165	752	57	329	63	1.09197	638.797	416.456	0.628492	85	203.588	40.0001	0.155401	29.8847	0.0801802	52.5102	0.61	40.6582	0.00205691	6	1	NA	4.683	0.0193	0.0083	NA	NA	0.1093	0.3226	NA	NA	0.176578	0.0257285	NA	NA	-0.0464251	0.380702	NA
AT1G14680	873	NA	873	873	290	873	0	NA	NA	0	-0.502255	29.1467	6.76254	-0.19337	NA	NA	1.49502	-0.112666	1.64202	0.49699	53.9108	0.44	41.3517	0	0	NA	NA	4.684	0.0327	NA	NA	NA	0.2306	NA	NA	NA	0.141804	NA	NA	NA	0.382081	NA	NA
AT1G14685	726.5	519	1972	1972	279	1453	519	0	369	63	-0.0395668	302.87	125.667	-0.206047	78	12.0909	15.2977	-0.0240492	NA	0.181364	54.5826	0.54	39.1988	0.0010142	1	3	NA	4.685	0.0108	0.0192	0.0169	0.0187	0.2236	0.4422	0.4004	0.3074	0.0483005	0.0434193	0.0056	0.0065	0.831087	0.685397	0.549672
AT1G14687	810	NA	810	810	168	810	0	243	60	1	-0.507596	40.1267	5.39011	-0.233384	18	NA	1.95023	-0.104697	0.207452	0.785039	61	NA	42.2222	0	0	3	1	NA	0.0308	0.035	0.0249	0.0175	0.1582	0.3397	0.0584	0.0679	0.19469	0.103032	0.1477	0.2441	-0.404189	-0.477121	-0.774691
AT1G14688	128.2	204.25	1458	1458	170	641	817	0	0	NA	NA	NA	NA	NA	NA	NA	0	-0.122558	NA	NA	47.5267	NA	38.7517	0.00274348	4	NA	NA	NA	0.2585	NA	NA	NA	0.2018	NA	NA	NA	1.28097	NA	NA	NA	-1.13263	NA	NA
AT1G14690	223.45	103.5	3493	3493	603	2458	1035	316	330	0	-0.441389	31.61	22.4043	-0.108934	519	34.375	8.08057	-0.0659053	0.155483	0.184865	52.8706	0.45	38.1048	0.00314916	10	NA	20	4.688	0.0185	NA	NA	NA	0.1073	NA	NA	NA	0.172414	NA	NA	NA	0.264214	NA	NA
AT1G14700	178.43	201.33	2457	2457	366	1249	1208	0	0	34	-0.242786	270.923	73.4425	-0.183685	10	17.2222	17.2448	0.0135785	0.137889	0.350716	50.2611	NA	33.5775	0.002849	6	NA	NA	NA	0.0247	0.0554	NA	NA	0.1617	0.1548	NA	NA	0.152752	0.357881	NA	NA	0.319255	0.0362122	NA
AT1G14710	314.12	103.43	3313	3313	601	2513	724	405	302	58	-0.0227905	281.497	129.978	0.165522	1482	97.3529	24.6722	0.0496619	25.2617	0.167652	53.0003	0.5	41.5032	0.00241473	7	NA	NA	4.694	0.0304	0.1029	NA	NA	0.128	0.235	NA	NA	0.2375	0.437872	NA	NA	0.0912329	-0.157866	NA
AT1G14720	337	220.67	2010	2010	332	1348	662	179	170	60	0.201968	441.403	187.738	0.064776	1165	74.2353	27.4935	0.0632387	NA	0.182247	60.1234	0.5	37.7612	0.00149254	3	1	NA	4.696	0.0227	0.0502	NA	NA	0.1657	0.2481	NA	NA	0.136995	0.202338	NA	NA	0.395129	0.173351	NA
AT1G14730	256.25	216.67	1675	1675	224	1025	650	139	211	15	-0.233306	670.193	75.8785	-0.155237	NA	NA	1.01048	-0.116323	8.00315	0.470825	60.9984	0.58	37.8507	0.00179104	3	NA	NA	4.699	0.0104	0.0201	NA	NA	0.0833	0.3129	NA	NA	0.12485	0.0642378	NA	NA	1.20713	0.554881	NA
AT1G14740	1249	81	2579	2579	733	2498	81	59	237	58	-0.258597	124.4	69.3792	-0.193854	111	14.8889	13.3954	-0.0301545	0.698816	0.216355	52.2664	0.5	41.6053	0.000387747	1	NA	NA	4.699	0.0082	NA	0.0415	0.0399	0.1275	NA	0.4628	0.3251	0.0643137	NA	0.0405	0.0591	0.742076	NA	0.607737
AT1G14750	300.14	168.83	3114	3114	578	2101	1013	97	267	0	-0.492746	16.52	9.20635	NA	NA	NA	0.396051	-0.119583	0.431404	0.266319	56.091	0.5	40.4945	0.00224791	6	3	NA	4.701	0.0195	0.0533	NA	NA	0.0921	0.1486	NA	NA	0.211726	0.358681	NA	NA	0.74128	0.0527064	NA
AT1G14755	252	97	601	601	78	504	97	23	244	NA	NA	NA	NA	NA	NA	NA	0	-0.122651	NA	NA	36.8477	NA	33.1115	0.00166389	1	NA	NA	NA	0.0394	NA	NA	NA	0.0787	NA	NA	NA	0.500635	NA	NA	NA	0.134699	NA	NA
AT1G14760	198.33	133.5	862	862	138	595	267	0	0	7	-0.425158	124.357	26.5753	-0.239855	13	NA	0.518783	-0.119366	NA	0.378413	61	0.42	37.703	0.00348028	2	1	NA	4.703	0.0358	NA	0.0326	0.0032	0.0672	NA	0.0902	0.0961	0.532738	NA	0.1935	0.3609	0.255273	NA	-0.564271
AT1G14770	429	93.67	2221	2221	429	1716	281	189	237	1	-0.473548	42.4767	14.1399	-0.236949	35	NA	2.64575	-0.103107	0.13009	0.353126	47.711	0.48	38.6763	0.00180099	3	NA	NA	4.704	0.072	0.0982	NA	NA	0.1152	0.36	NA	NA	0.625	0.272778	NA	NA	0.139368	0.648803	NA
AT1G14780	313.29	161.67	3163	3163	627	2193	970	30	279	14	-0.394647	164.847	34.4162	-0.188389	0	NA	0.169191	-0.121826	0.300427	0.383481	58.6149	0.48	39.7724	0.00189693	6	NA	NA	4.706	0.0371	0.0274	NA	NA	0.1886	0.3277	NA	NA	0.196713	0.0836131	NA	NA	-0.0931821	0.555408	NA
AT1G14790	951.75	88.33	4072	4072	1107	3807	265	0	356	37	-0.347167	120.253	46.6179	-0.202086	143	NA	2.18297	-0.108635	0.830305	0.260544	50.2198	0.48	40.2259	0.000736739	3	4	NA	4.707	0.0223	0.0325	0.0699	0.0641	0.0946	0.6426	0.1629	0.1454	0.235729	0.0505758	0.0683	0.0581	0.274158	0.237361	0.134699
AT1G14800	144.38	261.71	2987	2987	384	1155	1832	NA	NA	NA	NA	NA	NA	-0.180296	NA	NA	0.316785	-0.120692	NA	NA	53.8695	0.54	37.0271	0.00234349	7	NA	NA	4.71	0.43	NA	NA	NA	2.9638	NA	NA	NA	0.145084	NA	NA	NA	-0.353303	NA	NA
AT1G14810	207.14	137	2272	2272	375	1450	822	62	260	63	1.00789	1065.63	394.847	0.0426312	618	69.1538	51.2202	0.226733	336.149	0.177463	54.1343	0.51	41.2412	0.00264085	6	2	13	4.711	0.0375	0.0214	NA	NA	0.1506	0.2971	NA	NA	0.249004	0.0720296	NA	NA	0.185637	0.715207	NA
AT1G14820	269.2	124.5	1937	1844	239	1346	498	407	219	61	-0.0549757	425.787	121.707	-0.0522804	722	NA	6.7537	-0.0799529	14.3337	0.246822	56.5293	0.54	38.668	0.00309757	4	1	2	4.712	0.0434	0.0248	NA	NA	0.1202	0.2244	NA	NA	0.361065	0.110517	NA	NA	-0.0561159	0.443697	NA
AT1G14830	145.19	128.47	4250	4250	614	2323	1927	200	278	63	0.183547	383.557	183.004	-0.229686	1383	6.66667	13.2552	-0.0353079	104.048	0.143243	53.1427	NA	39.0588	0.00352941	15	2	NA	NA	NA	0.0038	NA	NA	NA	0.2425	NA	NA	NA	0.0156701	NA	NA	NA	0.542687	NA
AT1G14840	220.73	111.5	3543	3543	589	2428	1115	198	460	29	-0.350349	122.093	45.8003	-0.165043	333	NA	12.1925	-0.0316073	16.4865	0.339531	51.5776	0.42	38.6113	0.00310471	10	1	NA	4.715	NA	0.0429	NA	NA	NA	0.2166	NA	NA	NA	0.198061	NA	NA	NA	0.307707	NA
AT1G14850	355.38	162	6564	6564	1464	4620	1944	0	0	63	-0.134964	239.737	101.151	-0.0911026	543	38.4667	5.37846	-0.0847661	125.102	0.184443	52.3479	0.47	41.819	0.00182815	12	2	17	4.717	0.0337	0.0426	NA	NA	0.1158	0.2695	NA	NA	0.291019	0.158071	NA	NA	0.0717993	0.966391	NA
AT1G14860	282	94	1410	1410	176	1128	282	251	346	NA	NA	NA	NA	-0.236949	5	NA	0.291448	-0.121342	NA	NA	44.7097	0.51	36.9504	0.00212766	3	NA	NA	4.721	0.0454	0.0349	0.0102	0.0029	0.0863	0.218	0.2841	0.2317	0.526072	0.160092	1.3383	1.3389	-0.221849	0.146128	-0.433656
AT1G14870	185	136.33	1149	1149	152	740	409	65	216	NA	NA	NA	NA	0.744411	3624	NA	1.14679	-0.1182	24.9528	NA	61	NA	34.0296	0.00261097	3	1	1	NA	0.0544	0.0589	NA	NA	0.2368	0.5546	NA	NA	0.22973	0.106203	NA	NA	0.07684	0	NA
AT1G14890	944	NA	944	944	219	944	0	31	253	52	-0.0362963	520.547	126.507	0.353427	60	NA	16.8785	-0.0656514	3.91947	0.299836	54.7016	0.52	45.5508	0	0	NA	NA	4.726	0.0275	NA	0.0964	0.0787	0.1417	NA	0.0278	0.0131	0.194072	NA	0.7238	1.0798	-0.262277	NA	-1.24481
AT1G14900	512.5	74	1099	1099	204	1025	74	79	331	46	-0.0131628	642.627	132.452	0.935857	4284	274.118	26.2507	0.0134057	164.889	0.323469	53.1234	0.55	44.95	0.000909918	1	4	1	4.726	0.0368	0.1084	0.0586	0.055	0.16	0.3053	0.5153	0.2712	0.23	0.355061	0.0053	0.0446	0.150386	-0.0656788	0.169142
AT1G14910	160.87	111.79	3978	3978	692	2413	1565	118	216	63	-0.158486	187.393	95.1061	-0.0770663	641	41.6875	9.76927	-0.0583525	18.2323	0.153696	55.8362	0.44	40.9502	0.00351936	14	5	9	4.727	NA	0.0254	NA	NA	NA	0.1942	NA	NA	NA	0.130793	NA	NA	NA	-0.39078	NA
AT1G14920	2129	NA	2129	2129	533	2129	0	188	339	62	0.321646	391.483	218.493	-0.00439223	8	58.3636	20.3312	0.00493379	NA	0.120999	49.728	0.55	44.9507	0	0	8	4	4.731	NA	NA	0.0458	0.0459	NA	NA	1.0356	1.1153	NA	NA	0.0032	0.0006	NA	NA	-0.373406
AT1G14930	359.5	103	822	822	155	719	103	49	202	4	-0.0250382	3795.98	129.4	NA	NA	NA	0	-0.121611	411.013	0.943364	58.7425	NA	44.0389	0.00121655	1	2	NA	NA	0.0451	NA	NA	NA	0.1962	NA	NA	NA	0.229867	NA	NA	NA	0.0871502	NA	NA
AT1G14950	422.5	89	934	934	155	845	89	125	252	6	1.69143	10540.3	570.508	NA	NA	NA	0	-0.122517	555.344	0.668996	56.882	NA	41.6488	0.00107066	1	2	NA	NA	0.0132	NA	NA	NA	0.2343	NA	NA	NA	0.056338	NA	NA	NA	0	NA	NA
AT1G14960	344	197	885	885	153	688	197	91	135	9	-0.165395	1509.9	93.3307	-0.0822414	81	NA	0	-0.122565	13.5454	0.616136	48.7877	0.57	42.7119	0.00112994	1	2	NA	4.735	0.0335	NA	NA	NA	0.2766	NA	NA	NA	0.121114	NA	NA	NA	0.291485	NA	NA
AT1G14970	182.5	127.11	2969	2969	562	1825	1144	0	0	8	-0.420535	325.107	27.7633	-0.230848	96	NA	2.75853	-0.108817	0.607071	0.519413	59.2732	0.44	41.7312	0.00303132	9	NA	NA	4.736	0.0128	NA	NA	NA	0.0888	NA	NA	NA	0.144144	NA	NA	NA	0.336943	NA	NA
AT1G14980	230	214	1118	1118	98	690	428	91	302	63	2.36059	1728.22	742.472	0.613624	2981	200.176	98.3755	0.507621	1736.34	0.136267	61	0.62	38.4615	0.00178891	2	5	14	4.738	NA	0.0172	NA	NA	NA	0.3075	NA	NA	NA	0.055935	NA	NA	NA	0.868112	NA
AT1G14990	167	99.75	1234	1234	132	835	399	113	323	58	-0.299783	94.4333	58.795	-0.132358	488	NA	8.41694	-0.0692344	2.63614	0.123793	52.4819	0.54	40.0324	0.00405186	4	NA	NA	4.739	0.032	NA	NA	NA	0.2245	NA	NA	NA	0.142539	NA	NA	NA	-0.440527	NA	NA
AT1G15000	1471	NA	1471	1471	444	1471	0	17	119	43	-0.288884	172.343	61.5959	-0.189447	NA	NA	16.2115	-0.0319894	11.9674	0.278251	59.8514	0.5	49.3542	0	0	3	NA	4.739	0.0387	NA	0.034	0.0434	0.2409	NA	0.2695	0.3373	0.160648	NA	0.0041	0.0032	0.0796779	NA	0.0531678
AT1G15010	536	NA	536	536	142	536	0	8	99	44	-0.134232	640.51	101.339	-0.18814	NA	NA	2.59639	-0.117617	NA	0.36811	49.1427	0.57	42.9104	0	0	2	NA	4.74	0.0436	0.0769	0.0422	0.0297	0.1298	0.2588	0.3637	0.4033	0.335901	0.297141	0.1247	0.1592	-0.221849	0.0687158	-0.367977
AT1G15015	843	NA	843	843	160	843	0	259	101	NA	NA	NA	NA	NA	NA	NA	0	-0.122506	NA	NA	50.6976	NA	32.6216	0	0	NA	NA	NA	0.356	NA	NA	NA	0.7074	NA	NA	NA	0.503251	NA	NA	NA	-0.255273	NA	NA
AT1G15020	174.64	117.8	3127	3124	528	1921	1178	118	216	48	-0.336745	176.373	49.2963	-0.209349	161	NA	6.03109	-0.0852326	2.02817	0.265302	56.0102	0.45	40.4221	0.00351775	10	2	NA	4.741	0.0237	NA	NA	NA	0.1084	NA	NA	NA	0.218635	NA	NA	NA	0.0886375	NA	NA
AT1G15030	274.17	175.2	2521	2521	360	1645	876	366	196	NA	NA	NA	NA	-0.208477	NA	NA	12.7309	-0.0449063	0.765447	NA	55.4228	0.47	38.9925	0.00198334	5	NA	NA	4.743	0.0348	NA	NA	NA	0.1944	NA	NA	NA	0.179012	NA	NA	NA	0.100067	NA	NA
AT1G15040	706.5	90	1503	1503	395	1413	90	74	151	0	-0.503639	17.9	6.40693	-0.222423	25	NA	0.703777	-0.118508	NA	0.47818	57.4276	NA	43.513	0.000665336	1	2	NA	NA	0.0254	NA	0.0549	0.053	0.1756	NA	0.286	0.2811	0.144647	NA	0.0518	0.0496	0.435229	NA	0.07684
AT1G15050	111.6	107.5	988	988	185	558	430	NA	NA	3	-0.485248	113.903	11.1331	NA	NA	NA	0	-0.12112	NA	0.599657	52.8561	NA	40.8907	0.00404858	4	1	NA	NA	0.0428	NA	NA	NA	0.0926	NA	NA	NA	0.462203	NA	NA	NA	0.414973	NA	NA
AT1G15060	255.67	133.38	3368	3368	578	2301	1067	118	446	63	-0.214825	180.317	80.6279	-0.232955	69	NA	7.921	-0.0728622	7.1593	0.184712	54.8668	0.47	41.3302	0.0023753	8	NA	NA	4.745	0.0163	0.0573	NA	NA	0.1149	0.2518	NA	NA	0.141862	0.227562	NA	NA	0.851109	0.064458	NA
AT1G15080	159.38	110.43	2048	2048	290	1275	773	0	197	7	-0.436135	76.18	23.7544	-0.211891	4	NA	4.07211	-0.104585	0.613379	0.321583	52.3863	NA	41.2598	0.00341797	7	1	8	NA	0.0116	NA	NA	NA	0.1624	NA	NA	NA	0.0714286	NA	NA	NA	0.453318	NA	NA
AT1G15100	778	NA	778	778	155	778	0	33	277	51	0.0445153	616.943	147.275	0.241915	1798	114.882	5.21014	-0.0956488	NA	0.320824	56.3963	0.57	43.9589	0	0	4	1	4.749	0.0191	NA	NA	NA	0.1166	NA	NA	NA	0.163808	NA	NA	NA	0.356547	NA	NA
AT1G15110	140.31	111.17	3158	3158	453	1824	1334	0	187	45	-0.168029	263.463	92.6537	-0.102433	0	NA	1.58444	-0.113137	0.382613	0.242346	53.6644	NA	40.3103	0.00411653	12	2	NA	NA	0.0066	0.0142	NA	NA	0.1062	0.1487	NA	NA	0.0621469	0.0954943	NA	NA	0.832181	0.433656	NA
AT1G15120	124	160.4	1546	1546	166	744	802	0	0	63	1.29047	815.497	467.468	0.531335	8	NA	47.812	0.169837	77.1131	0.104664	49.2409	0.58	37.0634	0.00388098	5	3	NA	4.753	0.0075	NA	NA	NA	0.079	NA	NA	NA	0.0949367	NA	NA	NA	0.845098	NA	NA
AT1G15130	352.88	155.86	3914	3914	846	2823	1091	67	215	63	0.16093	417.133	177.191	0.110406	1355	84.7059	17.6583	-0.02545	170.777	0.167749	52.9068	0.52	43.0506	0.00178845	7	NA	19	4.755	0.0167	NA	NA	NA	0.0996	NA	NA	NA	0.167671	NA	NA	NA	0.235859	NA	NA
AT1G15140	259.4	211.75	2144	2144	295	1297	847	212	197	63	0.791382	898.043	339.209	-0.166132	284	21.25	83.9117	0.432158	96.3146	0.183839	52.8092	0.54	41.791	0.00186567	4	1	3	4.756	0.0162	0.05	0.0775	0.0552	0.1516	0.2168	0.063	0.059	0.10686	0.230627	0.1126	0.0504	0.509914	0.0561159	-0.586266
AT1G15150	236.86	97.67	2244	2244	487	1658	586	59	135	NA	NA	NA	NA	NA	NA	NA	0.28289	-0.119062	0.391222	NA	53.9758	NA	44.2068	0.0026738	6	2	NA	NA	0.0557	0.0808	NA	NA	0.1548	0.2635	NA	NA	0.359819	0.306641	NA	NA	-0.113216	-0.477121	NA
AT1G15160	209.14	101.17	2071	2071	487	1464	607	NA	NA	NA	NA	NA	NA	-0.204991	111	NA	2.00232	-0.104442	0.182894	NA	54.0865	NA	43.4573	0.00289715	6	2	NA	NA	0.0457	0.0835	NA	NA	0.1154	0.1552	NA	NA	0.396014	0.538015	NA	NA	0.572364	0.275679	NA
AT1G15170	244.57	103.5	2333	2333	481	1712	621	49	217	19	-0.395858	112.4	34.1051	-0.156638	0	NA	4.3276	-0.100301	1.30834	0.30718	56.4748	0.54	43.1633	0.0025718	6	2	13	4.761	0.0129	0.0517	NA	NA	0.1058	0.2743	NA	NA	0.121928	0.18848	NA	NA	0.965672	0.237361	NA
AT1G15180	306.33	90.8	2318	2318	410	1838	454	0	208	41	-0.213504	377.4	80.9675	-0.134537	10	NA	15.8515	-0.0319059	1.68432	0.368015	55.8329	0.52	43.3563	0.00301984	5	2	NA	4.762	0.027	NA	NA	NA	0.1264	NA	NA	NA	0.213608	NA	NA	NA	-0.0745363	NA	NA
AT1G15190	1150	NA	1150	1150	248	1150	0	222	181	1	-0.511077	63.0567	4.49556	-0.236949	10	NA	0.270603	-0.120738	NA	0.775662	46.0016	0.63	46.1739	0	0	NA	NA	4.763	0.0227	NA	0.1372	0.13	0.1551	NA	0.261	0.1643	0.146357	NA	0.2482	0.3471	0.378635	NA	0.0310342
AT1G15200	159.73	112.8	2885	2885	470	1757	1128	167	177	62	-0.219655	156.24	79.3868	-0.0512998	701	NA	19.3331	0.0182648	55.8585	0.160224	50.3886	0.46	40.1386	0.00485269	10	NA	16	4.764	0.0266	0.0279	NA	NA	0.1096	0.3221	NA	NA	0.242701	0.0866191	NA	NA	-0.108617	0.260913	NA
AT1G15210	503.67	86.62	5226	5226	1442	4533	693	0	0	11	-0.194302	922.07	85.902	0.00115428	534	59.6364	0.540941	-0.12054	15.6665	0.532753	50.5854	0.53	41.8485	0.00153081	8	1	91	4.765	0.0064	NA	NA	NA	0.1552	NA	NA	NA	0.0412371	NA	NA	NA	0.0632061	NA	NA
AT1G15215	121	112.25	1987	1987	258	1089	898	31	281	NA	NA	NA	NA	-0.207805	NA	NA	2.6744	-0.104848	0.965016	NA	55.4113	NA	37.997	0.00503271	8	NA	NA	NA	0.0423	0.021	NA	NA	0.1304	0.25	NA	NA	0.324387	0.084	NA	NA	-0.845098	0.552842	NA
AT1G15220	300.5	97	1510	1493	159	1202	291	0	442	0	-0.449531	37.31	20.3119	-0.230412	28	NA	3.20628	-0.100855	1.04893	0.213133	50.4167	0.52	43.245	0.00198675	3	2	2	4.769	0.0167	0.0321	NA	NA	0.0961	0.2283	NA	NA	0.173777	0.140604	NA	NA	0.356547	0.794542	NA
AT1G15230	1030	NA	1030	1030	155	1030	0	31	531	60	-0.235493	314.293	75.3165	-0.0547317	707	NA	13.4457	-0.0464053	348.745	0.283849	51.5654	0.45	44.0777	0	0	NA	NA	4.77	0.0807	0.1192	NA	NA	0.2753	0.1485	NA	NA	0.293135	0.802694	NA	NA	0	-0.320335	NA
AT1G15240	249.57	127.77	5155	5155	1012	3494	1661	349	106	NA	NA	NA	NA	-0.223875	4	NA	6.11011	-0.0874479	19.8549	NA	53.5873	0.44	40.6402	0.00271581	13	1	21	4.77	0.0363	NA	NA	NA	0.1216	NA	NA	NA	0.29852	NA	NA	NA	-0.0523091	NA	NA
AT1G15260	814	NA	814	814	178	814	0	74	203	47	0.101076	1796.21	161.81	0.281286	13	NA	49.7763	0.203484	NA	0.427879	55.9193	0.53	42.629	0	0	NA	NA	4.773	0.0153	NA	0.1032	0.0999	0.1151	NA	0.1724	0.1716	0.132928	NA	0.1145	0.1019	-0.722293	NA	-0.967815
AT1G15280	209.45	213.5	4439	4439	584	2304	2135	0	0	63	-0.240419	123.14	74.0506	-0.00443884	7	58.3529	13.6012	-0.0462275	78.8066	0.127698	51.5681	0.44	39.6936	0.00247804	10	NA	NA	4.774	0.0607	NA	NA	NA	0.0971	NA	NA	NA	0.625129	NA	NA	NA	-0.686978	NA	NA
AT1G15290	245	137.6	7897	7897	1608	5145	2752	0	281	53	0.0548169	339.073	149.922	-0.0300739	831	52.4706	27.281	0.0243625	5.56894	0.226069	52.5294	0.45	39.7873	0.00253261	20	NA	NA	4.776	0.0415	NA	NA	NA	0.1028	NA	NA	NA	0.403696	NA	NA	NA	0.129562	NA	NA
AT1G15310	189.44	166.88	3040	3040	479	1705	1335	111	154	31	-0.320039	247.65	53.5895	-0.160852	292	NA	0.90498	-0.113218	2.30424	0.326602	55.5837	0.49	39.5724	0.00263158	8	2	6	4.78	NA	0.0343	NA	NA	NA	0.1863	NA	NA	NA	0.184112	NA	NA	NA	0.497806	NA
AT1G15320	281.75	230.67	1819	1819	289	1127	692	45	212	0	-0.495655	35.73	8.45868	NA	NA	NA	0.0614985	-0.122282	NA	0.459948	58.3335	NA	41.3964	0.00164926	3	NA	NA	NA	NA	NA	0.0421	0.0059	NA	NA	0.0243	0.0008	NA	NA	1.1841	0.1128	NA	NA	-0.862472
AT1G15330	592	73	1257	1257	352	1184	73	22	103	10	-0.197552	1204.63	85.0669	NA	NA	NA	0.0889725	-0.122376	28.1362	0.501186	53.9791	0.54	45.4256	0.000795545	1	NA	NA	4.783	0.0175	NA	0.0375	0.0358	0.1774	NA	0.2266	0.1788	0.0986471	NA	0.0449	0.0565	0.54636	NA	0.457377
AT1G15340	794	425	2013	2013	384	1588	425	215	218	62	0.287426	774.617	209.699	0.285384	1734	NA	57.2476	0.28006	849.712	0.249869	51.0642	0.57	42.5733	0.000993542	1	NA	NA	4.783	0.0372	NA	NA	NA	0.1599	NA	NA	NA	0.232645	NA	NA	NA	0.0917704	NA	NA
AT1G15350	163.17	127.8	1618	1618	154	979	639	0	221	52	0.0148949	3357.65	139.663	-0.134537	397	28.5	4.63813	-0.086083	4.85276	0.480557	56.9613	NA	39.6786	0.00432633	5	NA	NA	NA	0.0383	NA	NA	NA	0.1022	NA	NA	NA	0.374755	NA	NA	NA	-0.477121	NA	NA
AT1G15360	419	298	1136	1136	199	838	298	71	167	7	-0.376562	1192.35	39.0638	-0.248934	9	NA	0	-0.122564	NA	0.772479	57.188	NA	40.0528	0.000880282	1	6	NA	NA	0.028	NA	0.025	0.0159	0.136	NA	0.2816	0.2266	0.205882	NA	0.1075	0.1115	0.461398	NA	0.119186
AT1G15370	183.5	265.67	1531	1531	147	734	797	88	202	63	0.741787	634.557	326.463	0.0627252	28	NA	16.7551	-0.0204127	1.32262	0.114013	49.5633	0.47	39.1901	0.0019595	3	1	NA	4.788	NA	0.0161	NA	NA	NA	0.1107	NA	NA	NA	0.145438	NA	NA	NA	0.385351	NA
AT1G15380	327.67	404	1791	1791	174	983	808	210	248	25	0.169716	1540.4	179.449	0.695143	11	NA	0.0556745	-0.122181	NA	0.509129	61	0.44	35.7901	0.00167504	2	1	NA	4.789	0.0108	0.0483	0.0611	0.0554	0.1116	0.2595	0.2219	0.2244	0.0967742	0.186127	0.0961	0.0781	0.169142	0.221849	0.255273
AT1G15385	510	NA	510	510	73	510	0	68	220	NA	NA	NA	NA	-0.241307	12	NA	0	-0.122552	NA	NA	46.9807	NA	34.7059	0	0	NA	NA	NA	0.0453	NA	NA	NA	0.3005	NA	NA	NA	0.150749	NA	NA	NA	0.0543577	NA	NA
AT1G15390	335.33	81.5	1169	1169	269	1006	163	24	172	59	-0.131277	291.92	102.099	-0.167803	4	20.8667	27.3071	0.0413187	60.7495	0.216504	58.0497	0.48	42.1728	0.00171086	2	3	5	4.791	0.0135	0.0359	0.0614	0.0565	0.0989	0.2487	0.1719	0.1459	0.136502	0.144351	0.0006	0.0207	0.703038	0.308999	0.327823
AT1G15400	351	354	1130	1056	145	702	354	58	206	62	0.26801	595.647	204.71	0.0668268	1276	NA	10.0945	-0.0434127	144.654	0.209933	50.2695	0.44	41.1504	0.00176991	1	NA	NA	4.791	0.0101	0.0413	0.0611	0.0579	0.1323	0.3598	0.4496	0.385	0.0763416	0.114786	0.0681	0.0761	0.763428	0.477121	0.845098
AT1G15410	768.67	149	2604	2604	330	2306	298	0	246	58	-0.227589	259.55	77.3479	-0.180918	NA	NA	7.15505	-0.086437	0.576842	0.255525	56.9753	0.42	40.553	0.000768049	2	2	NA	4.793	0.0197	NA	0.0488	0.0487	0.0885	NA	0.1911	0.2065	0.222599	NA	0.0493	0.0382	0.423953	NA	0.102662
AT1G15415	160	95.5	671	671	96	480	191	0	0	NA	NA	NA	NA	NA	112	NA	1.90824	-0.114784	20.2397	NA	45.8931	NA	37.5559	0.00298063	2	NA	NA	NA	0.0171	NA	0.0515	0.0575	0.1188	NA	0.1166	0.0707	0.143939	NA	0.1432	0.6452	0.268845	NA	0.477121
AT1G15420	158.86	111	1778	1778	278	1112	666	94	181	59	-0.0971925	277.56	110.858	-0.09288	593	NA	12.7273	-0.0268946	75.8812	0.195815	51.5729	NA	39.5951	0.00337458	6	NA	26	NA	0.0205	0.0367	NA	NA	0.2049	0.193	NA	NA	0.100049	0.190155	NA	NA	0.394147	0.116506	NA
AT1G15430	568	560	1696	1696	259	1136	560	0	222	63	0.0897728	2090.83	158.905	-0.173256	NA	NA	2.71578	-0.101221	0.167415	0.409095	56.5163	0.52	41.6863	0.000589623	1	NA	NA	4.795	0.0236	0.0548	0.0712	0.0661	0.3007	0.5283	0.3554	0.1987	0.0784835	0.103729	0.0529	0.1003	0.207838	0.328468	-0.0725507
AT1G15440	407.86	99.83	3454	3454	900	2855	599	54	98	59	-0.122039	246.767	104.472	-0.137998	441	NA	10.248	-0.0366154	45.0443	0.1897	56.3557	0.51	43.6016	0.00202664	6	NA	209	4.795	0.0237	NA	NA	NA	0.1391	NA	NA	NA	0.170381	NA	NA	NA	-0.299509	NA	NA
AT1G15460	180.92	145.17	4094	4094	683	2352	1742	0	195	5	-0.394018	599.437	34.5779	-0.128	155	NA	0	-0.122456	0.549713	0.530052	54.9197	0.46	39.3503	0.00293112	12	1	2	4.797	0.015	0.0366	NA	NA	0.118	0.2131	NA	NA	0.127119	0.17175	NA	NA	-0.142187	0.244054	NA
AT1G15470	177	134.43	2357	2357	333	1416	941	0	167	63	-0.0503735	1676.31	122.89	-0.221102	29	NA	6.93245	-0.0735202	6.13099	0.407193	53.4505	0.41	39.9661	0.00296988	7	NA	3	4.799	0.0056	0.0353	NA	NA	0.0865	0.2326	NA	NA	0.0647399	0.151763	NA	NA	-0.146128	-0.690877	NA
AT1G15480	520.25	167.67	2584	2584	594	2081	503	0	172	8	-0.451189	74.7267	19.8859	-0.158506	19	NA	6.45648	-0.08115	33.3575	0.414185	56.3125	0.49	42.0666	0.00116099	3	NA	NA	4.8	0.0433	NA	0.0804	0.0785	0.0883	NA	0.1655	0.1638	0.490374	NA	0.0032	0.0074	0.0895243	NA	0.0284885
AT1G15490	380.57	102.83	3281	3281	648	2664	617	473	244	26	-0.368367	289.47	41.17	-0.21298	126	NA	2.57638	-0.105376	NA	0.390299	53.2856	0.5	43.0052	0.00182871	6	NA	NA	4.801	0.0182	0.0305	NA	NA	0.0921	0.2429	NA	NA	0.197611	0.125566	NA	NA	0.314674	0.127062	NA
AT1G15500	435.8	101.5	2585	2585	618	2179	406	136	186	NA	NA	NA	NA	0.641053	21	206.471	76.9905	0.500713	194.982	NA	51.3085	0.52	43.1721	0.00154739	4	1	NA	4.803	0.0116	0.0225	NA	NA	0.1149	0.2023	NA	NA	0.100957	0.111221	NA	NA	-0.10095	-0.17107	NA
AT1G15510	2601	NA	2601	2601	866	2601	0	NA	NA	7	-0.431518	64.3	24.9411	-0.242615	NA	NA	8.70925	-0.0616705	0.0633236	0.27056	51.2708	0.46	42.3299	0	0	5	NA	4.804	NA	NA	0.011	0.0101	NA	NA	0.1717	0.1724	NA	NA	0.0756	0.0793	NA	NA	0.423079
AT1G15520	207.18	91	6469	6469	1423	4558	1911	151	135	13	-0.397975	254.657	33.561	-0.235497	16	NA	1.20234	-0.115899	0.430683	0.437981	51.0876	NA	40.8719	0.00324625	21	3	6	NA	0.0104	0.0125	NA	NA	0.1229	0.2892	NA	NA	0.0846216	0.0432227	NA	NA	-0.151861	0.779263	NA
AT1G15540	321	78	1119	1119	320	963	156	NA	NA	NA	NA	NA	NA	NA	NA	NA	0	-0.122621	NA	NA	56.3032	0.54	43.2529	0.00178731	2	3	NA	4.81	0.0396	0.0424	NA	NA	0.134	0.2906	NA	NA	0.295522	0.145905	NA	NA	0.0777597	0.783981	NA
AT1G15550	628	433	1689	1689	358	1256	433	88	91	32	-0.297147	171.727	59.4723	-0.223875	51	NA	6.22003	-0.0767724	NA	0.308965	53.3666	0.53	42.3919	0.000592066	1	4	2	4.811	0.0243	NA	0.0303	0.0278	0.1406	NA	0.1436	0.1486	0.172831	NA	0.0166	0.0034	0.270647	NA	0.102662
AT1G15570	171.45	165.5	3541	3541	450	1886	1655	0	331	24	-0.379295	114.203	38.3615	-0.129538	6	NA	6.16704	-0.0832895	NA	0.294403	53.2089	0.53	38.6049	0.00282406	10	2	1	4.818	0.0208	NA	NA	NA	0.0901	NA	NA	NA	0.230855	NA	NA	NA	0.179787	NA	NA
AT1G15580	209.33	102.5	833	833	163	628	205	37	99	0	-0.501108	20.85	7.05735	0.0405081	412	NA	0.761496	-0.112661	0.749102	0.485637	49.292	0.4	36.3745	0.00240096	2	1	NA	4.819	0.0275	0.0613	0.0348	0.0517	0.1231	0.3028	0.2169	0.3399	0.223396	0.202444	0.033	0.0444	0.15261	0.128667	-0.0725507
AT1G15590	220	139	1374	1367	179	880	417	0	0	0	-0.510525	10.1967	4.63741	NA	NA	NA	0	-0.122621	0.278582	0.49357	46.1109	NA	35.9534	0.00291121	3	NA	NA	NA	0.0773	NA	NA	NA	0.1133	NA	NA	NA	0.682259	NA	NA	NA	-0.0871502	NA	NA
AT1G15600	415.33	88	1422	1422	220	1246	176	0	0	0	-0.460484	35.3667	17.4972	NA	NA	NA	0	-0.122651	NA	0.312262	50.3201	NA	34.3882	0.00140647	2	NA	NA	NA	0.078	NA	NA	NA	0.1537	NA	NA	NA	0.507482	NA	NA	NA	-0.049999	NA	NA
AT1G15610	333.67	91	1183	1183	234	1001	182	116	180	NA	NA	NA	NA	-0.219517	NA	NA	0	-0.123002	NA	NA	54.1387	0.41	38.377	0.00253593	2	NA	NA	4.821	0.1715	NA	NA	NA	0.1438	NA	NA	NA	1.19263	NA	NA	NA	-0.282378	NA	NA
AT1G15620	295.33	93	1072	1072	245	886	186	49	99	NA	NA	NA	NA	-0.161411	NA	NA	0.104313	-0.122372	1.25153	NA	51.6333	0.47	37.8731	0.00186567	2	NA	NA	4.822	0.1338	NA	NA	NA	0.1471	NA	NA	NA	0.909585	NA	NA	NA	-0.104533	NA	NA
AT1G15630	357.67	81	1235	1235	262	1073	162	195	89	NA	NA	NA	NA	0.0259815	NA	NA	0	-0.122447	NA	NA	53.0392	0.39	37.7328	0.00161943	2	NA	NA	4.823	0.2404	NA	NA	NA	0.1405	NA	NA	NA	1.71103	NA	NA	NA	-0.212608	NA	NA
AT1G15660	215.91	171	4085	4085	705	2375	1710	60	197	49	-0.243719	241.607	73.2025	-0.176906	5	18.7778	5.77358	-0.0817649	2.53005	0.261863	54.2833	0.43	39.2411	0.00244798	10	NA	NA	4.825	0.0603	0.0962	NA	NA	0.0912	0.382	NA	NA	0.661184	0.251832	NA	NA	0.251163	0.51663	NA
AT1G15670	1539	NA	1539	1539	359	1539	0	167	292	58	0.717449	1850.4	320.209	0.522875	6	179.353	3.61356	-0.105542	0.327166	0.32376	58.7906	0.48	44.3145	0	0	NA	NA	4.828	0.0415	NA	0.0572	0.0446	0.1006	NA	0.2447	0.2451	0.412525	NA	0.059	0.0937	0.120363	NA	-0.161851
AT1G15680	1233	NA	1233	1233	410	1233	0	NA	NA	NA	NA	NA	NA	NA	NA	NA	0	-0.122651	NA	NA	58.0527	NA	44.9311	0	0	NA	NA	NA	0.0675	NA	NA	NA	0.0992	NA	NA	NA	0.680444	NA	NA	NA	-0.00224515	NA	NA
AT1G15690	346.5	108.29	3744	3744	770	2772	758	125	334	63	6.85421	3643.68	1897.27	4.22766	1059	1029.47	298.683	1.84563	1869.85	0.0885128	47.2274	0.64	42.6282	0.00213675	7	4	NA	4.832	0.0023	0.0038	NA	NA	0.1873	0.2768	NA	NA	0.0122798	0.0137283	NA	NA	-0.109144	0.613959	NA
AT1G15700	1250	NA	1250	1250	386	1250	0	29	60	NA	NA	NA	NA	-0.194731	206	NA	5.06692	-0.0940817	1.26002	NA	49.4941	0.44	43.36	0	0	4	4	4.833	0.0152	0.0199	0.0301	0.0283	0.1472	0.2257	0.2852	0.2524	0.103261	0.0881701	0.0092	0.0131	-0.0824102	-0.109144	0.0527064
AT1G15710	1329	NA	1329	1329	358	1329	0	147	105	63	-0.0926897	195.58	112.015	-0.187559	18	16.3333	21.0507	0.0389094	17.9264	0.141337	52.6465	0.54	44.319	0	0	2	5	4.834	0.0124	NA	0.0296	0.0268	0.1886	NA	0.3462	0.287	0.0657476	NA	0.0199	0.0228	0.00787857	NA	-0.109144
AT1G15720	1462	NA	1462	1462	390	1462	0	113	176	6	-0.439979	70.7533	22.7667	-0.204576	0	NA	1.36218	-0.107385	0.0589093	0.312964	53.1373	0.45	43.9124	0	0	3	NA	4.834	0.0436	NA	0.1224	0.1122	0.1501	NA	0.4297	0.3673	0.290473	NA	0.003	0.012	0.103896	NA	-0.348289
AT1G15730	153.1	117.33	2587	2587	448	1531	1056	50	134	57	0.166835	458.493	178.709	-0.159595	349	NA	32.2091	0.0329768	12.6988	0.19845	58.9537	0.52	40.4716	0.00347893	9	NA	1	4.835	0.0364	0.0293	NA	NA	0.1496	0.2164	NA	NA	0.243316	0.135397	NA	NA	0.552842	0.294399	NA
AT1G15740	143.44	114.47	4012	4012	585	2295	1717	0	375	63	0.741912	1082.55	326.495	0.0506767	15	71	8.46651	-0.076829	0.110304	0.20709	54.3204	NA	38.2851	0.00373878	15	NA	1	NA	0.0085	0.0111	NA	NA	0.0976	0.2689	NA	NA	0.0870902	0.0412793	NA	NA	0.718814	1.73719	NA
AT1G15750	186.45	89.43	6217	6217	1131	4102	1878	437	269	63	0.718254	573.39	320.416	0.643617	3464	207.059	13.7776	-0.0427565	37.4772	0.123016	53.5087	0.5	39.6976	0.00386038	21	2	1	4.838	0.0019	0.0104	NA	NA	0.0894	0.2623	NA	NA	0.0212528	0.0396493	NA	NA	1.43039	1.04408	NA
AT1G15757	126	83	335	335	83	252	83	NA	NA	NA	NA	NA	NA	NA	NA	NA	0	-0.122651	NA	NA	61	NA	33.4328	0.00298507	1	NA	NA	NA	0.0894	NA	NA	NA	0.0788	NA	NA	NA	1.13452	NA	NA	NA	-0.586266	NA	NA
AT1G15760	609	NA	609	609	202	609	0	NA	NA	NA	NA	NA	NA	-0.208821	NA	NA	1.36824	-0.113985	NA	NA	48.9254	0.55	46.798	0	0	NA	NA	4.842	0.0368	NA	0.0493	0.0464	0.096	NA	0.2964	0.2875	0.383333	NA	0.0665	0.0696	0.199209	NA	0.0917704
AT1G15770	315.67	221	1389	1389	293	947	442	0	0	NA	NA	NA	NA	NA	NA	NA	0.080523	-0.122551	0.275447	NA	54.8787	NA	40.3168	0.00143988	2	NA	NA	NA	0.1018	NA	NA	NA	0.0776	NA	NA	NA	1.31186	NA	NA	NA	-0.155753	NA	NA
AT1G15780	361.5	172	6230	6230	1335	4338	1892	0	263	63	-0.0889757	254.3	112.969	-0.049813	752	47.9412	10.1666	-0.0605149	5.45047	0.166449	52.9693	0.47	41.8941	0.00176565	11	NA	65	4.844	0.0138	NA	NA	NA	0.1036	NA	NA	NA	0.133205	NA	NA	NA	0.360051	NA	NA
AT1G15790	127	157.67	1835	1835	179	889	946	0	224	8	-0.434021	125.453	24.2977	NA	NA	NA	2.69832	-0.115626	65.7271	0.417487	49.4896	NA	35.3134	0.00381471	6	NA	NA	NA	0.0827	NA	NA	NA	0.1899	NA	NA	NA	0.435492	NA	NA	NA	-0.459747	NA	NA
AT1G15800	213.4	384	2603	2603	207	1067	1536	100	343	13	-0.393239	122.26	34.7782	-0.164915	361	NA	1.1858	-0.114463	NA	0.300591	54.5756	0.53	41.1064	0.00153669	4	NA	NA	4.848	0.0304	NA	NA	NA	0.1084	NA	NA	NA	0.280443	NA	NA	NA	0.0362122	NA	NA
AT1G15810	326.2	129	2147	2147	419	1631	516	78	293	63	-0.203356	171.043	83.5754	0.747679	43	230.938	27.8346	0.0802994	5.10312	0.156226	58.0171	0.47	42.2916	0.00186306	4	3	13	4.849	0.0695	NA	NA	NA	0.0834	NA	NA	NA	0.833333	NA	NA	NA	-0.169689	NA	NA
AT1G15820	591.5	215	1398	1398	258	1183	215	183	223	59	7.55485	4926.7	2077.32	3.86553	12941	946.375	2267.76	14.7236	741.848	0.190578	52.8874	0.57	46.7811	0.000715308	1	3	NA	4.85	0.021	0.0297	0.013	0.0075	0.1224	0.3434	0.174	0.2544	0.171569	0.0864881	0.0173	0.0489	0.291485	0.502675	0
AT1G15840	461.5	20	943	943	126	923	20	291	251	1	-0.468836	45.9333	15.3508	NA	NA	NA	0	-0.122502	NA	0.334194	47.3921	NA	50.9014	0.00106045	1	NA	NA	NA	0.0412	NA	NA	NA	0.0929	NA	NA	NA	0.443488	NA	NA	NA	0.92709	NA	NA
AT1G15850	105.75	140.33	844	844	140	423	421	NA	NA	0	-0.49223	25.8833	9.33899	NA	NA	NA	0	-0.122651	1.32289	0.409188	58.7845	NA	40.4028	0.0035545	3	NA	2	NA	0.0328	0.029	NA	NA	0.2335	0.3569	NA	NA	0.140471	0.0812553	NA	NA	0.662758	0.276206	NA
AT1G15860	131.33	125.38	2238	2238	227	1182	1003	217	281	62	-0.230787	131.917	76.526	-0.0915982	17	NA	8.47686	-0.0501721	10.2703	0.136229	60.7445	NA	35.1653	0.00446828	8	NA	NA	NA	NA	0.0074	NA	NA	NA	0.1361	NA	NA	NA	0.0543718	NA	NA	NA	0.564271	NA
AT1G15870	327.33	182	1346	1346	242	982	364	69	184	0	-0.476435	36.7767	13.398	-0.234044	NA	NA	1.90399	-0.08574	8.36628	0.328289	44.9687	NA	38.0386	0.00148588	2	NA	24	NA	0.0488	0.0183	NA	NA	0.1856	0.1315	NA	NA	0.262931	0.139163	NA	NA	-0.143091	0.421005	NA
AT1G15880	219.8	175	1799	1799	223	1099	700	244	183	63	0.358141	2705	227.872	-0.137905	296	NA	9.52493	-0.0702595	8.45443	0.347837	48.622	0.47	39.9666	0.00222346	4	3	11	4.854	0.0088	0.0238	NA	NA	0.1207	0.2076	NA	NA	0.072908	0.114644	NA	NA	0.278287	-0.287528	NA
AT1G15890	2907	NA	2907	2907	851	2907	0	89	262	2	-0.464717	53.6033	16.4094	-0.232591	NA	NA	0.69367	-0.116812	0.0406233	0.407421	52.2821	0.4	40.0757	0	0	4	NA	4.855	NA	NA	0.0369	0.0577	NA	NA	0.0332	0.0226	NA	NA	0.1067	0.1412	NA	NA	-0.301734
AT1G15900	342	NA	342	342	113	342	0	NA	NA	0	-0.49726	15.6333	8.04624	NA	NA	NA	0.617189	-0.0969735	NA	0.365581	57.2604	NA	51.462	0	0	NA	NA	NA	0.0516	NA	0.017	0.0005	0.0894	NA	0.1293	0.0822	0.577181	NA	0.2573	0.2659	0.131784	NA	0.804032
AT1G15910	350.43	222.83	3790	3790	634	2453	1337	0	402	NA	NA	NA	NA	-0.236078	NA	NA	2.85821	-0.0941037	41.4211	NA	54.4637	NA	39.9736	0.00158311	6	NA	NA	NA	0.0908	NA	NA	NA	0.1987	NA	NA	NA	0.45697	NA	NA	NA	-1.07639	NA	NA
AT1G15920	814.5	132	1761	1761	286	1629	132	0	327	63	0.348761	3161.33	225.461	-0.235206	26	NA	5.77529	-0.0828549	NA	0.373311	59.9367	0.52	39.1823	0.000567859	1	2	82	4.859	0.0775	NA	NA	NA	0.2272	NA	NA	NA	0.341109	NA	NA	NA	-0.546757	NA	NA
AT1G15930	165	197.5	1615	1615	144	825	790	0	273	63	5.17302	2751.24	1465.23	2.19018	45	NA	77.2381	0.435976	1174.35	0.112761	46.3406	NA	38.5759	0.00247678	4	6	3	NA	0.0335	NA	0.0254	0.0125	0.2048	NA	0.0174	0.1292	0.163574	NA	0.1148	0.0888	-0.156786	NA	-0.268845
AT1G15950	280.2	506.5	3427	3427	344	1401	2026	101	265	NA	NA	NA	NA	0.0329543	23	66.9333	30.9897	0.0421886	74.9531	NA	56.7509	0.54	36.2124	0.001459	4	4	NA	4.862	0.0118	0.0162	NA	NA	0.1249	0.2924	NA	NA	0.0944756	0.0554036	NA	NA	0.153918	0.0912329	NA
AT1G15960	164.38	106.75	3418	3418	527	2137	1281	16	537	24	-0.315749	429.71	54.6919	-0.230957	41	NA	13.5599	-0.0565222	0.135149	0.423272	50.8194	NA	37.5951	0.00351083	12	1	22	NA	0.0251	0.0187	NA	NA	0.1005	0.1893	NA	NA	0.249751	0.098785	NA	NA	0.0942699	-0.151649	NA
AT1G15970	331.6	223	2550	2550	352	1658	892	374	225	NA	NA	NA	NA	-0.160852	263	22.4615	4.8475	-0.0878379	1.08279	NA	56.2231	0.5	38.9412	0.00156863	4	1	NA	4.865	0.0226	0.0547	NA	NA	0.1089	0.1857	NA	NA	0.20753	0.294561	NA	NA	-0.487163	0.109144	NA
AT1G15980	223.71	83.33	2066	2066	461	1566	500	16	164	48	1.28184	1222.44	465.248	0.182421	17	NA	130.663	0.639648	27.0266	0.266849	55.2961	0.43	40.4163	0.00290416	6	3	NA	4.866	0.0192	0.0273	NA	NA	0.1157	0.241	NA	NA	0.165946	0.113278	NA	NA	0.541104	0.437613	NA
AT1G15990	426	84.75	2469	2469	709	2130	339	NA	NA	NA	NA	NA	NA	-0.236949	5	NA	0.32806	-0.120237	0.168625	NA	50.2629	NA	40.9478	0.00162009	4	1	NA	NA	0.008	NA	NA	NA	0.1634	NA	NA	NA	0.0489596	NA	NA	NA	0.711651	NA	NA
AT1G16000	257	313	827	827	86	514	313	43	210	60	-0.0670948	291.603	118.592	-0.151969	1	NA	20.0011	0.0312947	12.548	0.193457	46.3341	0.55	38.2104	0.00120919	1	NA	NA	4.868	0.0167	0.0475	0.1025	0.1134	0.035	0.1104	0.1524	0.1481	0.477143	0.430254	0.339	0.2575	0.69897	-0.134699	-0.69897
AT1G16010	305.5	103	2351	2351	442	1833	515	0	89	63	0.166523	303.66	178.629	-0.154148	285	24	12.7655	-0.0368445	0.689966	0.106701	51.1593	0.52	41.3016	0.00297746	5	2	2	4.868	0.005	0.0124	NA	NA	0.1665	0.3392	NA	NA	0.03003	0.0365566	NA	NA	0.168122	-0.0576068	NA
AT1G16020	210.5	121	3194	3194	515	2105	1089	0	340	63	-0.194956	190.957	85.734	-0.169401	NA	NA	6.61063	-0.0739634	1.47165	0.174415	52.7326	0.43	39.8247	0.00313087	9	NA	NA	4.869	0.0227	0.0497	NA	NA	0.1005	0.2149	NA	NA	0.225871	0.23127	NA	NA	0.21011	0.453689	NA
AT1G16022	236	92	564	564	122	472	92	0	0	NA	NA	NA	NA	NA	NA	NA	0.727846	-0.115727	NA	NA	57.0961	NA	43.9716	0.00177305	1	NA	NA	NA	0.055	0.0734	0.0307	0.0568	0.1224	0.1831	0.0772	0.0534	0.449346	0.400874	0.283	0.0301	-0.221849	-0.16481	-0.330993
AT1G16030	2330	NA	2330	2330	646	2330	0	209	180	11	-0.189779	1792.49	87.0644	-0.0873257	118	NA	1.8007	-0.107169	167.066	0.520414	52.1477	0.54	45.3219	0	0	5	101	4.871	NA	NA	0.0107	0.0145	NA	NA	0.3806	0.2416	NA	NA	0.0161	0.0019	NA	NA	0.686821
AT1G16040	106	147	1877	1877	226	848	1029	12	155	1	-0.444679	96.3667	32.2337	-0.137533	NA	NA	2.57323	-0.104662	NA	0.23727	55.674	NA	37.0272	0.00372936	7	3	1	NA	0.1198	NA	NA	NA	0.1325	NA	NA	NA	0.904151	NA	NA	NA	-0.687232	NA	NA
AT1G16060	152.5	287	3229	3229	345	1220	2009	56	126	32	-0.257596	595.457	69.6364	-0.138169	NA	NA	1.54961	-0.10947	NA	0.399933	59.0939	0.44	33.9114	0.00216785	7	7	NA	4.873	0.0224	0.0548	0.0956	0.0369	0.1197	0.2428	0.0289	0.0391	0.187135	0.2257	0.4583	1.9968	0.0143582	-0.165872	-0.845098
AT1G16070	148.78	85.5	2024	2024	398	1339	684	117	25	10	-0.399792	217.797	33.0941	-0.212254	32	NA	1.09468	-0.114929	NA	0.428694	53.08	0.46	40.0692	0.00444664	8	3	NA	4.874	0.0257	0.0214	NA	NA	0.1637	0.2587	NA	NA	0.156995	0.0827213	NA	NA	0.694911	0.130078	NA
AT1G16080	257	106.5	1711	1711	313	1285	426	77	266	60	0.268651	502.96	204.874	0.114252	8	NA	87.0103	0.38994	82.8297	0.227904	48.3059	0.49	41.2624	0.00233781	4	NA	NA	4.875	0.0059	0.0447	NA	NA	0.0761	0.185	NA	NA	0.0775296	0.241622	NA	NA	1.2888	0.167491	NA
AT1G16090	262	63.5	1564	1564	317	1310	254	0	0	0	-0.475739	39.3233	13.5768	-0.22097	15	NA	1.57502	-0.110647	NA	0.33644	56.4467	0.44	42.3274	0.00255754	4	NA	NA	4.876	0.0675	NA	NA	NA	0.0969	NA	NA	NA	0.696594	NA	NA	NA	0.606755	NA	NA
AT1G16110	786	80.5	2519	2519	642	2358	161	8	421	NA	NA	NA	NA	-0.24276	NA	NA	2.22858	-0.108627	NA	NA	56.0877	0.44	41.8023	0.000793966	2	3	NA	4.877	0.0461	NA	NA	NA	0.136	NA	NA	NA	0.338971	NA	NA	NA	0.0810333	NA	NA
AT1G16120	731	76	2345	2345	730	2193	152	NA	NA	NA	NA	NA	NA	-0.236949	NA	NA	0	-0.122636	NA	NA	57.6799	0.45	42.8998	0.000852878	2	3	NA	4.878	0.106	NA	NA	NA	0.5098	NA	NA	NA	0.207925	NA	NA	NA	0.0939628	NA	NA
AT1G16160	712	80.5	2297	2297	711	2136	161	NA	NA	0	-0.497328	19.1433	8.02889	-0.228233	NA	NA	0	-0.122629	NA	0.33536	56.246	0.45	43.7527	0.000870701	2	3	NA	4.883	0.0302	NA	0.0574	0.0487	0.1252	NA	0.2135	0.2108	0.241214	NA	0.0705	0.0475	0.134699	NA	0.0934217
AT1G16170	348.5	393	1090	1090	92	697	393	0	142	63	0.117775	805.947	166.101	-0.20684	122	NA	5.42193	-0.0718882	0.770726	0.267265	46.104	0.51	38.0734	0.000917431	1	NA	NA	4.884	0.0199	NA	NA	NA	0.1769	NA	NA	NA	0.112493	NA	NA	NA	0.407485	NA	NA
AT1G16180	231.57	142.5	2476	2476	412	1621	855	0	232	63	3.24823	1872.21	970.582	0.496215	18	173.235	33.3039	0.0782536	6.09215	0.109863	47.7842	0.58	39.378	0.00282714	6	NA	1	4.885	0.0043	0.0195	NA	NA	0.1419	0.2042	NA	NA	0.030303	0.0954946	NA	NA	0.774691	0.575029	NA
AT1G16190	119.42	138.09	2952	2952	368	1433	1519	115	211	27	-0.370369	72.3667	40.6553	-0.189302	NA	NA	6.74367	-0.0819398	48.7202	0.17497	50.114	0.44	39.3293	0.00372629	11	4	69	4.886	0.0207	0.0182	NA	NA	0.2527	0.1767	NA	NA	0.0819153	0.102999	NA	NA	0.221849	-0.241593	NA
AT1G16210	344.67	195.5	1425	1425	234	1034	391	105	224	63	0.474981	604.087	257.898	0.125018	1409	NA	33.6121	0.0985458	44.8669	0.151135	54.2129	0.6	43.6491	0.00140351	2	NA	NA	4.887	0.0147	NA	NA	NA	0.2347	NA	NA	NA	0.0626331	NA	NA	NA	1.47049	NA	NA
AT1G16220	295.2	106.25	1901	1901	491	1476	425	NA	NA	2	-0.454791	57.5267	18.9601	-0.200218	0	NA	1.75526	-0.11009	0.112516	0.32398	52.1723	0.45	42.5565	0.00210416	4	3	NA	4.888	0.0352	NA	NA	NA	0.1717	NA	NA	NA	0.205009	NA	NA	NA	0.0469677	NA	NA
AT1G16240	181.33	149.4	1835	1835	232	1088	747	0	176	63	1.15298	1182.24	432.133	0.250326	1777	NA	19.6426	0.00620862	35.6519	0.159955	57.1918	0.47	38.7466	0.00381471	5	2	52	4.89	0.0156	NA	NA	NA	0.0901	NA	NA	NA	0.173141	NA	NA	NA	-0.623249	NA	NA
AT1G16250	456	236	2532	2532	383	1824	708	225	0	NA	NA	NA	NA	-0.232591	6	NA	2.12397	-0.105076	0.173091	NA	45.5667	NA	39.8894	0.00118483	3	NA	NA	NA	0.0089	0.0166	0.0167	0.0168	0.1378	0.2353	0.1058	0.0214	0.0645864	0.0705482	0.0561	0.1146	-0.0168953	-0.310938	0.662758
AT1G16260	795.67	74	2535	2535	720	2387	148	95	129	41	-0.24278	181.08	73.4439	-0.158506	274	NA	7.35071	-0.096661	NA	0.261038	52.7527	0.47	41.854	0.00118343	2	3	NA	4.892	0.1225	NA	NA	NA	0.3431	NA	NA	NA	0.357039	NA	NA	NA	-0.0972859	NA	NA
AT1G16270	457.44	145.62	5282	5282	1147	4117	1165	0	223	NA	NA	NA	NA	-0.223875	4	NA	7.46203	-0.0783714	7.49381	NA	52.1925	0.48	40.1742	0.0017039	8	3	NA	4.893	0.02	NA	0.0783	0.0721	0.1053	NA	0.2416	0.1856	0.189934	NA	0.0245	0.065	0.150523	NA	-0.17916
AT1G16280	246	106	2006	2006	491	1476	530	NA	NA	34	-0.351908	92.3133	45.3996	-0.243288	33	NA	8.17407	-0.0614639	2.47722	0.185872	54.0674	0.47	41.8245	0.00249252	5	4	51	4.895	0.0176	0.0412	NA	NA	0.0975	0.2757	NA	NA	0.180513	0.149438	NA	NA	0.294781	0.322641	NA
AT1G16290	120.42	121.91	2786	2786	419	1445	1341	0	0	6	-0.373243	734.187	39.9169	-0.246755	11	NA	0	-0.122588	NA	0.543687	55.6582	0.43	38.5858	0.00394831	11	NA	NA	4.896	0.0132	0.0332	NA	NA	0.0865	0.1842	NA	NA	0.152601	0.180239	NA	NA	0.330993	0.226065	NA
AT1G16300	114.43	131.62	3313	3313	420	1602	1711	123	216	NA	NA	NA	NA	-0.0969496	16	NA	2.05223	-0.110692	115.288	NA	52.073	NA	38.8168	0.00392394	13	3	12	NA	0.0079	0.0083	NA	NA	0.1054	0.2537	NA	NA	0.0749526	0.0327158	NA	NA	0.0810333	0.594761	NA
AT1G16310	233.17	172.8	2263	2263	428	1399	864	4	108	18	-0.400695	149.963	32.862	-0.215886	NA	NA	0.968379	-0.116315	0.0610509	0.384505	57.4933	0.54	39.1074	0.00220946	5	2	NA	4.898	0.0443	0.0131	NA	NA	0.1482	0.2212	NA	NA	0.29892	0.0592224	NA	NA	-0.0621479	0.548317	NA
AT1G16320	564.5	160	1289	1289	273	1129	160	96	211	NA	NA	NA	NA	-0.137588	9	NA	28.6865	0.0456061	1.07639	NA	53.4953	0.48	38.557	0.000775795	1	NA	NA	4.899	0.0252	NA	0.0198	0.0161	0.114	NA	0.0724	0.0606	0.221053	NA	0.0172	0.0188	-0.084202	NA	0
AT1G16330	84.65	139	5005	5005	648	1947	3058	NA	NA	14	-0.40117	151.937	32.7399	-0.219517	81	NA	0.873484	-0.115627	0.323656	0.369907	51.3802	NA	35.7043	0.0043956	22	1	15	NA	0.021	NA	NA	NA	0.1036	NA	NA	NA	0.202703	NA	NA	NA	0.463111	NA	NA
AT1G16340	92.64	119.69	2862	2853	293	1297	1556	173	0	51	-0.282108	122.103	63.3371	-0.156495	295	23.4615	5.17507	-0.0911498	20.038	0.169744	56.3238	0.47	36.7226	0.0055905	13	2	NA	4.902	0.0151	0.0202	NA	NA	0.1436	0.3761	NA	NA	0.105153	0.0537091	NA	NA	-0.149298	0.395451	NA
AT1G16350	328.8	103.25	2057	2057	502	1644	413	0	0	60	0.273481	425.753	206.115	-0.0326375	1	NA	44.9982	0.189296	70.2541	0.155672	53.9139	0.48	43.1697	0.00194458	4	2	50	4.903	0.0108	0.0212	NA	NA	0.1062	0.3206	NA	NA	0.101695	0.066126	NA	NA	0.646264	-0.0203216	NA
AT1G16360	171.86	112.67	1879	1879	336	1203	676	0	0	4	-0.408456	781.23	30.8676	-0.230412	39	NA	0.278276	-0.120629	0.735435	0.637827	51.2046	0.44	35.1251	0.00319319	6	NA	21	4.904	0.0234	NA	NA	NA	0.1963	NA	NA	NA	0.119205	NA	NA	NA	0.477121	NA	NA
AT1G16370	1754	NA	1754	1754	521	1754	0	68	120	19	-0.351499	175.327	45.5048	-0.168856	NA	NA	0.432578	-0.1165	0.182886	0.342857	50.6025	0.49	41.6762	0	0	2	NA	4.905	0.0226	NA	0.0334	0.0333	0.129	NA	0.202	0.1772	0.175194	NA	0.0215	0.0324	0.161877	NA	0.308454
AT1G16380	589.5	185.67	2915	2915	785	2358	557	NA	NA	2	-0.512204	108.39	4.20598	NA	NA	NA	0	-0.122622	0.0547355	0.968261	55.8247	NA	40.4117	0.00102916	3	1	NA	NA	0.0205	NA	NA	NA	0.1212	NA	NA	NA	0.169142	NA	NA	NA	0.277729	NA	NA
AT1G16390	1791	NA	1791	1791	518	1791	0	48	186	28	-0.355149	191.06	44.5667	-0.167222	0	NA	9.45889	-0.0830677	NA	0.373838	56.1741	0.43	43.8861	0	0	2	3	4.907	0.0272	NA	NA	NA	0.1207	NA	NA	NA	0.225352	NA	NA	NA	0.65671	NA	NA
AT1G16400	626	218.5	2315	2315	537	1878	437	72	192	NA	NA	NA	NA	-0.134101	NA	NA	4.29715	-0.0773199	3.01405	NA	56.6275	0.44	39.3089	0.000863931	2	2	NA	4.908	0.0371	NA	0.0996	0.0943	0.1321	NA	0.2313	0.202	0.280848	NA	0.1251	0.1383	-0.114257	NA	-0.59571
AT1G16410	660	320	2620	2620	538	1980	640	55	308	NA	NA	NA	NA	-0.0138213	NA	NA	97.821	0.468457	4.23204	NA	56.6607	NA	38.9313	0.000763359	2	2	NA	NA	0.0192	NA	0.0845	0.0831	0.1095	NA	0.2808	0.2213	0.175342	NA	0.1177	0.156	0.752138	NA	0.0599979
AT1G16420	669	380	1718	1718	381	1338	380	38	154	0	-0.499674	31.3167	7.42587	NA	NA	NA	0.455783	-0.12034	NA	0.56763	54.7518	NA	38.8824	0.000582072	1	3	NA	NA	0.0771	0.0547	NA	NA	0.1052	0.4156	NA	NA	0.73289	0.131617	NA	NA	-0.727459	0.0621479	NA
AT1G16430	193	156.5	892	892	150	579	313	13	113	NA	NA	NA	NA	NA	NA	NA	6.92925	-0.0902766	0.0629519	NA	52.5629	NA	38.0045	0.00224215	2	3	1	NA	0.0189	0.0415	0.0069	0.0131	0.1841	0.2646	0.2905	0.2405	0.102662	0.156841	0.0911	0.0654	0.352712	0.348455	0.477121
AT1G16440	522	146	1858	1858	499	1566	292	26	40	0	-0.514736	23.9367	3.55519	-0.215159	NA	NA	0.0602085	-0.122325	0.0378468	0.752508	53.9183	0.44	42.1959	0.00107643	2	3	1	4.912	0.0082	0.031	0.0256	0.0306	0.162	0.3781	0.2196	0.2885	0.0506173	0.0819889	0.0265	0.0226	-0.065741	0.670246	0.0310342
AT1G16445	142.67	133.6	1524	1524	274	856	668	0	0	NA	NA	NA	NA	-0.240339	NA	NA	3.65075	-0.0972901	1.54007	NA	52.7142	NA	39.4357	0.00328084	5	NA	NA	NA	0.0279	0.0277	NA	NA	0.0739	0.1843	NA	NA	0.377537	0.150298	NA	NA	0.31742	0.819544	NA
AT1G16460	117.46	129.58	3082	3082	318	1527	1555	0	266	62	0.697944	606.043	315.196	0.0811824	1290	NA	15.4474	-0.0355273	68.6996	0.13359	50.7975	NA	37.7028	0.00486697	12	2	2	NA	0.0367	0.029	NA	NA	0.0719	0.2855	NA	NA	0.510431	0.101576	NA	NA	0.443697	0.313619	NA
AT1G16480	1440.5	77	2958	2958	928	2881	77	51	43	0	-0.482555	25.1333	11.8253	-0.222132	42	NA	1.06493	-0.114498	NA	0.301415	52.0071	0.42	42.0554	0.000338066	1	NA	NA	4.915	NA	NA	0.0283	0.0277	NA	NA	0.1518	0.1481	NA	NA	0.0081	0.0085	NA	NA	0.146128
AT1G16490	393.33	80.5	1341	1341	274	1180	161	151	204	7	-0.451957	115.12	19.6884	-0.234176	56	NA	1.23479	-0.113912	NA	0.438495	50.585	0.44	39.0753	0.00149142	2	3	NA	4.917	0.024	NA	0.0977	0.1177	0.1422	NA	0.174	0.1651	0.168776	NA	0.1679	0.2597	0	NA	-0.414973
AT1G16500	502.5	137	1142	1142	259	1005	137	47	178	51	-0.268615	192.74	66.8046	-0.227689	NA	NA	5.51159	-0.0909706	NA	0.228482	58.0852	0.41	43.6953	0.000875657	1	NA	NA	4.92	0.0374	NA	0.1052	0.112	0.133	NA	0.2469	0.2023	0.281203	NA	0.0284	0.1091	-0.118882	NA	-0.131279
AT1G16510	872	NA	872	872	147	872	0	216	212	54	-0.191836	394.227	86.5358	-0.228233	31	NA	2.06815	-0.112813	NA	0.299743	58.2058	NA	42.3165	0	0	1	NA	NA	0.0353	NA	0.0284	0.0324	0.2159	NA	0.5392	0.448	0.163502	NA	0.054	0.0378	0.251056	NA	-0.159701
AT1G16520	143.44	139.62	2408	2408	325	1291	1117	144	169	48	-0.232639	204.4	76.0499	-0.112915	21	33.4615	4.9989	-0.0841822	49.6887	0.233451	54.8468	NA	39.9086	0.00332226	8	NA	NA	NA	0.0229	0.0193	NA	NA	0.073	0.2449	NA	NA	0.313699	0.0788077	NA	NA	0.18234	0.607737	NA
AT1G16530	321	872	1514	1514	165	642	872	44	100	12	-0.422427	361.897	27.2772	-0.201359	75	NA	1.10984	-0.116249	NA	0.570307	59.1981	0.43	34.0819	0.000660502	1	NA	NA	4.924	0.0396	0.0104	0.0673	0.0364	0.1741	0.2201	0.0212	0.0791	0.227455	0.0472512	0.217	0.0567	0.193125	0.792392	-0.167491
AT1G16540	131.33	163.85	6035	6035	819	2758	3277	50	248	10	-0.417156	74.5	28.6317	-0.206928	NA	NA	1.08884	-0.115876	0.402716	0.253669	53.9863	0.46	36.9014	0.003314	20	7	NA	4.927	0.0245	0.031	NA	NA	0.0764	0.2309	NA	NA	0.320681	0.134257	NA	NA	0.0429282	0.190142	NA
AT1G16560	237	109.5	2325	2325	342	1659	657	0	365	63	0.166719	365.923	178.679	0.00971175	NA	NA	15.2431	-0.0339203	1.35328	0.139358	57.2798	0.52	38.9677	0.00387097	6	NA	42	4.93	0.02	0.0339	NA	NA	0.1013	0.2365	NA	NA	0.197433	0.14334	NA	NA	0.221849	-0.0819922	NA
AT1G16570	115.27	92.5	3024	3024	496	1729	1295	0	186	63	-0.088252	173.91	113.155	-0.245665	6	NA	3.56507	-0.100616	2.49726	0.104338	53.3035	NA	38.1614	0.00496032	14	1	28	NA	0.039	0.0122	NA	NA	0.0823	0.1821	NA	NA	0.473876	0.0669962	NA	NA	-0.641932	0.102662	NA
AT1G16590	196	89.25	1337	1337	215	980	357	91	241	7	-0.410932	91.2233	30.2313	-0.231502	NA	NA	2.48605	-0.0857099	NA	0.293003	55.6575	NA	41.8848	0.00299177	4	3	21	NA	0.0486	0.0296	NA	NA	0.0756	0.1267	NA	NA	0.642857	0.233623	NA	NA	0.146128	0.641932	NA
AT1G16610	130	137.91	3149	3077	414	1560	1517	94	221	63	-0.0400505	262.807	125.542	0.767691	3951	235.529	19.6024	-0.0136422	64.0769	0.168324	48.0106	0.51	41.5052	0.00412829	11	3	42	4.933	0.0225	0.0459	NA	NA	0.1242	0.1577	NA	NA	0.181159	0.291059	NA	NA	0.344809	0.0310342	NA
AT1G16630	2750	NA	2750	2750	845	2750	0	118	94	NA	NA	NA	NA	-0.203901	147	NA	5.47869	-0.087418	0.0881388	NA	48.9609	0.46	41.7091	0	0	NA	NA	4.935	0.0669	NA	NA	NA	0.1405	NA	NA	NA	0.476157	NA	NA	NA	-0.123994	NA	NA
AT1G16640	373.5	366	1113	1113	134	747	366	160	182	1	-0.483397	40.76	11.6089	-0.229202	0	NA	1.41978	-0.116684	NA	0.393382	54.6307	0.47	35.3998	0.000898473	1	3	NA	4.936	0.1156	NA	NA	NA	0.1222	NA	NA	NA	0.94599	NA	NA	NA	-0.422764	NA	NA
AT1G16650	142.83	140.18	3256	3256	521	1714	1542	51	97	35	-0.361405	117.467	42.959	NA	NA	NA	2.40863	-0.108236	0.77289	0.239506	54.5478	NA	38.6978	0.00337838	11	NA	NA	NA	0.0299	0.039	NA	NA	0.1284	0.1684	NA	NA	0.232866	0.231591	NA	NA	0.451799	0.504537	NA
AT1G16670	245.71	121	2446	2446	390	1720	726	0	277	50	-0.252754	208.027	70.8807	-0.207377	NA	NA	3.30238	-0.0969243	0.0802429	0.230838	55.9336	NA	38.9616	0.00245298	6	3	NA	NA	0.0046	NA	NA	NA	0.1763	NA	NA	NA	0.0260919	NA	NA	NA	-0.0334238	NA	NA
AT1G16690	142.15	143.08	3565	3565	439	1848	1717	0	162	24	-0.386992	60.82	36.3836	-0.235012	10	NA	2.17264	-0.107092	NA	0.153082	51.7919	0.48	38.4011	0.00336606	12	3	6	4.943	0.0198	0.0669	NA	NA	0.0866	0.1629	NA	NA	0.228637	0.410681	NA	NA	0.389971	-0.221849	NA
AT1G16710	350.24	132.75	8396	8396	1706	5954	2124	0	584	62	-0.281901	137.917	63.3904	-0.0661714	5	44.1875	4.77589	-0.0951653	0.7679	0.176875	51.9919	0.46	40.3525	0.00238209	16	5	11	4.946	0.0271	NA	NA	NA	0.1078	NA	NA	NA	0.251391	NA	NA	NA	0.219248	NA	NA
AT1G16720	161.54	107.58	3391	3391	598	2100	1291	73	230	63	1.02008	945.76	397.98	-0.234044	6	NA	64.0079	0.257549	12.4594	0.177049	55.3391	NA	40.9614	0.00353878	12	5	3	NA	0.0077	0.0404	NA	NA	0.154	0.1935	NA	NA	0.05	0.208786	NA	NA	0.490694	0.221849	NA
AT1G16730	429	87	945	945	202	858	87	0	0	10	-0.34854	859.08	46.2652	-0.242397	30	NA	8.80718	-0.0680874	1.93664	0.6873	61	0.47	42.6455	0.0010582	1	NA	NA	4.95	0.0536	0.1276	0.0613	0.0517	0.0985	0.2054	0.1664	0.1588	0.544162	0.621227	0.0368	0.0123	0.0507783	-0.231139	-0.146128
AT1G16740	297	797	1391	1391	126	594	797	83	130	63	0.59745	606.02	289.371	-0.14415	NA	NA	25.2785	0.0376622	8.3181	0.133918	42.7124	0.67	35.7297	0.000718907	1	4	7	4.95	0.0032	0.0031	0.0001	0.0067	0.2429	0.5159	0.0337	0.1199	0.0131741	0.00600892	0.0036	0.0089	0.508155	1.13566	0.845098
AT1G16750	172.27	87.9	2774	2774	529	1895	879	181	124	55	-0.156619	650.947	95.5859	-0.187704	163	NA	2.92609	-0.0995154	0.283514	0.339698	55.5646	NA	41.0959	0.0036049	10	NA	NA	NA	0.025	NA	NA	NA	0.1248	NA	NA	NA	0.200321	NA	NA	NA	-0.152733	NA	NA
AT1G16760	253	99.62	3074	3074	758	2277	797	NA	NA	3	-0.467712	550.96	15.6396	-0.223875	NA	NA	0	-0.12264	0.0294003	0.80024	51.2999	0.43	40.4359	0.00260247	8	4	NA	4.953	0.0146	NA	NA	NA	0.1134	NA	NA	NA	0.128748	NA	NA	NA	0.207029	NA	NA
AT1G16770	316	78.67	1500	1500	324	1264	236	22	267	5	-0.365423	757.097	41.9265	NA	NA	NA	0.547945	-0.118284	12.634	0.653551	58.6139	NA	42.7333	0.002	3	NA	NA	NA	0.0294	0.0443	0.0096	0.0105	0.1131	0.4077	0.2987	0.354	0.259947	0.108658	0.1576	0.167	-0.0703004	-0.339073	0.116506
AT1G16780	177.44	138.47	4916	4916	851	2839	2077	0	169	52	-0.245117	158.457	72.8434	-0.166033	211	NA	3.51114	-0.101259	2.84604	0.194061	53.8834	0.46	40.0936	0.00305126	15	1	NA	4.954	0.0076	0.0278	NA	NA	0.0849	0.3966	NA	NA	0.0895171	0.0700958	NA	NA	1.02531	0.326735	NA
AT1G16790	657	NA	657	657	144	657	0	85	137	37	-0.33082	108.94	50.8189	-0.167803	NA	NA	16.3564	0.0264131	34.5638	0.199288	52.483	0.5	45.6621	0	0	NA	NA	4.956	NA	0.0482	NA	NA	NA	0.2546	NA	NA	NA	0.189317	NA	NA	NA	0.757948	NA
AT1G16800	290.18	159.86	9741	9741	2127	6384	3357	NA	NA	0	-0.488969	25.03	10.1769	-0.206444	151	NA	1.32705	-0.114284	0.621257	0.33186	52.4627	0.45	39.4518	0.00215584	21	NA	19	4.956	0.0233	NA	NA	NA	0.0852	NA	NA	NA	0.273474	NA	NA	NA	-0.350157	NA	NA
AT1G16810	242.67	290	1308	1308	144	728	580	0	201	63	0.780161	751.523	336.325	0.434947	NA	NA	45.8961	0.13253	24.2657	0.14336	55.4328	0.43	36.5443	0.00229358	2	NA	NA	4.96	0.0329	0.014	0.0064	0.0053	0.0561	0.2444	0.1886	0.1982	0.586453	0.0572831	0.3148	0.2773	0.0871502	0.443697	-0.255273
AT1G16825	162.75	332	1647	1647	155	651	996	22	161	NA	NA	NA	NA	NA	NA	NA	1.54147	-0.112166	NA	NA	61	NA	38.3121	0.00182149	3	NA	NA	NA	NA	0.012	NA	NA	NA	0.2535	NA	NA	NA	0.0473373	NA	NA	NA	0.845098	NA
AT1G16830	1848	NA	1848	1848	608	1848	0	0	0	1	-0.480274	48.6867	12.4113	-0.205198	NA	NA	2.18193	-0.110169	1.08792	0.439064	51.4327	0.43	40.3139	0	0	NA	NA	4.961	NA	NA	0.1002	0.0872	NA	NA	0.1518	0.1632	NA	NA	0.2105	0.1529	NA	NA	-0.706331
AT1G16840	619.5	125	1380	1380	161	1239	125	85	0	63	0.198386	657.927	186.817	-0.231969	876	6.14286	18.5589	0.00994815	NA	0.230648	43.8004	NA	40.2899	0.00217391	1	NA	NA	NA	0.0244	NA	NA	NA	0.1013	NA	NA	NA	0.240869	NA	NA	NA	0.146128	NA	NA
AT1G16850	373.5	98	845	845	152	747	98	33	255	11	-0.124072	2016.07	103.95	-0.0963058	387	NA	1.36909	-0.113453	23.2699	0.6673	53.2598	0.41	39.645	0.00118343	1	2	NA	4.963	0.043	NA	NA	NA	0.1324	NA	NA	NA	0.324773	NA	NA	NA	0.0334238	NA	NA
AT1G16860	451.6	261.25	3303	3303	474	2258	1045	0	419	61	-0.0847871	277.7	114.046	0.0842587	8	78.7059	10.0742	-0.0613879	2.09445	0.182971	51.9619	0.51	41.2958	0.00121102	4	NA	NA	4.964	0.0067	0.0268	0.0297	0.0282	0.1182	0.2966	0.175	0.1453	0.0566836	0.0903574	0.0626	0.0703	0.244415	0.308382	0.673416
AT1G16870	252.71	125.17	2520	2520	480	1769	751	94	232	63	0.286326	460.893	209.416	-0.0992888	488	36.5882	12.6375	-0.0368806	40.9141	0.150472	55.9004	0.45	40.7937	0.00238095	6	NA	5	4.965	0.0213	NA	NA	NA	0.0999	NA	NA	NA	0.213213	NA	NA	NA	0.117639	NA	NA
AT1G16880	126	161.89	2717	2717	290	1260	1457	204	183	60	3.56855	2309.39	1052.9	0.566968	166	189.471	133.729	0.714547	188.979	0.165436	49.7852	0.51	36.2164	0.00331248	9	2	22	4.966	0.0145	0.0432	NA	NA	0.0942	0.2086	NA	NA	0.153928	0.207095	NA	NA	-0.910777	-0.528708	NA
AT1G16890	127.38	184.14	2308	2308	162	1019	1289	157	373	NA	NA	NA	NA	0.186109	1305	102.077	24.2445	0.0240916	191.952	NA	45.1199	0.46	35.4419	0.0034662	7	5	13	4.967	NA	0.0042	NA	NA	NA	0.2696	NA	NA	NA	0.0155786	NA	NA	NA	0.646264	NA
AT1G16900	208.4	147.67	3413	3413	570	2084	1329	130	241	63	-0.137843	263.323	100.411	-0.229323	607	NA	6.00411	-0.0837438	7.34998	0.194154	57.2668	NA	38.7636	0.00263698	9	3	13	NA	0.0182	NA	NA	NA	0.1103	NA	NA	NA	0.165005	NA	NA	NA	-0.41336	NA	NA
AT1G16905	1386	NA	1386	1386	423	1386	0	23	91	NA	NA	NA	NA	NA	NA	NA	0	-0.122615	0.227458	NA	56.4621	NA	44.228	0	0	NA	NA	NA	0.0344	NA	NA	NA	0.1746	NA	NA	NA	0.197022	NA	NA	NA	0.183153	NA	NA
AT1G16916	232.5	88	553	553	65	465	88	65	202	NA	NA	NA	NA	NA	NA	NA	4.09361	-0.0939506	NA	NA	39.9238	NA	38.698	0.00180832	1	NA	NA	NA	0.0475	NA	NA	NA	0.2075	NA	NA	NA	0.228916	NA	NA	NA	0.0621479	NA	NA
AT1G16920	456	1008	1920	1920	216	912	1008	102	159	60	0.702751	750.473	316.432	0.169367	1515	NA	16.1995	-0.0180407	59.9923	0.172925	60.6699	0.55	41.0938	0.000520833	1	2	29	4.97	0.0021	0.0042	0.003	0.003	0.1866	0.518	0.3413	0.2469	0.011254	0.00810811	0.0048	0.006	1.26324	1.36173	1.4624
AT1G16930	450	99	1548	1548	449	1350	198	NA	NA	NA	NA	NA	NA	-0.232591	NA	NA	1.69655	-0.110836	0.600142	NA	53.7145	0.5	38.5659	0.00129199	2	NA	NA	4.971	0.0266	NA	0.0491	0.0618	0.1389	NA	0.272	0.2917	0.191505	NA	0.0388	0.0169	0.355891	NA	-0.0483047
AT1G16950	551	NA	551	551	93	551	0	74	195	1	-0.508855	49.9	5.06661	NA	NA	NA	0	-0.122651	0.251507	0.699214	61	NA	38.657	0	0	NA	NA	NA	0.0195	0.0846	0.0897	0.0831	0.1579	0.3042	0.1853	0.1638	0.123496	0.278107	0.1917	0.1934	0.0543577	0.0395085	-0.134699
AT1G16960	169	94	958	958	114	676	282	110	221	NA	NA	NA	NA	-0.216612	NA	NA	9.04053	-0.0734883	0.706031	NA	61	0.46	36.952	0.00313152	3	3	NA	4.974	0.0162	0.0266	NA	NA	0.1516	0.32	NA	NA	0.10686	0.083125	NA	NA	0.109144	0.134699	NA
AT1G16970	129.61	158.82	5033	5033	621	2333	2700	75	392	61	-0.251503	127.157	71.2022	-0.204265	170	NA	2.16936	-0.102706	3.06804	0.141302	53.332	0.44	35.6845	0.00337771	17	4	63	4.975	0.0192	0.0221	NA	NA	0.095	0.301	NA	NA	0.202105	0.0734219	NA	NA	0.87813	0.879178	NA
AT1G16980	145.06	107	4178	4178	821	2466	1712	NA	NA	1	-0.499561	46.4667	7.45481	-0.228233	7	NA	0	-0.122651	0.0173836	0.593865	46.9293	NA	34.4663	0.00382958	16	2	26	NA	0.0399	NA	NA	NA	0.1236	NA	NA	NA	0.322816	NA	NA	NA	0.519052	NA	NA
AT1G17010	338.75	143.67	1786	1786	361	1355	431	100	169	3	-0.476911	384.957	13.2758	NA	NA	NA	0	-0.122598	0.854029	NA	61	NA	39.6976	0.00167973	3	2	NA	NA	0.0393	0.0941	NA	NA	0.0917	0.2328	NA	NA	0.428571	0.40421	NA	NA	0.326735	0.127694	NA
AT1G17020	350.25	135.67	1808	1808	358	1401	407	52	272	18	-0.260176	815.437	68.9734	-0.170853	NA	NA	0.364513	-0.120857	7.61068	0.685261	56.3395	NA	38.6062	0.00165929	3	3	NA	NA	0.0223	0.0528	NA	NA	0.0943	0.2319	NA	NA	0.236479	0.227684	NA	NA	0.729459	0.920819	NA
AT1G17030	414.75	143	2088	2088	502	1659	429	119	31	NA	NA	NA	NA	-0.163199	NA	NA	0.453112	-0.119987	2.95746	NA	56.8248	0.44	40.7088	0.00143678	3	NA	NA	4.982	0.0191	0.0225	NA	NA	0.0929	0.2384	NA	NA	0.205597	0.0943792	NA	NA	0.53738	0.406265	NA
AT1G17040	199.5	90.18	3386	3386	651	2394	992	261	177	22	-0.384223	69.43	37.0951	-0.226926	37	NA	1.7393	-0.111917	0.158786	0.183521	49.498	0.46	38.0685	0.003544	11	4	NA	4.982	0.0371	0.0436	NA	NA	0.0949	0.2216	NA	NA	0.390938	0.196751	NA	NA	0.0474036	0.241847	NA
AT1G17050	265.17	134.6	2264	2264	417	1591	673	209	128	59	-0.0493026	346.493	123.165	-0.0803188	NA	NA	24.2823	-0.00172705	39.7004	0.218323	55.6913	NA	38.4276	0.00220848	5	2	1	NA	0.0091	0.0256	NA	NA	0.1158	0.2551	NA	NA	0.0785838	0.100353	NA	NA	0.219705	-0.016746	NA
AT1G17060	302.83	308.6	3360	3360	476	1817	1543	201	185	15	-0.341278	339.617	48.1313	0.0145055	619	62.7	0.730509	-0.117884	0.714414	0.488398	53.3143	0.46	34.1667	0.0014881	5	3	NA	4.985	NA	0.0166	NA	NA	NA	0.2123	NA	NA	NA	0.0781912	NA	NA	NA	0.606755	NA
AT1G17070	2743	NA	2743	2743	849	2743	0	63	130	63	-0.276096	115.887	64.8823	-0.185816	8	NA	6.98508	-0.0766284	4.159	0.135038	54.5336	0.45	43.055	0	0	NA	39	4.986	NA	NA	0.0208	0.0216	NA	NA	0.1389	0.1127	NA	NA	0.0287	0.0067	NA	NA	0.575408
AT1G17090	276.67	618	2068	2066	93	830	1236	0	246	29	-0.275265	520.483	65.0956	-0.230214	62	NA	1.10787	-0.115676	1.07566	0.415055	52.3167	0.59	32.7853	0.000967118	2	NA	NA	4.988	0.169	NA	0.027	0.2035	0.2937	NA	0.2472	0.1059	0.575417	NA	0.3668	0.2597	-0.526809	NA	-0.0621479
AT1G17100	455.5	75	986	986	232	911	75	90	122	61	1.73317	1956.19	581.235	0.328964	52	NA	50.9364	0.262545	197.89	0.214449	55.8326	0.55	45.0304	0.0010142	1	NA	1	4.989	0.0172	0.0283	0.0399	0.0325	0.1589	0.4994	0.2652	0.2189	0.108244	0.056668	0.0119	0.0098	-0.324511	0.169142	-0.490694
AT1G17110	226.13	134.5	5275	5275	928	3392	1883	0	156	62	-0.0802912	218.723	115.201	-0.143979	311	NA	10.0126	-0.0599963	0.0338853	0.138062	50.5384	0.48	39.1469	0.0028436	14	4	NA	4.989	0.0256	0.0297	NA	NA	0.1046	0.187	NA	NA	0.244742	0.158824	NA	NA	-0.386659	-0.244415	NA
AT1G17120	2003	NA	2003	2003	590	2003	0	11	219	62	0.00613089	193.76	137.41	-0.0931363	21	38	8.83832	-0.0638241	0.383768	0.090163	50.2791	0.54	43.2351	0	0	2	NA	4.991	0.0121	0.0203	0.0144	0.0121	0.1457	0.3117	0.2036	0.1771	0.0830474	0.0651267	0.0065	0.0049	-0.0832087	0.155369	-0.292648
AT1G17130	169.75	170.29	2550	2550	338	1358	1192	116	225	63	-0.215256	344.337	80.5172	-0.142436	28	26.6875	14.0674	-0.0191652	24.3688	0.285746	59.5927	0.47	37.6863	0.00313725	7	NA	46	4.992	0.0297	NA	NA	NA	0.1318	NA	NA	NA	0.225341	NA	NA	NA	-0.564546	NA	NA
AT1G17140	499	188.5	1978	1978	344	1497	377	0	167	40	-0.243287	275.79	73.3135	0.103485	1324	NA	23.551	0.0234895	2.05441	0.307535	49.4406	NA	41.1527	0.00151668	2	NA	17	NA	NA	0.0504	NA	NA	NA	0.297	NA	NA	NA	0.169697	NA	NA	NA	0.173127	NA
AT1G17145	158	142.75	2564	2564	335	1422	1142	0	232	63	-0.225334	271.41	77.9271	-0.176334	184	NA	5.33143	-0.085469	0.348	0.244672	45.1104	NA	36.3495	0.00312012	8	NA	10	NA	0.0209	NA	NA	NA	0.177	NA	NA	NA	0.118079	NA	NA	NA	0.277965	NA	NA
AT1G17147	579	NA	579	579	98	579	0	59	223	NA	NA	NA	NA	NA	NA	NA	2.27381	-0.099824	NA	NA	57.2299	NA	38.342	0	0	NA	NA	NA	0.0284	0.0911	0.0482	0.0526	0.1427	0.1213	0.0433	0.0754	0.199019	0.751031	0.2062	0.174	0.280827	-0.385351	0.255273
AT1G17150	302.25	193.33	1789	1789	402	1209	580	NA	NA	0	-0.504982	28.6633	6.06185	NA	NA	NA	0	-0.122508	NA	0.575962	58.2272	NA	36.1655	0.00167691	3	1	NA	NA	0.0776	NA	NA	NA	0.145	NA	NA	NA	0.535172	NA	NA	NA	-0.0172896	NA	NA
AT1G17160	323	143.33	1722	1722	355	1292	430	43	181	63	-0.105042	218.52	108.841	-0.182673	NA	NA	10.5734	-0.0760394	77.6148	0.149067	58.641	0.46	43.6121	0.00232288	3	2	4	4.996	0.0284	NA	0.0473	0.0299	0.1641	NA	0.2119	0.2003	0.173065	NA	0.0207	0.0198	-0.162978	NA	-0.0362122
AT1G17170	427.5	140	995	995	218	855	140	49	149	22	-0.190771	840.457	86.8094	0.224269	NA	NA	0.549677	-0.117241	53.8643	0.497985	57.5301	0.49	41.3065	0.00100503	1	2	NA	4.997	0.034	NA	NA	NA	0.133	NA	NA	NA	0.255639	NA	NA	NA	0.155369	NA	NA
AT1G17180	428.5	85	942	942	221	857	85	63	128	9	-0.310554	938.12	56.027	-0.132358	29	NA	0	-0.121781	23.1312	0.682376	51.8587	0.48	39.4904	0.00106157	1	2	NA	4.997	0.0188	0.0511	0.0505	0.0568	0.124	0.4029	0.2828	0.3379	0.151613	0.12683	0.0788	0.0906	-0.126908	-0.255273	0
AT1G17190	467.5	261	1196	1196	220	935	261	102	170	33	-0.197564	605.3	85.0637	-0.124368	25	30.8333	7.28363	-0.063026	53.942	0.418125	52.6654	0.5	37.4582	0.00083612	1	4	NA	4.998	0.029	0.0626	0.073	0.0627	0.1149	0.4858	0.3431	0.1861	0.252393	0.12886	0.0065	0.0809	0.0561159	-0.268845	0.116506
AT1G17200	282	398	1642	1642	135	846	796	268	170	55	0.876728	920.39	361.141	0.898943	9	NA	25.0749	0.0332426	14.7916	0.20211	52.1543	0.61	37.3934	0.00182704	2	NA	NA	4.999	0.0089	0.0469	0.06	0.0538	0.1474	0.2984	0.2506	0.142	0.0603799	0.157172	0.0913	0.1279	-0.61649	-0.237361	0.221849
AT1G17210	478.29	213.17	4627	4627	958	3348	1279	99	372	62	0.0976911	306.773	160.94	-0.158778	293	22.9375	11.5786	-0.0565712	17.22	0.139037	53.0076	0.43	41.3443	0.00129674	6	NA	NA	5	0.0077	0.0307	0.0296	0.0265	0.0829	0.2903	0.2214	0.2437	0.092883	0.105753	0.0413	0.0232	0.017202	1.07113	0.167491
AT1G17220	307.17	154.73	5388	5388	1026	3686	1702	300	305	61	1.75597	1197.16	587.094	0.330612	27	135.235	89.0995	0.456058	25.0138	0.190567	50.6618	0.46	40.4417	0.00204157	11	4	18	5.002	0.0089	0.0167	NA	NA	0.0634	0.1722	NA	NA	0.140379	0.0969803	NA	NA	0.318611	0.414657	NA
AT1G17230	1192.33	87.5	3752	3752	1101	3577	175	51	220	8	-0.419054	151.69	28.144	-0.241307	4	NA	3.82015	-0.102252	0.36561	0.402033	53.8759	0.48	42.1109	0.000533049	2	3	NA	5.003	0.0109	NA	0.0207	0.0238	0.1051	NA	0.1548	0.1727	0.103711	NA	0.0861	0.0868	-0.477121	NA	-0.00417594
AT1G17235	360	NA	360	360	119	360	0	NA	NA	NA	NA	NA	NA	NA	NA	NA	0	-0.120865	0.50325	NA	61	NA	38.6111	0	0	1	NA	NA	0.0947	NA	NA	NA	0.1064	NA	NA	NA	0.890038	NA	NA	NA	-0.0917704	NA	NA
AT1G17240	2302	NA	2302	2302	729	2302	0	0	0	1	-0.461798	40.86	17.1595	-0.232591	6	NA	0.367687	-0.119537	NA	0.264757	53.8197	0.51	42.7454	0	0	1	NA	5.005	0.0537	NA	0.1809	0.1704	0.1446	NA	0.1119	0.1252	0.371369	NA	0.2813	0.1237	0.0360841	NA	-1.30208
AT1G17260	135.43	99.85	4841	4841	947	2844	1997	NA	NA	3	-0.450133	284.727	20.1571	-0.121899	NA	NA	0.28544	-0.120849	19.7356	0.541299	53.0426	0.45	39.8058	0.00413138	20	3	3	5.007	NA	0.0204	NA	NA	NA	0.2294	NA	NA	NA	0.0889276	NA	NA	NA	-0.207371	NA
AT1G17270	652.67	243.5	2445	2445	564	1958	487	69	194	NA	NA	NA	NA	-0.20084	93	NA	2.19951	-0.106326	NA	NA	55.955	NA	41.5542	0.000817996	2	NA	NA	NA	0.0264	NA	0.0496	0.0403	0.1246	NA	0.1779	0.0714	0.211878	NA	0.0479	0.1187	-0.241371	NA	-0.826664
AT1G17280	113.5	231.56	3219	3219	237	1135	2084	0	275	NA	NA	NA	NA	-0.0615411	720	NA	5.11371	-0.0892028	NA	NA	60.1748	0.45	36.005	0.00310655	9	3	13	5.011	0.0153	0.0414	NA	NA	0.1528	0.1592	NA	NA	0.100131	0.26005	NA	NA	-0.0725507	-0.283997	NA
AT1G17290	148.57	130.08	3771	3771	543	2080	1691	141	307	NA	NA	NA	NA	-0.175542	30	19.0909	35.8647	0.0941069	416.104	NA	48.3674	NA	38.1331	0.00344736	13	4	3	NA	0.0123	0.0225	NA	NA	0.097	0.2423	NA	NA	0.126804	0.0928601	NA	NA	0.772908	0.649984	NA
AT1G17310	654	NA	654	654	217	654	0	NA	NA	3	-0.496283	116.96	8.29741	-0.230412	13	NA	0.152318	-0.122535	NA	0.751327	51.1119	0.44	46.3303	0	0	3	NA	5.015	0.0273	NA	NA	NA	0.0741	NA	NA	NA	0.368421	NA	NA	NA	0.54636	NA	NA
AT1G17330	137.43	160.17	1923	1923	222	962	961	57	236	2	-0.431844	58.3267	24.8573	-0.168384	10	NA	4.52383	-0.0937779	12.0001	0.249238	61	0.53	37.6495	0.00312012	6	NA	2	5.015	0.0203	NA	NA	NA	0.0731	NA	NA	NA	0.277702	NA	NA	NA	-0.371508	NA	NA
AT1G17340	186.69	127	4892	4892	785	2987	1905	259	370	42	-0.31329	121.49	55.3239	-0.164316	0	NA	3.38264	-0.100279	1.7532	0.199932	55.6747	0.43	39.0842	0.00306623	15	NA	1	5.017	0.0217	NA	NA	NA	0.1223	NA	NA	NA	0.177433	NA	NA	NA	-0.347861	NA	NA
AT1G17345	788	NA	788	788	131	788	0	102	290	NA	NA	NA	NA	-0.191917	NA	NA	1.08865	-0.118005	NA	NA	53.7862	NA	39.2132	0	0	1	NA	NA	0.0436	NA	0.0564	0.0668	0.1483	NA	0.2903	0.1319	0.293999	NA	0.002	0.1357	-0.0692386	NA	-0.196295
AT1G17350	118.38	247.43	2680	2680	227	947	1732	0	191	54	-0.203458	190.427	83.549	-0.176249	NA	NA	2.85715	-0.10332	0.86421	0.199343	56.4356	0.5	36.7164	0.00335821	7	NA	3	5.019	0.0093	0.0118	NA	NA	0.1257	0.1115	NA	NA	0.0739857	0.10583	NA	NA	-0.814064	0.477121	NA
AT1G17370	147.67	156.73	3496	3496	419	1772	1724	212	300	63	0.438601	447.47	248.549	0.171674	1595	98.7647	19.0517	-0.0138227	16.5305	0.106681	50.6655	NA	38.5011	0.00343249	11	NA	16	NA	0.0097	0.0183	NA	NA	0.0886	0.2516	NA	NA	0.109481	0.0727345	NA	NA	-0.0354723	0.477121	NA
AT1G17380	283.25	197.33	1725	1725	274	1133	592	142	166	45	0.00425938	656.12	136.929	NA	NA	NA	1.03901	-0.114948	NA	0.340394	59.8683	NA	37.2174	0.00173913	3	1	NA	NA	0.0681	0.0541	NA	NA	0.1011	0.27	NA	NA	0.673591	0.20037	NA	NA	-0.231139	0.150386	NA
AT1G17400	246.17	104.8	2001	2001	295	1477	524	236	0	NA	NA	NA	NA	-0.231502	25	NA	0.0559075	-0.122045	0.160997	NA	47.4209	0.47	35.6322	0.00249875	5	NA	NA	5.025	0.0158	NA	0.0404	0.0401	0.106	NA	0.3472	0.2915	0.149057	NA	0.0089	0.0226	0.311249	NA	0.320335
AT1G17410	169.2	154	1462	1462	144	846	616	0	93	33	-0.36728	103.723	41.4492	-0.23477	55	NA	2.09399	-0.108652	0.493854	0.24485	60.0887	0.51	39.7401	0.00341997	4	2	NA	5.027	0.0394	NA	NA	NA	0.1751	NA	NA	NA	0.225014	NA	NA	NA	0.129634	NA	NA
AT1G17420	369.62	159	4070	4070	919	2957	1113	101	96	41	-0.121794	597.06	104.536	-0.117608	7	NA	3.35854	-0.0957271	0.185667	0.383014	58.3901	NA	41.1057	0.0017199	7	5	NA	NA	0.0094	NA	NA	NA	0.2785	NA	NA	NA	0.0337522	NA	NA	NA	1.05702	NA	NA
AT1G17430	284	203.67	1747	1747	332	1136	611	43	94	48	-0.102472	685.02	109.501	-0.127689	18	NA	3.71117	-0.0973759	NA	0.349907	55.4487	NA	37.0349	0.00171723	3	NA	NA	NA	0.0175	NA	0.0318	0.0196	0.1823	NA	0.2789	0.2048	0.0959956	NA	0.0086	0.0015	0.385351	NA	0.330993
AT1G17440	277.44	163	3801	3801	683	2497	1304	121	0	63	-0.12375	256.593	104.033	-0.122873	477	NA	10.9293	-0.0512623	3.03169	0.177719	52.5884	0.45	40.2526	0.00210471	8	5	15	5.032	0.0203	0.0418	NA	NA	0.0974	0.2054	NA	NA	0.208419	0.203505	NA	NA	-0.600891	0.297064	NA
AT1G17450	348.59	161.25	8506	8506	1844	5926	2580	92	299	NA	NA	NA	NA	-0.188389	115	NA	2.18874	-0.107986	0.598972	NA	52.4728	0.47	39.2076	0.00270397	16	NA	NA	5.033	0.0224	NA	NA	NA	0.0916	NA	NA	NA	0.244541	NA	NA	NA	0.590109	NA	NA
AT1G17455	401	494	1296	1296	114	802	494	0	199	2	-0.429469	155.873	25.4676	-0.18633	NA	NA	3.63026	-0.0926641	1.1518	0.396973	40.367	NA	35.3395	0.00154321	1	NA	NA	NA	NA	0.0122	0.0125	0.0125	NA	2.0232	0.4398	0.3485	NA	0.00603005	0.0249	0.0308	NA	0.763428	0.845098
AT1G17460	223.4	185.44	3903	3903	624	2234	1669	0	170	12	-0.394706	91.93	34.4012	-0.234044	17	NA	1.32074	-0.11329	NA	0.251982	49.5187	NA	36.9716	0.00256213	9	3	NA	NA	0.0728	NA	NA	NA	0.112	NA	NA	NA	0.65	NA	NA	NA	-0.262198	NA	NA
AT1G17470	131.08	174.64	3494	3494	399	1573	1921	0	250	63	0.301568	352.963	213.333	-0.223875	16	NA	23.3846	0.0115517	18.6001	0.104516	53.8615	0.5	37.5787	0.00343446	11	NA	9	5.038	NA	0.0036	NA	NA	NA	0.1731	NA	NA	NA	0.0207972	NA	NA	NA	0.967815	NA
AT1G17480	292.8	85.5	1806	1806	371	1464	342	134	214	7	-0.432369	78.71	24.7222	-0.240581	25	NA	2.65415	-0.105212	0.195717	0.307697	50.9335	0.48	42.4695	0.00221484	4	NA	NA	5.038	0.0198	0.0611	NA	NA	0.1131	0.2301	NA	NA	0.175066	0.265537	NA	NA	-0.224783	-0.0255541	NA
AT1G17490	284.5	263	832	832	77	569	263	80	255	63	0.250859	409.763	200.302	-0.0846928	14	NA	12.4965	-0.0330108	90.5339	0.139566	60.7575	0.44	35.3365	0.00120192	1	NA	NA	5.039	0.0242	NA	NA	NA	0.052	NA	NA	NA	0.465385	NA	NA	NA	0.330993	NA	NA
AT1G17500	395.3	88.22	4747	4747	1216	3953	794	0	0	55	-0.279087	130.937	64.1135	-0.208821	12	11.4545	4.83634	-0.0917676	0.500573	0.184759	53.3491	0.45	40.4255	0.00189593	9	3	NA	5.042	0.0078	0.0159	NA	NA	0.0731	0.2035	NA	NA	0.106703	0.0781327	NA	NA	-0.261357	0.215817	NA
AT1G17510	333.5	139	806	806	122	667	139	98	200	62	-0.0983611	324.83	110.557	-0.189447	144	NA	5.20129	-0.0907258	NA	0.21231	49.1213	0.55	40.4467	0.00124069	1	NA	NA	5.043	0.0553	NA	NA	NA	0.0724	NA	NA	NA	0.763812	NA	NA	NA	-0.389971	NA	NA
AT1G17520	229.17	275	2750	2750	296	1375	1375	161	323	17	-0.386741	119.16	36.4481	-0.210075	134	NA	4.25539	-0.0937134	NA	0.27307	51.6295	0.48	37.1636	0.00181818	5	3	NA	5.044	0.0373	NA	NA	NA	0.1288	NA	NA	NA	0.289596	NA	NA	NA	-0.0445821	NA	NA
AT1G17530	876	NA	876	876	187	876	0	92	220	63	-0.0667287	315.807	118.687	-0.214824	5	NA	17.6795	-0.00828476	5.15191	0.194581	53.2144	0.52	46.0046	0	0	3	23	5.045	0.0228	NA	NA	NA	0.1511	NA	NA	NA	0.150893	NA	NA	NA	-0.16481	NA	NA
AT1G17540	234	90.4	3478	3478	728	2574	904	113	274	6	-0.0522542	5738.98	122.406	-0.241307	20	NA	0	-0.122438	NA	0.687206	52.2372	0.46	41.8919	0.00287522	10	4	NA	5.045	0.0289	0.0343	NA	NA	0.0741	0.188	NA	NA	0.390013	0.182447	NA	NA	0.313619	0.174104	NA
AT1G17545	180	130	800	800	179	540	260	NA	NA	0	-0.494644	16.2467	8.71847	NA	NA	NA	0	-0.122651	1.97043	0.31312	55.8534	NA	40.375	0.0025	2	NA	NA	NA	NA	0.0355	NA	NA	NA	0.3205	NA	NA	NA	0.110764	NA	NA	NA	-0.109144	NA
AT1G17550	610.25	162.33	2928	2928	511	2441	487	555	350	63	-0.170312	239.897	92.0672	-0.0744227	33	42.2941	9.97662	-0.0549189	0.134152	0.225097	49.3017	0.45	39.3443	0.00102459	3	3	NA	5.047	0.0138	NA	NA	NA	0.116	NA	NA	NA	0.118966	NA	NA	NA	-0.303841	NA	NA
AT1G17560	293.33	174.5	1229	1229	196	880	349	118	171	45	-0.270425	208.51	66.3394	-0.151658	378	NA	5.69942	-0.0740726	1.78787	0.268443	55.3908	0.5	39.3002	0.00162734	2	3	7	5.048	0.0361	NA	NA	NA	0.1174	NA	NA	NA	0.307496	NA	NA	NA	-0.0395085	NA	NA
AT1G17580	130.53	143.08	10254	10254	1520	4960	5294	150	247	63	-0.0332821	353.417	127.282	-0.116088	10	NA	4.61246	-0.0942761	3.54231	0.198984	54.2542	0.44	37.6048	0.00360835	37	4	NA	5.048	0.0142	0.0328	NA	NA	0.073	0.1623	NA	NA	0.194521	0.202095	NA	NA	0.308999	0.0070049	NA
AT1G17590	366	129.25	2376	2353	328	1830	517	584	259	25	-0.370737	104.263	40.5608	-0.202482	142	NA	1.44031	-0.110587	NA	0.231264	52.2001	0.48	39.0993	0.00294613	4	3	20	5.051	0.0777	0.1195	NA	NA	0.1178	0.2219	NA	NA	0.659593	0.538531	NA	NA	-0.282425	-0.292256	NA
AT1G17600	666.4	99.25	3729	3729	1049	3332	397	92	90	1	-0.483592	39.8567	11.5586	-0.231139	23	NA	1.89966	-0.110303	0.0598468	0.56048	55.6362	0.47	42.4242	0.00107267	4	3	NA	5.052	0.0279	NA	NA	NA	0.0861	NA	NA	NA	0.324042	NA	NA	NA	0	NA	NA
AT1G17610	1463	NA	1463	1463	420	1463	0	0	0	18	-0.415428	82.0533	29.0759	-0.098947	NA	NA	1.47093	-0.109739	NA	0.320205	51.4927	NA	40.5332	0	0	3	NA	NA	0.038	NA	NA	NA	0.1258	NA	NA	NA	0.302067	NA	NA	NA	0.636822	NA	NA
AT1G17615	571.5	84	1227	1227	380	1143	84	NA	NA	0	-0.524513	9.69333	1.04259	NA	NA	NA	0	-0.122621	NA	NA	52.8159	NA	41.4833	0.000814996	1	3	NA	NA	0.0412	NA	NA	NA	0.1273	NA	NA	NA	0.323645	NA	NA	NA	0.0284885	NA	NA
AT1G17620	1076	NA	1076	1076	264	1076	0	97	184	62	0.410088	1027.96	241.221	-0.210257	13	11.125	38.6703	0.093626	38.4395	0.261555	53.4525	NA	43.9591	0	0	NA	NA	NA	0.0393	NA	NA	NA	0.1565	NA	NA	NA	0.251118	NA	NA	NA	0.0998599	NA	NA
AT1G17630	2196	NA	2196	2196	731	2196	0	NA	NA	0	-0.482545	23.3733	11.8277	-0.236949	NA	NA	1.3612	-0.113304	0.277492	0.28243	52.1329	0.43	41.8033	0	0	NA	NA	5.055	NA	NA	0.0347	0.0339	NA	NA	0.1747	0.123	NA	NA	0.0645	0.0192	NA	NA	-0.0958364
AT1G17640	185	119	1705	1705	369	1110	595	NA	NA	10	-0.39757	151.6	33.665	-0.214763	111	NA	3.19781	-0.102642	1.08644	0.340561	51.9529	0.48	40.5865	0.00293255	5	NA	1	5.056	0.0273	0.0509	NA	NA	0.1119	0.202	NA	NA	0.243968	0.25198	NA	NA	0.0206846	0.0871502	NA
AT1G17650	103.5	117.64	2536	2536	358	1242	1294	48	117	51	0.0561156	429.683	150.256	-0.153422	128	NA	29.3157	0.0599613	53.4107	0.232492	51.306	NA	38.2886	0.00433754	11	2	NA	NA	0.0123	0.0182	NA	NA	0.0853	0.2609	NA	NA	0.144197	0.0697585	NA	NA	0.869232	0.552842	NA
AT1G17665	199.33	207.2	2232	2232	338	1196	1036	0	0	0	-0.470277	28.3333	14.9804	-0.221939	66	NA	0.992713	-0.0900278	0.082604	0.275909	55.5264	NA	38.2168	0.00224014	5	NA	NA	NA	0.032	NA	0.0916	0.0833	0.0727	NA	0.1617	0.147	0.440165	NA	0.1015	0.0989	-0.0228629	NA	-0.586266
AT1G17680	198.5	205.47	6261	6258	896	3176	3082	311	174	34	-0.359949	88.0033	43.3332	-0.185446	7	NA	2.68276	-0.104279	0.830681	0.173967	55.2512	NA	37.9173	0.0025555	15	NA	19	NA	0.0195	0.0482	NA	NA	0.0704	0.2012	NA	NA	0.276989	0.239563	NA	NA	0.224289	0.101275	NA
AT1G17690	107.12	131.09	5586	5586	754	2571	3015	183	123	63	0.0284096	260.643	143.136	-0.114109	531	NA	6.17364	-0.0872129	5.59859	0.139823	54.5542	NA	36.5736	0.00411744	23	4	7	NA	0.0333	0.065	NA	NA	0.1114	0.2454	NA	NA	0.298923	0.264874	NA	NA	0.438917	-0.171682	NA
AT1G17700	807	NA	807	807	180	807	0	71	193	17	-0.414406	198.97	29.3384	-0.232107	NA	NA	4.46905	-0.0872812	1.24212	0.449971	52.6532	0.63	42.5031	0	0	2	NA	5.062	0.0299	NA	NA	NA	0.1753	NA	NA	NA	0.170565	NA	NA	NA	0.229337	NA	NA
[truncated: 21,317 more rows]

## Sheet: Supplementary Table 2
Supplementary Table 2. Relationship between dN/dS and NI with various genomic characteristics in A. thaliana.
[truncated: 39 more rows]

## Sheet: Supplementary Table 3
Supplementary Table 3. Partial correlations between dN/dS and 20 genomic characteristics in A. thaliana, controlling for expression level.
[truncated: 25 more rows]

[truncated: 6 more sheets: Supplementary Table 4, Supplementary Table 5, Supplementary Table 6, Supplementary Table 7, Supplementary Table 8, Supplementary Table 9]
